# Supplementary material for: Transcriptomic and phytochemical analysis of the biosynthesis of characteristic constituents in tea (Camellia sinensis) compared with oil tea (Camellia oleifera)
Source: BMC Plant Biol. 2015 Aug 7;15:190. doi: 10.1186/s12870-015-0574-6 (PMC4527363; doi:10.1186/s12870-015-0574-6)
Supplement: Additional file 1: — Annotation of assembled unigenes of tea and oil tea. (XLSX 16149 kb) [file 12870_2015_574_MOESM1_ESM.xlsx]

## Sheet: Tea unigenes
geneID		FPKM		Annotation
	gene Length	buds	2nd leaves	Nt-annotation	Nr-annotation	Swissprot-annotation	ko_definition	GO-BiologicalProcess	GO-MolecularFunction	Go-CellularComponent
CL1.Contig1	1647	2.781	6.8367	PREDICTED: Vitis vinifera protein tas-like (LOC100259668), mRNA	unnamed protein product [Vitis vinifera]	Probable voltage-gated potassium channel subunit beta OS=Arabidopsis thaliana GN=KAB1 PE=1 SV=1	N-acetyltransferase 10 [EC:2.3.1.-]	GO:0019288//isopentenyl diphosphate biosynthetic process, mevalonate-independent pathway;GO:0055114//oxidation-reduction process	GO:0004032//alditol:NADP+ 1-oxidoreductase activity	GO:0009941//chloroplast envelope;GO:0009570//chloroplast stroma
CL1.Contig2	1563	1.8859	3.4019	PREDICTED: Vitis vinifera protein tas-like (LOC100259668), mRNA	unnamed protein product [Vitis vinifera]	Probable voltage-gated potassium channel subunit beta OS=Arabidopsis thaliana GN=KAB1 PE=1 SV=1	N-acetyltransferase 10 [EC:2.3.1.-]	GO:0019288//isopentenyl diphosphate biosynthetic process, mevalonate-independent pathway;GO:0055114//oxidation-reduction process	GO:0004032//alditol:NADP+ 1-oxidoreductase activity	GO:0009941//chloroplast envelope;GO:0009570//chloroplast stroma
CL10.Contig1	241	6.586	3.3373	PREDICTED: Vitis vinifera cell division control protein 6 homolog (LOC100245101), mRNA	cdc6, putative [Ricinus communis] >gi|223535057|gb|EEF36739.1| cdc6, putative [Ricinus communis]	--	cell division control protein 6	GO:0006261//DNA-dependent DNA replication;GO:0051726//regulation of cell cycle	GO:0005515//protein binding;GO:0005524//ATP binding	GO:0005634//nucleus
CL100.Contig1	747	49.0527	56.6458	PREDICTED: Glycine max uncharacterized protein LOC100790030 (LOC100790030), mRNA	PREDICTED: uncharacterized protein LOC100253879 [Vitis vinifera]	--	--	-	-	-
CL100.Contig2	1128	1.3267	1.1091	TSA: Camelina sativa comp62106_c0_seq1 transcribed RNA sequence	PREDICTED: uncharacterized protein LOC100253879 [Vitis vinifera]	Mediator-associated protein 1 OS=Arabidopsis thaliana GN=At4g25210 PE=1 SV=1	--	-	-	-
CL100.Contig3	1311	3.4246	1.8405	TSA: Camelina sativa comp62106_c0_seq1 transcribed RNA sequence	PREDICTED: uncharacterized protein LOC100253879 [Vitis vinifera]	Mediator-associated protein 1 OS=Arabidopsis thaliana GN=At4g25210 PE=1 SV=1	--	-	-	-
CL1000.Contig1	1550	0.0878	0.2018	PREDICTED: Vitis vinifera uncharacterized LOC100265566 (LOC100265566), mRNA	UDP-glucuronic acid/UDP-N-acetylgalactosamine transporter, putative [Ricinus communis] >gi|223542503|gb|EEF44043.1| UDP-glucuronic acid/UDP-N-acetylgalactosamine transporter, putative [Ricinus communis]	Uncharacterized membrane protein At1g06890 OS=Arabidopsis thaliana GN=At1g06890 PE=1 SV=1	solute carrier family 35, member E3	GO:0006944//cellular membrane fusion;GO:0048193//Golgi vesicle transport;GO:0006863//purine nucleobase transport;GO:0006486//protein glycosylation	-	GO:0005768//endosome;GO:0005794//Golgi apparatus;GO:0005886//plasma membrane;GO:0016021//integral to membrane;GO:0005802//trans-Golgi network
CL1000.Contig2	1596	0.1421	0.084	PREDICTED: Vitis vinifera uncharacterized LOC100265566 (LOC100265566), mRNA	UDP-glucuronic acid/UDP-N-acetylgalactosamine transporter, putative [Ricinus communis] >gi|223542503|gb|EEF44043.1| UDP-glucuronic acid/UDP-N-acetylgalactosamine transporter, putative [Ricinus communis]	Uncharacterized membrane protein At1g06890 OS=Arabidopsis thaliana GN=At1g06890 PE=1 SV=1	solute carrier family 35, member E3	GO:0006944//cellular membrane fusion;GO:0048193//Golgi vesicle transport;GO:0006863//purine nucleobase transport;GO:0006486//protein glycosylation	-	GO:0005768//endosome;GO:0005794//Golgi apparatus;GO:0005886//plasma membrane;GO:0016021//integral to membrane;GO:0005802//trans-Golgi network
CL1000.Contig3	1037	0	0	PREDICTED: Solanum lycopersicum uncharacterized LOC101245666 (LOC101245666), mRNA	UDP-glucuronic acid/UDP-N-acetylgalactosamine transporter, putative [Ricinus communis] >gi|223542503|gb|EEF44043.1| UDP-glucuronic acid/UDP-N-acetylgalactosamine transporter, putative [Ricinus communis]	Uncharacterized membrane protein At1g06890 OS=Arabidopsis thaliana GN=At1g06890 PE=1 SV=1	solute carrier family 35, member E3	GO:0006944//cellular membrane fusion;GO:0048193//Golgi vesicle transport;GO:0006863//purine nucleobase transport;GO:0006486//protein glycosylation	-	GO:0005768//endosome;GO:0005794//Golgi apparatus;GO:0005886//plasma membrane;GO:0016021//integral to membrane;GO:0005802//trans-Golgi network
CL1000.Contig4	1570	1.7331	3.4437	PREDICTED: Vitis vinifera uncharacterized LOC100265566 (LOC100265566), mRNA	UDP-glucuronic acid/UDP-N-acetylgalactosamine transporter, putative [Ricinus communis] >gi|223542503|gb|EEF44043.1| UDP-glucuronic acid/UDP-N-acetylgalactosamine transporter, putative [Ricinus communis]	Uncharacterized membrane protein At1g06890 OS=Arabidopsis thaliana GN=At1g06890 PE=1 SV=1	solute carrier family 35, member E3	GO:0006944//cellular membrane fusion;GO:0048193//Golgi vesicle transport;GO:0006863//purine nucleobase transport;GO:0006486//protein glycosylation	-	GO:0005768//endosome;GO:0005794//Golgi apparatus;GO:0005886//plasma membrane;GO:0016021//integral to membrane;GO:0005802//trans-Golgi network
CL1000.Contig5	1585	0.0286	0.1973	PREDICTED: Vitis vinifera uncharacterized LOC100265566 (LOC100265566), mRNA	UDP-glucuronic acid/UDP-N-acetylgalactosamine transporter, putative [Ricinus communis] >gi|223542503|gb|EEF44043.1| UDP-glucuronic acid/UDP-N-acetylgalactosamine transporter, putative [Ricinus communis]	Uncharacterized membrane protein At1g06890 OS=Arabidopsis thaliana GN=At1g06890 PE=1 SV=1	solute carrier family 35, member E3	GO:0006944//cellular membrane fusion;GO:0048193//Golgi vesicle transport;GO:0006863//purine nucleobase transport;GO:0006486//protein glycosylation	-	GO:0005768//endosome;GO:0005794//Golgi apparatus;GO:0005886//plasma membrane;GO:0016021//integral to membrane;GO:0005802//trans-Golgi network
CL1000.Contig6	1614	0.281	0.5537	PREDICTED: Vitis vinifera uncharacterized LOC100265566 (LOC100265566), mRNA	UDP-glucuronic acid/UDP-N-acetylgalactosamine transporter, putative [Ricinus communis] >gi|223542503|gb|EEF44043.1| UDP-glucuronic acid/UDP-N-acetylgalactosamine transporter, putative [Ricinus communis]	Uncharacterized membrane protein At1g06890 OS=Arabidopsis thaliana GN=At1g06890 PE=1 SV=1	solute carrier family 35, member E3	GO:0006944//cellular membrane fusion;GO:0048193//Golgi vesicle transport;GO:0006863//purine nucleobase transport;GO:0006486//protein glycosylation	-	GO:0005768//endosome;GO:0005794//Golgi apparatus;GO:0005886//plasma membrane;GO:0016021//integral to membrane;GO:0005802//trans-Golgi network
CL1000.Contig7	1657	0.6568	0.9438	PREDICTED: Vitis vinifera uncharacterized LOC100265566 (LOC100265566), mRNA	UDP-glucuronic acid/UDP-N-acetylgalactosamine transporter, putative [Ricinus communis] >gi|223542503|gb|EEF44043.1| UDP-glucuronic acid/UDP-N-acetylgalactosamine transporter, putative [Ricinus communis]	Uncharacterized membrane protein At1g06890 OS=Arabidopsis thaliana GN=At1g06890 PE=1 SV=1	solute carrier family 35, member E3	GO:0006944//cellular membrane fusion;GO:0048193//Golgi vesicle transport;GO:0006863//purine nucleobase transport;GO:0006486//protein glycosylation	-	GO:0005768//endosome;GO:0005794//Golgi apparatus;GO:0005886//plasma membrane;GO:0016021//integral to membrane;GO:0005802//trans-Golgi network
CL10000.Contig1	1233	0.3678	0.1812	PREDICTED: Vitis vinifera exocyst complex component SEC3A-like, transcript variant 2 (LOC100255739), mRNA	unknown [Lotus japonicus]	Exocyst complex component SEC3B OS=Arabidopsis thaliana GN=SEC3B PE=2 SV=1	--	-	-	GO:0000145//exocyst;GO:0005829//cytosol;GO:0005886//plasma membrane
CL10000.Contig2	846	0.3752	0.0528	PREDICTED: Vitis vinifera exocyst complex component SEC3A-like, transcript variant 2 (LOC100255739), mRNA	unknown [Lotus japonicus]	Exocyst complex component SEC3B OS=Arabidopsis thaliana GN=SEC3B PE=2 SV=1	--	-	-	GO:0000145//exocyst;GO:0005829//cytosol;GO:0005886//plasma membrane
CL10001.Contig1	1744	20.9585	17.3965	PREDICTED: Vitis vinifera methionine aminopeptidase 1A-like (LOC100242101), mRNA	PREDICTED: methionine aminopeptidase 1A-like [Solanum lycopersicum]	Methionine aminopeptidase 1A OS=Arabidopsis thaliana GN=MAP1A PE=2 SV=1	methionyl aminopeptidase [EC:3.4.11.18]	GO:0010048//vernalization response;GO:0031365//N-terminal protein amino acid modification;GO:0048440//carpel development;GO:0006508//proteolysis;GO:0043481//anthocyanin accumulation in tissues in response to UV light;GO:0016485//protein processing	GO:0008270//zinc ion binding;GO:0003676//nucleic acid binding;GO:0004177//aminopeptidase activity;GO:0008235//metalloexopeptidase activity	GO:0005829//cytosol
CL10001.Contig2	717	4.9334	5.671	PREDICTED: Vitis vinifera methionine aminopeptidase 1A-like (LOC100242101), mRNA	methionine aminopeptidase, putative [Ricinus communis] >gi|223548861|gb|EEF50350.1| methionine aminopeptidase, putative [Ricinus communis]	Methionine aminopeptidase 1A OS=Arabidopsis thaliana GN=MAP1A PE=2 SV=1	methionyl aminopeptidase [EC:3.4.11.18]	GO:0010048//vernalization response;GO:0031365//N-terminal protein amino acid modification;GO:0048440//carpel development;GO:0006508//proteolysis;GO:0043481//anthocyanin accumulation in tissues in response to UV light;GO:0016485//protein processing	GO:0008270//zinc ion binding;GO:0003676//nucleic acid binding;GO:0004177//aminopeptidase activity;GO:0008235//metalloexopeptidase activity	GO:0005829//cytosol
CL10002.Contig1	2524	34.5331	25.8996	PREDICTED: Vitis vinifera NADH dehydrogenase [ubiquinone] iron-sulfur protein 1, mitochondrial-like (LOC100246750), mRNA	PREDICTED: NADH dehydrogenase [ubiquinone] iron-sulfur protein 1, mitochondrial [Vitis vinifera]	NADH dehydrogenase [ubiquinone] iron-sulfur protein 1, mitochondrial OS=Solanum tuberosum PE=2 SV=1	NADH dehydrogenase (ubiquinone) Fe-S protein 1 [EC:1.6.5.3 1.6.99.3]	GO:0006979//response to oxidative stress;GO:0006511//ubiquitin-dependent protein catabolic process;GO:0051788//response to misfolded protein;GO:0080129//proteasome core complex assembly;GO:0042773//ATP synthesis coupled electron transport;GO:0009630//gravitropism;GO:0009853//photorespiration;GO:0009793//embryo development ending in seed dormancy	GO:0051536//iron-sulfur cluster binding;GO:0008137//NADH dehydrogenase (ubiquinone) activity;GO:0009055//electron carrier activity	GO:0005747//mitochondrial respiratory chain complex I;GO:0009507//chloroplast
CL10002.Contig2	464	6.0596	2.2149	PREDICTED: Glycine max NADH dehydrogenase [ubiquinone] iron-sulfur protein 1, mitochondrial-like (LOC100802040), mRNA	PREDICTED: NADH dehydrogenase [ubiquinone] iron-sulfur protein 1, mitochondrial-like [Glycine max]	NADH dehydrogenase [ubiquinone] iron-sulfur protein 1, mitochondrial OS=Solanum tuberosum PE=2 SV=1	NADH dehydrogenase (ubiquinone) Fe-S protein 1 [EC:1.6.5.3 1.6.99.3]	GO:0006979//response to oxidative stress;GO:0006511//ubiquitin-dependent protein catabolic process;GO:0051788//response to misfolded protein;GO:0080129//proteasome core complex assembly;GO:0042773//ATP synthesis coupled electron transport;GO:0009630//gravitropism;GO:0009853//photorespiration;GO:0009793//embryo development ending in seed dormancy	GO:0051536//iron-sulfur cluster binding;GO:0008137//NADH dehydrogenase (ubiquinone) activity;GO:0009055//electron carrier activity	GO:0005747//mitochondrial respiratory chain complex I;GO:0009507//chloroplast
CL10002.Contig3	428	4.4502	1.9836	S.tuberosum mRNA for 76 kDa mitochondrial complex I subunit	predicted protein [Populus trichocarpa] >gi|222844643|gb|EEE82190.1| predicted protein [Populus trichocarpa]	NADH dehydrogenase [ubiquinone] iron-sulfur protein 1, mitochondrial OS=Solanum tuberosum PE=2 SV=1	NADH dehydrogenase (ubiquinone) Fe-S protein 1 [EC:1.6.5.3 1.6.99.3]	GO:0006979//response to oxidative stress;GO:0042773//ATP synthesis coupled electron transport	GO:0051536//iron-sulfur cluster binding;GO:0009055//electron carrier activity;GO:0008137//NADH dehydrogenase (ubiquinone) activity	GO:0005747//mitochondrial respiratory chain complex I;GO:0009507//chloroplast
CL10003.Contig1	1401	1.3271	1.5628	PREDICTED: Vitis vinifera mitochondrial ubiquitin ligase activator of nfkb 1-like (LOC100242895), mRNA	PREDICTED: mitochondrial ubiquitin ligase activator of nfkb 1 [Vitis vinifera] >gi|297743001|emb|CBI35868.3| unnamed protein product [Vitis vinifera]	--	E3 ubiquitin-protein ligase MUL1 [EC:6.3.2.19]	-	GO:0016881//acid-amino acid ligase activity;GO:0008270//zinc ion binding	GO:0005739//mitochondrion;GO:0009941//chloroplast envelope
CL10003.Contig2	1131	2.1251	2.3309	PREDICTED: Vitis vinifera mitochondrial ubiquitin ligase activator of nfkb 1-like (LOC100242895), mRNA	PREDICTED: mitochondrial ubiquitin ligase activator of nfkb 1 [Vitis vinifera] >gi|297743001|emb|CBI35868.3| unnamed protein product [Vitis vinifera]	--	E3 ubiquitin-protein ligase MUL1 [EC:6.3.2.19]	-	GO:0016881//acid-amino acid ligase activity;GO:0008270//zinc ion binding	GO:0005739//mitochondrion;GO:0009941//chloroplast envelope
CL10004.Contig1	202	0	0	--	--	--	--	-	-	-
CL10004.Contig2	277	7.0398	3.5488	--	--	--	--	-	-	-
CL10005.Contig1	2709	0.9877	0.8247	Camellia sinensis cell division cycle protein 48 (CDC48) mRNA, complete cds	cell division cycle protein 48 [Camellia sinensis]	Cell division cycle protein 48 homolog OS=Glycine max GN=CDC48 PE=2 SV=1	transitional endoplasmic reticulum ATPase	GO:0007049//cell cycle;GO:0051301//cell division;GO:0009860//pollen tube growth;GO:0009846//pollen germination;GO:0046686//response to cadmium ion	GO:0042802//identical protein binding;GO:0005524//ATP binding;GO:0008568//microtubule-severing ATPase activity	GO:0005618//cell wall;GO:0005730//nucleolus;GO:0005819//spindle;GO:0005635//nuclear envelope;GO:0022626//cytosolic ribosome;GO:0009524//phragmoplast;GO:0005886//plasma membrane
CL10005.Contig2	2703	1.3758	1.091	Camellia sinensis cell division cycle protein 48 (CDC48) mRNA, complete cds	cell division cycle protein 48 [Camellia sinensis]	Cell division cycle protein 48 homolog OS=Glycine max GN=CDC48 PE=2 SV=1	transitional endoplasmic reticulum ATPase	GO:0007049//cell cycle;GO:0051301//cell division;GO:0009860//pollen tube growth;GO:0009846//pollen germination;GO:0046686//response to cadmium ion	GO:0042802//identical protein binding;GO:0005524//ATP binding;GO:0008568//microtubule-severing ATPase activity	GO:0005618//cell wall;GO:0005730//nucleolus;GO:0005819//spindle;GO:0005635//nuclear envelope;GO:0022626//cytosolic ribosome;GO:0009524//phragmoplast;GO:0005886//plasma membrane
CL10005.Contig3	605	45.3494	47.7107	PREDICTED: Solanum lycopersicum cell division cycle protein 48 homolog (LOC101266129), mRNA	PREDICTED: LOW QUALITY PROTEIN: cell division cycle protein 48 homolog [Cucumis sativus]	Cell division cycle protein 48 homolog OS=Glycine max GN=CDC48 PE=2 SV=1	transitional endoplasmic reticulum ATPase	GO:0007049//cell cycle;GO:0051301//cell division;GO:0009860//pollen tube growth;GO:0009846//pollen germination;GO:0046686//response to cadmium ion	GO:0042802//identical protein binding;GO:0005524//ATP binding;GO:0008568//microtubule-severing ATPase activity	GO:0005618//cell wall;GO:0005730//nucleolus;GO:0005819//spindle;GO:0005635//nuclear envelope;GO:0022626//cytosolic ribosome;GO:0009524//phragmoplast;GO:0005886//plasma membrane
CL10005.Contig4	2778	0.4081	0.4504	Camellia sinensis cell division cycle protein 48 (CDC48) mRNA, complete cds	cell division cycle protein 48 [Camellia sinensis]	Cell division cycle protein 48 homolog OS=Glycine max GN=CDC48 PE=2 SV=1	transitional endoplasmic reticulum ATPase	GO:0007049//cell cycle;GO:0051301//cell division;GO:0009860//pollen tube growth;GO:0009846//pollen germination;GO:0046686//response to cadmium ion	GO:0042802//identical protein binding;GO:0005524//ATP binding;GO:0008568//microtubule-severing ATPase activity	GO:0005618//cell wall;GO:0005730//nucleolus;GO:0005819//spindle;GO:0005635//nuclear envelope;GO:0022626//cytosolic ribosome;GO:0009524//phragmoplast;GO:0005886//plasma membrane
CL10005.Contig5	2897	63.1636	69.484	PREDICTED: Solanum lycopersicum cell division cycle protein 48 homolog (LOC101266129), mRNA	PREDICTED: cell division cycle protein 48 homolog [Solanum lycopersicum]	Cell division cycle protein 48 homolog OS=Glycine max GN=CDC48 PE=2 SV=1	transitional endoplasmic reticulum ATPase	GO:0007049//cell cycle;GO:0051301//cell division;GO:0009860//pollen tube growth;GO:0009846//pollen germination;GO:0046686//response to cadmium ion	GO:0042802//identical protein binding;GO:0005524//ATP binding;GO:0008568//microtubule-severing ATPase activity	GO:0005618//cell wall;GO:0005730//nucleolus;GO:0005819//spindle;GO:0005635//nuclear envelope;GO:0022626//cytosolic ribosome;GO:0009524//phragmoplast;GO:0005886//plasma membrane
CL10005.Contig6	2786	7.2761	6.9927	Camellia sinensis cell division cycle protein 48 (CDC48) mRNA, complete cds	cell division cycle protein 48 [Camellia sinensis]	Cell division cycle protein 48 homolog OS=Glycine max GN=CDC48 PE=2 SV=1	transitional endoplasmic reticulum ATPase	GO:0007049//cell cycle;GO:0051301//cell division;GO:0009860//pollen tube growth;GO:0009846//pollen germination;GO:0046686//response to cadmium ion	GO:0042802//identical protein binding;GO:0005524//ATP binding;GO:0008568//microtubule-severing ATPase activity	GO:0005618//cell wall;GO:0005730//nucleolus;GO:0005819//spindle;GO:0005635//nuclear envelope;GO:0022626//cytosolic ribosome;GO:0009524//phragmoplast;GO:0005886//plasma membrane
CL10006.Contig1	1058	9.0013	7.5597	PREDICTED: Vitis vinifera uncharacterized LOC100261604, transcript variant 2 (LOC100261604), mRNA	PREDICTED: uncharacterized protein LOC100261604 isoform 1 [Vitis vinifera] >gi|359479224|ref|XP_003632237.1| PREDICTED: uncharacterized protein LOC100261604 isoform 2 [Vitis vinifera] >gi|296084017|emb|CBI24405.3| unnamed protein product [Vitis vinifera]	--	--	-	-	GO:0043231//intracellular membrane-bounded organelle
CL10006.Contig2	1073	0.5494	0.8329	PREDICTED: Vitis vinifera uncharacterized LOC100261604, transcript variant 2 (LOC100261604), mRNA	PREDICTED: uncharacterized protein LOC100261604 isoform 1 [Vitis vinifera] >gi|359479224|ref|XP_003632237.1| PREDICTED: uncharacterized protein LOC100261604 isoform 2 [Vitis vinifera] >gi|296084017|emb|CBI24405.3| unnamed protein product [Vitis vinifera]	--	--	-	-	GO:0043231//intracellular membrane-bounded organelle
CL10007.Contig1	1769	0.8716	0.6567	PREDICTED: Vitis vinifera uncharacterized LOC100252352 (LOC100252352), mRNA	unnamed protein product [Vitis vinifera]	DEAD-box ATP-dependent RNA helicase 42 OS=Arabidopsis thaliana GN=RH42 PE=1 SV=2	U4/U6.U5 tri-snRNP-associated protein 1	-	-	-
CL10007.Contig2	1680	1.1067	0.8511	PREDICTED: Vitis vinifera uncharacterized LOC100252352 (LOC100252352), mRNA	unnamed protein product [Vitis vinifera]	DEAD-box ATP-dependent RNA helicase 42 OS=Arabidopsis thaliana GN=RH42 PE=1 SV=2	ATP-dependent RNA helicase DDX46/PRP5 [EC:3.6.4.13]	-	-	-
CL10009.Contig1	276	3.9434	3.8854	--	--	--	--	-	-	-
CL1001.Contig1	1383	2.2626	1.357	PREDICTED: Vitis vinifera syntaxin-22-like (LOC100257399), mRNA	PREDICTED: syntaxin-22 [Vitis vinifera] >gi|297737303|emb|CBI26504.3| unnamed protein product [Vitis vinifera]	Syntaxin-22 OS=Arabidopsis thaliana GN=SYP22 PE=1 SV=1	syntaxin 7	GO:0016192//vesicle-mediated transport;GO:0006886//intracellular protein transport	GO:0005484//SNAP receptor activity	GO:0016020//membrane
CL1001.Contig2	1568	3.1814	2.0518	PREDICTED: Vitis vinifera syntaxin-22-like (LOC100249411), mRNA	PREDICTED: syntaxin-22 [Vitis vinifera] >gi|297737303|emb|CBI26504.3| unnamed protein product [Vitis vinifera]	Syntaxin-23 OS=Arabidopsis thaliana GN=SYP23 PE=1 SV=1	syntaxin 7	GO:0016192//vesicle-mediated transport;GO:0010118//stomatal movement;GO:0000903//regulation of cell shape during vegetative growth phase;GO:0009660//amyloplast organization;GO:0009959//negative gravitropism;GO:0007033//vacuole organization;GO:0006886//intracellular protein transport	GO:0005484//SNAP receptor activity	GO:0009705//plant-type vacuole membrane;GO:0005886//plasma membrane
CL1001.Contig3	1041	21.2589	22.5774	PREDICTED: Vitis vinifera syntaxin-22-like (LOC100257399), mRNA	PREDICTED: syntaxin-22-like [Solanum lycopersicum]	Syntaxin-22 OS=Arabidopsis thaliana GN=SYP22 PE=1 SV=1	syntaxin 7	GO:0016192//vesicle-mediated transport;GO:0010118//stomatal movement;GO:0000903//regulation of cell shape during vegetative growth phase;GO:0009660//amyloplast organization;GO:0009959//negative gravitropism;GO:0007033//vacuole organization;GO:0006886//intracellular protein transport	GO:0005484//SNAP receptor activity	GO:0009705//plant-type vacuole membrane;GO:0005886//plasma membrane
CL1001.Contig4	1198	2.3848	1.4546	PREDICTED: Vitis vinifera syntaxin-22-like (LOC100249411), mRNA	PREDICTED: syntaxin-22 [Vitis vinifera] >gi|147791633|emb|CAN75135.1| hypothetical protein VITISV_018887 [Vitis vinifera] >gi|297742058|emb|CBI33845.3| unnamed protein product [Vitis vinifera]	Syntaxin-22 OS=Arabidopsis thaliana GN=SYP22 PE=1 SV=1	syntaxin 7	GO:0016192//vesicle-mediated transport;GO:0010118//stomatal movement;GO:0000903//regulation of cell shape during vegetative growth phase;GO:0009660//amyloplast organization;GO:0009959//negative gravitropism;GO:0007033//vacuole organization;GO:0006886//intracellular protein transport	GO:0005484//SNAP receptor activity	GO:0009705//plant-type vacuole membrane;GO:0005886//plasma membrane
CL10010.Contig1	417	1.4138	3.8575	--	--	--	--	-	-	-
CL10011.Contig1	690	4.4035	1.0361	PREDICTED: Vitis vinifera arabinogalactan peptide 20-like (LOC100250031), mRNA	PREDICTED: arabinogalactan peptide 20 [Vitis vinifera] >gi|147810314|emb|CAN66886.1| hypothetical protein VITISV_012134 [Vitis vinifera] >gi|302143705|emb|CBI22566.3| unnamed protein product [Vitis vinifera]	Arabinogalactan peptide 20 OS=Arabidopsis thaliana GN=AGP20 PE=3 SV=1	--	GO:0009612//response to mechanical stimulus;GO:0010106//cellular response to iron ion starvation;GO:0015706//nitrate transport;GO:0006826//iron ion transport;GO:0010054//trichoblast differentiation;GO:0006569//tryptophan catabolic process;GO:0010167//response to nitrate;GO:0009684//indoleacetic acid biosynthetic process;GO:0016132//brassinosteroid biosynthetic process	-	GO:0031225//anchored to membrane;GO:0005886//plasma membrane
CL10011.Contig2	848	7.2195	4.5315	PREDICTED: Vitis vinifera arabinogalactan peptide 20-like (LOC100250031), mRNA	PREDICTED: arabinogalactan peptide 20 [Vitis vinifera] >gi|147810314|emb|CAN66886.1| hypothetical protein VITISV_012134 [Vitis vinifera] >gi|302143705|emb|CBI22566.3| unnamed protein product [Vitis vinifera]	Arabinogalactan peptide 20 OS=Arabidopsis thaliana GN=AGP20 PE=3 SV=1	--	GO:0009612//response to mechanical stimulus;GO:0010106//cellular response to iron ion starvation;GO:0015706//nitrate transport;GO:0006826//iron ion transport;GO:0010054//trichoblast differentiation;GO:0006569//tryptophan catabolic process;GO:0010167//response to nitrate;GO:0009684//indoleacetic acid biosynthetic process;GO:0016132//brassinosteroid biosynthetic process	-	GO:0031225//anchored to membrane;GO:0005886//plasma membrane
CL10012.Contig1	955	0.6173	0.5147	Camellia sinensis CsGS1;2 gene for glutamine synthetase, partial cds, allele: GS1C-874bp fragment	predicted protein [Populus trichocarpa] >gi|222872679|gb|EEF09810.1| predicted protein [Populus trichocarpa]	Probable nucleoredoxin 1 OS=Arabidopsis thaliana GN=At1g60420 PE=1 SV=1	--	GO:0015706//nitrate transport;GO:0034976//response to endoplasmic reticulum stress;GO:0006857//oligopeptide transport;GO:0000041//transition metal ion transport;GO:0002679//respiratory burst involved in defense response;GO:0009627//systemic acquired resistance;GO:0048589//developmental growth;GO:0010200//response to chitin;GO:0010167//response to nitrate;GO:0048527//lateral root development;GO:00…	-	-
CL10012.Contig2	874	0.4151	0.1534	--	predicted protein [Populus trichocarpa] >gi|222872679|gb|EEF09810.1| predicted protein [Populus trichocarpa]	Probable nucleoredoxin 1 OS=Arabidopsis thaliana GN=At1g60420 PE=1 SV=1	--	GO:0015706//nitrate transport;GO:0034976//response to endoplasmic reticulum stress;GO:0006857//oligopeptide transport;GO:0000041//transition metal ion transport;GO:0002679//respiratory burst involved in defense response;GO:0009627//systemic acquired resistance;GO:0048589//developmental growth;GO:0010200//response to chitin;GO:0010167//response to nitrate;GO:0048527//lateral root development;GO:00…	-	-
CL10013.Contig1	217	2.0898	3.7064	--	--	--	--	-	-	-
CL10013.Contig2	425	2.2408	2.313	Vitis vinifera contig VV78X022747.5, whole genome shotgun sequence	unnamed protein product [Vitis vinifera]	Pentatricopeptide repeat-containing protein At4g11690 OS=Arabidopsis thaliana GN=At4g11690 PE=2 SV=1	--	-	-	GO:0005739//mitochondrion
CL10013.Contig3	400	7.1425	4.4683	Vitis vinifera contig VV78X022747.5, whole genome shotgun sequence	unnamed protein product [Vitis vinifera]	Pentatricopeptide repeat-containing protein At4g11690 OS=Arabidopsis thaliana GN=At4g11690 PE=2 SV=1	--	-	-	GO:0005739//mitochondrion
CL10014.Contig1	321	2.9668	0.4176	Camellia nitidissima polyphenoloxidase mRNA, complete cds	polyphenoloxidase [Camellia nitidissima]	Polyphenol oxidase, chloroplastic OS=Vitis vinifera PE=1 SV=1	polyphenol oxidase [EC:1.10.3.1]	GO:0046148//pigment biosynthetic process;GO:0055114//oxidation-reduction process	GO:0046872//metal ion binding;GO:0004097//catechol oxidase activity	-
CL10014.Contig2	527	0.6884	0.2544	Camellia nitidissima polyphenoloxidase mRNA, complete cds	polyphenoloxidase [Camellia nitidissima]	Polyphenol oxidase, chloroplastic OS=Malus domestica PE=2 SV=1	polyphenol oxidase [EC:1.10.3.1]	GO:0046148//pigment biosynthetic process;GO:0055114//oxidation-reduction process	GO:0046872//metal ion binding;GO:0004097//catechol oxidase activity	-
CL10014.Contig3	1848	43.7543	13.0808	Camellia nitidissima polyphenoloxidase mRNA, complete cds	polyphenoloxidase [Camellia nitidissima]	Polyphenol oxidase, chloroplastic OS=Malus domestica PE=2 SV=1	polyphenol oxidase [EC:1.10.3.1]	GO:0046148//pigment biosynthetic process;GO:0055114//oxidation-reduction process	GO:0046872//metal ion binding;GO:0004097//catechol oxidase activity	-
CL10015.Contig1	277	11.1327	15.0017	PREDICTED: Vitis vinifera acyl-protein thioesterase 2-like, transcript variant 1 (LOC100259338), mRNA	PREDICTED: acyl-protein thioesterase 2-like [Fragaria vesca subsp. vesca]	--	lysophospholipase II [EC:3.1.1.5]	-	-	-
CL10016.Contig1	1514	7.6381	5.637	Cucumis melo subsp. melo clone Cm06_A03, complete sequence	hypothetical protein PRUPE_ppa003598mg [Prunus persica]	Uncharacterized protein At4g00950 OS=Arabidopsis thaliana GN=At4g00950 PE=2 SV=1	histone arginine demethylase JMJD6 [EC:1.14.11.-]	-	-	-
CL10016.Contig2	1100	4.9884	3.6152	Cucumis melo subsp. melo clone Cm06_A03, complete sequence	PREDICTED: uncharacterized protein At4g00950-like [Fragaria vesca subsp. vesca]	Uncharacterized protein At4g00950 OS=Arabidopsis thaliana GN=At4g00950 PE=2 SV=1	--	-	-	-
CL10017.Contig1	1520	2.6255	2.9102	Vitis vinifera clone SS0ABG83YL03	PREDICTED: programmed cell death protein 2-like [Fragaria vesca subsp. vesca]	--	pre-rRNA-processing protein TSR4	-	-	GO:0044424//intracellular part
CL10017.Contig2	1257	1.9121	1.493	Vitis vinifera clone SS0ABG83YL03	PREDICTED: programmed cell death protein 2-like [Fragaria vesca subsp. vesca]	--	pre-rRNA-processing protein TSR4	-	-	GO:0044424//intracellular part
CL10018.Contig1	459	3.458	4.9647	PREDICTED: Vitis vinifera STE20/SPS1-related proline-alanine-rich protein kinase-like (LOC100251927), mRNA	PREDICTED: uncharacterized protein LOC101251667 [Solanum lycopersicum]	--	oxidative-stress responsive protein 1 [EC:2.7.11.1]	GO:0000186//activation of MAPKK activity	GO:0005524//ATP binding;GO:0004713//protein tyrosine kinase activity;GO:0004709//MAP kinase kinase kinase activity	GO:0005634//nucleus
CL10019.Contig1	2058	8.7702	8.0333	Gossypium hirsutum DNA N-glycosylase/DNA-(apurinic or apyrimidinic site) lyase mRNA, partial cds	conserved hypothetical protein [Ricinus communis] >gi|223529542|gb|EEF31495.1| conserved hypothetical protein [Ricinus communis]	Transcriptional activator DEMETER OS=Arabidopsis thaliana GN=DME PE=1 SV=2	--	GO:0043170;GO:0006139//nucleobase-containing compound metabolic process	GO:0003824//catalytic activity	-
CL10019.Contig2	915	4.6588	4.0043	PREDICTED: Fragaria vesca subsp. vesca transcriptional activator DEMETER-like (LOC101303777), mRNA	unnamed protein product [Vitis vinifera]	Transcriptional activator DEMETER OS=Arabidopsis thaliana GN=DME PE=1 SV=2	--	-	-	-
CL1002.Contig1	1632	0.7225	0.4654	PREDICTED: Vitis vinifera protein kinase 2B, chloroplastic-like (LOC100253317), mRNA	predicted protein [Populus trichocarpa] >gi|222864839|gb|EEF01970.1| predicted protein [Populus trichocarpa]	Protein kinase 2B, chloroplastic OS=Arabidopsis thaliana GN=APK2B PE=1 SV=1	[EC:2.7.1.-]	GO:0006468//protein phosphorylation	GO:0004715//non-membrane spanning protein tyrosine kinase activity;GO:0005524//ATP binding;GO:0004674//protein serine/threonine kinase activity	GO:0005886//plasma membrane;GO:0009507//chloroplast;GO:0005634//nucleus
CL1002.Contig2	1632	0.5558	0.4381	PREDICTED: Vitis vinifera protein kinase 2B, chloroplastic-like (LOC100253317), mRNA	PREDICTED: protein kinase 2B, chloroplastic [Vitis vinifera] >gi|296086406|emb|CBI31995.3| unnamed protein product [Vitis vinifera]	Protein kinase 2B, chloroplastic OS=Arabidopsis thaliana GN=APK2B PE=1 SV=1	[EC:2.7.1.-]	GO:0006468//protein phosphorylation	GO:0004715//non-membrane spanning protein tyrosine kinase activity;GO:0005524//ATP binding;GO:0004674//protein serine/threonine kinase activity	GO:0005886//plasma membrane;GO:0009507//chloroplast;GO:0005634//nucleus
CL1002.Contig3	1629	0.8352	0.3017	PREDICTED: Vitis vinifera protein kinase 2B, chloroplastic-like (LOC100253317), mRNA	predicted protein [Populus trichocarpa] >gi|222864839|gb|EEF01970.1| predicted protein [Populus trichocarpa]	Protein kinase 2B, chloroplastic OS=Arabidopsis thaliana GN=APK2B PE=1 SV=1	[EC:2.7.1.-]	GO:0006468//protein phosphorylation	GO:0004715//non-membrane spanning protein tyrosine kinase activity;GO:0005524//ATP binding;GO:0004674//protein serine/threonine kinase activity	GO:0005886//plasma membrane;GO:0009507//chloroplast;GO:0005634//nucleus
CL1002.Contig4	1630	0.0556	0.1645	PREDICTED: Vitis vinifera protein kinase 2B, chloroplastic-like (LOC100253317), mRNA	PREDICTED: protein kinase 2B, chloroplastic [Vitis vinifera] >gi|296086406|emb|CBI31995.3| unnamed protein product [Vitis vinifera]	Protein kinase 2B, chloroplastic OS=Arabidopsis thaliana GN=APK2B PE=1 SV=1	[EC:2.7.1.-]	GO:0006468//protein phosphorylation	GO:0004715//non-membrane spanning protein tyrosine kinase activity;GO:0005524//ATP binding;GO:0004674//protein serine/threonine kinase activity	GO:0005886//plasma membrane;GO:0009507//chloroplast;GO:0005634//nucleus
CL10020.Contig1	232	1.5638	1.7334	--	unnamed protein product [Vitis vinifera]	F-box/FBD/LRR-repeat protein At1g13570 OS=Arabidopsis thaliana GN=At1g13570 PE=2 SV=1	--	-	-	-
CL10020.Contig2	1365	7.442	4.681	Vitis vinifera contig VV78X081319.3, whole genome shotgun sequence	unnamed protein product [Vitis vinifera]	F-box/FBD/LRR-repeat protein At1g13570 OS=Arabidopsis thaliana GN=At1g13570 PE=2 SV=1	--	-	-	-
CL10021.Contig1	749	1.9375	1.4318	Vitis vinifera, whole genome shotgun sequence, contig VV78X025296.31, clone ENTAV 115	inositol hexaphosphate kinase, putative [Ricinus communis] >gi|223550177|gb|EEF51664.1| inositol hexaphosphate kinase, putative [Ricinus communis]	Inositol polyphosphate multikinase beta OS=Arabidopsis thaliana GN=IPK2b PE=1 SV=1	1D-myo-Inositol-tetrakisphosphate 5-kinase / inositol-polyphosphate multikinase [EC:2.7.1.140 2.7.1.151]	GO:0010264//myo-inositol hexakisphosphate biosynthetic process;GO:0042732//D-xylose metabolic process;GO:0006355//regulation of transcription, DNA-dependent;GO:0016310//phosphorylation;GO:0009846//pollen germination;GO:0006626//protein targeting to mitochondrion;GO:0009860//pollen tube growth	GO:0052725//inositol-1,3,4-trisphosphate 6-kinase activity;GO:0051765//inositol tetrakisphosphate kinase activity;GO:0000823//inositol-1,4,5-trisphosphate 6-kinase activity;GO:0008440//inositol-1,4,5-trisphosphate 3-kinase activity	GO:0005886//plasma membrane;GO:0005634//nucleus
CL10021.Contig2	248	5.6687	7.387	Vitis vinifera cultivar F-242 IPK2 protein mRNA, complete cds	PREDICTED: inositol polyphosphate multikinase beta-like [Solanum lycopersicum]	Inositol polyphosphate multikinase beta OS=Arabidopsis thaliana GN=IPK2b PE=1 SV=1	1D-myo-Inositol-tetrakisphosphate 5-kinase / inositol-polyphosphate multikinase [EC:2.7.1.140 2.7.1.151]	GO:0010264//myo-inositol hexakisphosphate biosynthetic process;GO:0042732//D-xylose metabolic process;GO:0006355//regulation of transcription, DNA-dependent;GO:0009846//pollen germination;GO:0006626//protein targeting to mitochondrion;GO:0009860//pollen tube growth	GO:0052725//inositol-1,3,4-trisphosphate 6-kinase activity;GO:0051765//inositol tetrakisphosphate kinase activity;GO:0000823//inositol-1,4,5-trisphosphate 6-kinase activity	GO:0005829//cytosol;GO:0005886//plasma membrane;GO:0005634//nucleus
CL10021.Contig3	1118	27.5828	23.7801	Vitis vinifera cultivar F-242 IPK2 protein mRNA, complete cds	PREDICTED: inositol polyphosphate multikinase beta-like [Vitis vinifera]	Inositol polyphosphate multikinase beta OS=Arabidopsis thaliana GN=IPK2b PE=1 SV=1	1D-myo-Inositol-tetrakisphosphate 5-kinase / inositol-polyphosphate multikinase [EC:2.7.1.140 2.7.1.151]	GO:0010264//myo-inositol hexakisphosphate biosynthetic process;GO:0042732//D-xylose metabolic process;GO:0006355//regulation of transcription, DNA-dependent;GO:0016310//phosphorylation;GO:0009846//pollen germination;GO:0006626//protein targeting to mitochondrion;GO:0009860//pollen tube growth	GO:0052725//inositol-1,3,4-trisphosphate 6-kinase activity;GO:0051765//inositol tetrakisphosphate kinase activity;GO:0000823//inositol-1,4,5-trisphosphate 6-kinase activity;GO:0008440//inositol-1,4,5-trisphosphate 3-kinase activity	GO:0005829//cytosol;GO:0005886//plasma membrane;GO:0005634//nucleus
CL10021.Contig4	1330	12.2068	10.9523	Vitis vinifera, whole genome shotgun sequence, contig VV78X025296.31, clone ENTAV 115	PREDICTED: inositol polyphosphate multikinase beta-like [Vitis vinifera]	Inositol polyphosphate multikinase beta OS=Arabidopsis thaliana GN=IPK2b PE=1 SV=1	1D-myo-Inositol-tetrakisphosphate 5-kinase / inositol-polyphosphate multikinase [EC:2.7.1.140 2.7.1.151]	GO:0010264//myo-inositol hexakisphosphate biosynthetic process;GO:0042732//D-xylose metabolic process;GO:0006355//regulation of transcription, DNA-dependent;GO:0016310//phosphorylation;GO:0009846//pollen germination;GO:0006626//protein targeting to mitochondrion;GO:0009860//pollen tube growth	GO:0052725//inositol-1,3,4-trisphosphate 6-kinase activity;GO:0051765//inositol tetrakisphosphate kinase activity;GO:0000823//inositol-1,4,5-trisphosphate 6-kinase activity;GO:0008440//inositol-1,4,5-trisphosphate 3-kinase activity	GO:0005886//plasma membrane;GO:0005634//nucleus
CL10022.Contig1	2124	8.4123	6.7318	PREDICTED: Vitis vinifera purple acid phosphatase 23-like (LOC100252886), mRNA	PREDICTED: purple acid phosphatase 23 [Vitis vinifera]	Purple acid phosphatase 23 OS=Arabidopsis thaliana GN=PAP23 PE=1 SV=2	--	-	GO:0046872//metal ion binding;GO:0003993//acid phosphatase activity	-
CL10022.Contig2	765	1.067	0.8177	PREDICTED: Solanum lycopersicum purple acid phosphatase 23-like (LOC101259532), mRNA	PREDICTED: purple acid phosphatase 23-like [Solanum lycopersicum]	Purple acid phosphatase 23 OS=Arabidopsis thaliana GN=PAP23 PE=1 SV=2	--	-	GO:0046872//metal ion binding;GO:0003993//acid phosphatase activity;GO:0004722//protein serine/threonine phosphatase activity	GO:0005576//extracellular region
CL10023.Contig1	1610	4.873	2.0537	PREDICTED: Vitis vinifera ABC transporter B family member 1-like (LOC100262262), mRNA	PREDICTED: ABC transporter B family member 1-like [Vitis vinifera]	ABC transporter B family member 1 OS=Arabidopsis thaliana GN=ABCB1 PE=1 SV=1	ATP-binding cassette, subfamily B (MDR/TAP), member 1	GO:0009793//embryo development ending in seed dormancy;GO:0043481//anthocyanin accumulation in tissues in response to UV light;GO:0048765//root hair cell differentiation;GO:0048443//stamen development;GO:0006200//ATP catabolic process;GO:0010090//trichome morphogenesis;GO:0010315//auxin efflux;GO:0010048//vernalization response;GO:0009637//response to blue light;GO:0009624//response to nematode;G…	GO:0010329//auxin efflux transmembrane transporter activity;GO:0005524//ATP binding;GO:0008559//xenobiotic-transporting ATPase activity;GO:0015408;GO:0005516//calmodulin binding	GO:0009506//plasmodesma;GO:0005886//plasma membrane;GO:0016021//integral to membrane
CL10023.Contig2	4480	29.3658	15.5092	PREDICTED: Vitis vinifera ABC transporter B family member 1-like (LOC100262262), mRNA	PREDICTED: ABC transporter B family member 1-like [Vitis vinifera]	ABC transporter B family member 1 OS=Arabidopsis thaliana GN=ABCB1 PE=1 SV=1	ATP-binding cassette, subfamily B (MDR/TAP), member 1	GO:0009793//embryo development ending in seed dormancy;GO:0043481//anthocyanin accumulation in tissues in response to UV light;GO:0048765//root hair cell differentiation;GO:0048443//stamen development;GO:0006200//ATP catabolic process;GO:0010090//trichome morphogenesis;GO:0010315//auxin efflux;GO:0010048//vernalization response;GO:0009637//response to blue light;GO:0009624//response to nematode;G…	GO:0010329//auxin efflux transmembrane transporter activity;GO:0005524//ATP binding;GO:0008559//xenobiotic-transporting ATPase activity;GO:0015408;GO:0005516//calmodulin binding	GO:0009506//plasmodesma;GO:0005886//plasma membrane;GO:0016021//integral to membrane
CL10023.Contig3	4096	16.7625	5.9017	PREDICTED: Vitis vinifera ABC transporter B family member 1-like (LOC100262262), mRNA	PREDICTED: ABC transporter B family member 1-like [Vitis vinifera]	ABC transporter B family member 1 OS=Arabidopsis thaliana GN=ABCB1 PE=1 SV=1	ATP-binding cassette, subfamily B (MDR/TAP), member 1	GO:0009793//embryo development ending in seed dormancy;GO:0043481//anthocyanin accumulation in tissues in response to UV light;GO:0048765//root hair cell differentiation;GO:0048443//stamen development;GO:0006200//ATP catabolic process;GO:0010090//trichome morphogenesis;GO:0010315//auxin efflux;GO:0010048//vernalization response;GO:0009637//response to blue light;GO:0009624//response to nematode;G…	GO:0010329//auxin efflux transmembrane transporter activity;GO:0005524//ATP binding;GO:0008559//xenobiotic-transporting ATPase activity;GO:0015408;GO:0005516//calmodulin binding	GO:0009506//plasmodesma;GO:0005886//plasma membrane;GO:0016021//integral to membrane
CL10024.Contig1	286	2.8542	2.4997	--	--	--	--	-	-	-
CL10025.Contig1	683	1.2616	0.6542	PREDICTED: Vitis vinifera probable leucine-rich repeat receptor-like serine/threonine-protein kinase At3g14840 (LOC100260593), mRNA	PREDICTED: probable LRR receptor-like serine/threonine-protein kinase At1g56140-like [Solanum lycopersicum]	Probable leucine-rich repeat receptor-like serine/threonine-protein kinase At3g14840 OS=Arabidopsis thaliana GN=LRR-RLK PE=1 SV=1	interleukin-1 receptor-associated kinase 4 [EC:2.7.11.1]	GO:0006468//protein phosphorylation	GO:0004715//non-membrane spanning protein tyrosine kinase activity;GO:0005524//ATP binding;GO:0004674//protein serine/threonine kinase activity	-
CL10025.Contig2	1093	0.0415	0.0818	PREDICTED: Fragaria vesca subsp. vesca probable LRR receptor-like serine/threonine-protein kinase At1g56140-like, transcript variant 2 (LOC101300987), mRNA	PREDICTED: probable LRR receptor-like serine/threonine-protein kinase At1g56140-like [Solanum lycopersicum]	Probable LRR receptor-like serine/threonine-protein kinase At1g56140 OS=Arabidopsis thaliana GN=At1g56140 PE=1 SV=2	--	GO:0016310//phosphorylation	GO:0004672//protein kinase activity;GO:0000166//nucleotide binding	-
CL10025.Contig3	1012	0.0896	0.0883	PREDICTED: Fragaria vesca subsp. vesca probable LRR receptor-like serine/threonine-protein kinase At1g56140-like, transcript variant 2 (LOC101300987), mRNA	PREDICTED: probable LRR receptor-like serine/threonine-protein kinase At1g56140-like [Solanum lycopersicum]	Probable LRR receptor-like serine/threonine-protein kinase At1g56140 OS=Arabidopsis thaliana GN=At1g56140 PE=1 SV=2	--	GO:0016310//phosphorylation	GO:0004672//protein kinase activity;GO:0000166//nucleotide binding	-
CL10025.Contig4	1576	0.6331	0.3402	PREDICTED: Vitis vinifera probable leucine-rich repeat receptor-like serine/threonine-protein kinase At3g14840 (LOC100260593), mRNA	PREDICTED: probable LRR receptor-like serine/threonine-protein kinase At1g56140-like [Solanum lycopersicum]	Probable LRR receptor-like serine/threonine-protein kinase At1g56140 OS=Arabidopsis thaliana GN=At1g56140 PE=1 SV=2	interleukin-1 receptor-associated kinase 4 [EC:2.7.11.1]	GO:0006468//protein phosphorylation	GO:0004715//non-membrane spanning protein tyrosine kinase activity;GO:0005524//ATP binding;GO:0004674//protein serine/threonine kinase activity	-
CL10025.Contig5	1496	0.6063	0.3584	PREDICTED: Vitis vinifera probable leucine-rich repeat receptor-like serine/threonine-protein kinase At3g14840 (LOC100260593), mRNA	PREDICTED: probable LRR receptor-like serine/threonine-protein kinase At1g56140-like [Solanum lycopersicum]	Probable LRR receptor-like serine/threonine-protein kinase At1g56140 OS=Arabidopsis thaliana GN=At1g56140 PE=1 SV=2	interleukin-1 receptor-associated kinase 4 [EC:2.7.11.1]	GO:0006468//protein phosphorylation	GO:0004715//non-membrane spanning protein tyrosine kinase activity;GO:0005524//ATP binding;GO:0004674//protein serine/threonine kinase activity	-
CL10026.Contig1	1746	5.1427	4.4785	Populus trichocarpa clone Pop1-111E3, complete sequence	PREDICTED: protein TRIGALACTOSYLDIACYLGLYCEROL 1, chloroplastic-like [Vitis vinifera]	Protein TRIGALACTOSYLDIACYLGLYCEROL 1, chloroplastic OS=Arabidopsis thaliana GN=TGD1 PE=1 SV=1	putative ABC transport system permease protein	GO:0019243//methylglyoxal catabolic process to D-lactate;GO:0006869//lipid transport	GO:0005319//lipid transporter activity	GO:0009706//chloroplast inner membrane;GO:0009707//chloroplast outer membrane
CL10026.Contig2	1670	2.0367	2.0067	Populus trichocarpa clone Pop1-111E3, complete sequence	PREDICTED: protein TRIGALACTOSYLDIACYLGLYCEROL 1, chloroplastic-like [Vitis vinifera]	Protein TRIGALACTOSYLDIACYLGLYCEROL 1, chloroplastic OS=Arabidopsis thaliana GN=TGD1 PE=1 SV=1	putative ABC transport system permease protein	GO:0019243//methylglyoxal catabolic process to D-lactate;GO:0006869//lipid transport	GO:0005319//lipid transporter activity	GO:0009706//chloroplast inner membrane;GO:0009707//chloroplast outer membrane
CL10027.Contig1	208	1.9622	4.0816	Medicago truncatula Alpha-soluble NSF attachment protein (MTR_3g072080) mRNA, complete cds	alpha-soluble NSF attachment protein [Zea mays] >gi|195625348|gb|ACG34504.1| alpha-soluble NSF attachment protein [Zea mays] >gi|413921831|gb|AFW61763.1| alpha-soluble NSF attachment protein isoform 1 [Zea mays] >gi|413921832|gb|AFW61764.1| alpha-soluble NSF attachment protein isoform 2 [Zea mays]	Alpha-soluble NSF attachment protein OS=Solanum tuberosum PE=2 SV=1	alpha-soluble NSF attachment protein	GO:0006886//intracellular protein transport	-	GO:0005773//vacuole;GO:0005886//plasma membrane
CL10027.Contig2	1080	21.9609	21.0174	PREDICTED: Vitis vinifera alpha-soluble NSF attachment protein (SNAP-ALPHA), mRNA	PREDICTED: alpha-soluble NSF attachment protein-like isoform 2 [Solanum lycopersicum]	Alpha-soluble NSF attachment protein OS=Vitis vinifera PE=2 SV=1	alpha-soluble NSF attachment protein	GO:0006886//intracellular protein transport	-	GO:0005773//vacuole;GO:0005886//plasma membrane
CL10027.Contig3	1075	28.8549	29.6775	PREDICTED: Vitis vinifera alpha-soluble NSF attachment protein (SNAP-ALPHA), mRNA	alpha-soluble NSF attachment protein [Gossypium hirsutum]	Alpha-soluble NSF attachment protein OS=Vitis vinifera PE=2 SV=1	alpha-soluble NSF attachment protein	GO:0006886//intracellular protein transport	-	GO:0005773//vacuole;GO:0005886//plasma membrane
CL10027.Contig4	1070	15.7663	19.5434	PREDICTED: Vitis vinifera alpha-soluble NSF attachment protein-like (LOC100255032), mRNA	PREDICTED: alpha-soluble NSF attachment protein [Vitis vinifera] >gi|297735583|emb|CBI18077.3| unnamed protein product [Vitis vinifera]	Alpha-soluble NSF attachment protein OS=Vitis vinifera PE=2 SV=1	alpha-soluble NSF attachment protein	GO:0006886//intracellular protein transport	-	GO:0005773//vacuole;GO:0005886//plasma membrane
CL10028.Contig1	1386	0.3272	0.4836	Vitis vinifera clone SS0ABG1YD14	PREDICTED: putative methylesterase 11, chloroplastic-like [Solanum lycopersicum]	Methylesterase 18 OS=Arabidopsis thaliana GN=MES18 PE=2 SV=1	polyneuridine-aldehyde esterase [EC:3.1.1.78]	-	GO:0050529	-
CL10028.Contig2	434	14.2109	12.2517	PREDICTED: Vitis vinifera probable esterase At1g33990-like (LOC100260081), mRNA	PREDICTED: probable esterase At1g33990-like [Vitis vinifera] >gi|296082212|emb|CBI21217.3| unnamed protein product [Vitis vinifera]	Methylesterase 7 OS=Arabidopsis thaliana GN=MES7 PE=1 SV=1	polyneuridine-aldehyde esterase [EC:3.1.1.78]	-	GO:0050529	-
CL10028.Contig3	1483	1.8654	2.1995	Vitis vinifera clone SS0ABG1YD14	PREDICTED: putative methylesterase 11, chloroplastic-like [Solanum lycopersicum]	Methylesterase 18 OS=Arabidopsis thaliana GN=MES18 PE=2 SV=1	polyneuridine-aldehyde esterase [EC:3.1.1.78]	-	GO:0050529	-
CL10029.Contig1	349	1.1695	1.0242	Vitis vinifera contig VV78X170167.3, whole genome shotgun sequence	unnamed protein product [Vitis vinifera]	Putative SWI/SNF-related matrix-associated actin-dependent regulator of chromatin subfamily A member 3-like 1 OS=Arabidopsis thaliana GN=At5g05130 PE=2 SV=1	SWI/SNF-related matrix-associated actin-dependent regulator of chromatin subfamily A3 [EC:3.6.4.- 6.3.2.19]	GO:0045132//meiotic chromosome segregation;GO:0006259//DNA metabolic process;GO:0033044//regulation of chromosome organization;GO:0007062//sister chromatid cohesion;GO:0031048//chromatin silencing by small RNA	GO:0008270//zinc ion binding;GO:0003677//DNA binding;GO:0005524//ATP binding;GO:0016740//transferase activity;GO:0004386//helicase activity	GO:0005634//nucleus
CL10029.Contig2	1366	1.2284	0.9486	Vitis vinifera contig VV78X170167.3, whole genome shotgun sequence	PREDICTED: putative SWI/SNF-related matrix-associated actin-dependent regulator of chromatin subfamily A member 3-like 1-like [Vitis vinifera]	DNA helicase INO80 OS=Arabidopsis thaliana GN=INO80 PE=2 SV=2	SWI/SNF-related matrix-associated actin-dependent regulator of chromatin subfamily A3 [EC:3.6.4.- 6.3.2.19]	GO:0045132//meiotic chromosome segregation;GO:0006259//DNA metabolic process;GO:0033044//regulation of chromosome organization;GO:0007062//sister chromatid cohesion;GO:0031048//chromatin silencing by small RNA	GO:0008270//zinc ion binding;GO:0003677//DNA binding;GO:0005524//ATP binding;GO:0016740//transferase activity;GO:0004386//helicase activity	GO:0005634//nucleus
CL10029.Contig3	1085	0.418	0.2471	Vitis vinifera contig VV78X170167.3, whole genome shotgun sequence	PREDICTED: putative SWI/SNF-related matrix-associated actin-dependent regulator of chromatin subfamily A member 3-like 1-like [Vitis vinifera]	DNA helicase INO80 OS=Arabidopsis thaliana GN=INO80 PE=2 SV=2	SWI/SNF-related matrix-associated actin-dependent regulator of chromatin subfamily A3 [EC:3.6.4.- 6.3.2.19]	GO:0045132//meiotic chromosome segregation;GO:0006259//DNA metabolic process;GO:0033044//regulation of chromosome organization;GO:0007062//sister chromatid cohesion;GO:0031048//chromatin silencing by small RNA	GO:0008270//zinc ion binding;GO:0003677//DNA binding;GO:0005524//ATP binding;GO:0016740//transferase activity;GO:0004386//helicase activity	GO:0005634//nucleus
CL1003.Contig1	278	2.2838	1.9287	--	--	--	--	-	-	-
CL1003.Contig2	215	2.953	1.6626	--	--	--	--	-	-	-
CL1003.Contig3	300	0.3023	1.9362	--	--	--	--	-	-	-
CL10030.Contig1	1019	0.3115	0.0438	PREDICTED: Solanum lycopersicum origin recognition complex subunit 5-like (LOC101260082), mRNA	PREDICTED: origin recognition complex subunit 5-like [Vitis vinifera]	--	origin recognition complex subunit 5	GO:0000278//mitotic cell cycle;GO:0006260//DNA replication;GO:0006396//RNA processing	GO:0005515//protein binding	GO:0000808//origin recognition complex;GO:0005634//nucleus
CL10030.Contig2	1106	1.0251	0.1212	PREDICTED: Solanum lycopersicum origin recognition complex subunit 5-like (LOC101260082), mRNA	PREDICTED: origin recognition complex subunit 5-like [Vitis vinifera]	--	origin recognition complex subunit 5	GO:0000278//mitotic cell cycle;GO:0006260//DNA replication;GO:0006396//RNA processing	GO:0005515//protein binding	GO:0000808//origin recognition complex;GO:0005634//nucleus
CL10031.Contig1	308	2.6503	0.1451	--	--	--	--	-	-	-
CL10032.Contig1	245	3.8871	2.1885	--	--	--	--	-	-	-
CL10032.Contig2	387	1.289	2.1937	--	--	--	--	-	-	-
CL10033.Contig1	714	36.7114	31.8535	Vitis vinifera clone SS0AEB16YC08	PREDICTED: uncharacterized protein LOC100853125 [Vitis vinifera]	Wound-induced protein 1 OS=Solanum tuberosum GN=WUN1 PE=2 SV=1	--	GO:0050896//response to stimulus	-	-
CL10033.Contig2	909	88.8031	96.1978	Vitis vinifera contig VV78X101131.4, whole genome shotgun sequence	PREDICTED: uncharacterized protein LOC100853125 [Vitis vinifera]	Wound-induced protein 1 OS=Solanum tuberosum GN=WUN1 PE=2 SV=1	--	GO:0050896//response to stimulus	-	-
CL10034.Contig1	221	4.7196	4.448	--	--	--	--	-	-	-
CL10035.Contig1	225	1.0078	1.1915	--	--	--	--	-	-	-
CL10035.Contig2	223	0	0	Camellia sinensis DNA, SSR marker, MSG0794	--	--	--	-	-	-
CL10036.Contig1	1548	18.6319	34.7243	PREDICTED: Vitis vinifera uncharacterized LOC100258138 (LOC100258138), mRNA	PREDICTED: uncharacterized protein LOC100258138 [Vitis vinifera] >gi|297735765|emb|CBI18452.3| unnamed protein product [Vitis vinifera]	--	--	-	-	GO:0009535//chloroplast thylakoid membrane
CL10036.Contig2	205	30.9703	56.0167	Medicago truncatula clone mth2-5f17, complete sequence	--	--	--	-	-	-
CL10037.Contig1	382	3.0866	2.1055	PREDICTED: Vitis vinifera uncharacterized LOC100251719 (LOC100251719), mRNA	PREDICTED: uncharacterized protein LOC101243727 [Solanum lycopersicum]	--	--	-	-	-
CL10038.Contig1	1302	4.4235	2.4709	PREDICTED: Vitis vinifera GDSL esterase/lipase At5g14450-like (LOC100267902), mRNA	Esterase precursor, putative [Ricinus communis] >gi|223539390|gb|EEF40981.1| Esterase precursor, putative [Ricinus communis]	GDSL esterase/lipase At5g14450 OS=Arabidopsis thaliana GN=At5g14450 PE=2 SV=1	alpha-L-fucosidase [EC:3.2.1.51]	-	GO:0004091//carboxylesterase activity	GO:0005576//extracellular region;GO:0009506//plasmodesma;GO:0009505//plant-type cell wall
CL10038.Contig2	1414	20.2693	13.9041	PREDICTED: Vitis vinifera GDSL esterase/lipase At5g14450-like (LOC100267902), mRNA	Esterase precursor, putative [Ricinus communis] >gi|223539390|gb|EEF40981.1| Esterase precursor, putative [Ricinus communis]	GDSL esterase/lipase At5g14450 OS=Arabidopsis thaliana GN=At5g14450 PE=2 SV=1	alpha-L-fucosidase [EC:3.2.1.51]	GO:0006629//lipid metabolic process	GO:0004091//carboxylesterase activity	GO:0005576//extracellular region;GO:0009506//plasmodesma;GO:0009505//plant-type cell wall
CL10039.Contig1	1111	1.347	1.3674	PREDICTED: Vitis vinifera 29 kDa ribonucleoprotein B, chloroplastic-like (LOC100243747), mRNA	PREDICTED: 29 kDa ribonucleoprotein B, chloroplastic [Vitis vinifera]	33 kDa ribonucleoprotein, chloroplastic OS=Nicotiana sylvestris PE=1 SV=1	nucleolin	GO:0009902//chloroplast relocation;GO:0006364//rRNA processing;GO:0019288//isopentenyl diphosphate biosynthetic process, mevalonate-independent pathway;GO:0015995//chlorophyll biosynthetic process;GO:0010027//thylakoid membrane organization;GO:0042793//transcription from plastid promoter;GO:0015979//photosynthesis	GO:0003676//nucleic acid binding	GO:0009579//thylakoid;GO:0009570//chloroplast stroma
CL10039.Contig2	1160	4.9259	6.7024	PREDICTED: Vitis vinifera 29 kDa ribonucleoprotein B, chloroplastic-like (LOC100243747), mRNA	PREDICTED: 29 kDa ribonucleoprotein B, chloroplastic [Vitis vinifera]	33 kDa ribonucleoprotein, chloroplastic OS=Nicotiana sylvestris PE=1 SV=1	nucleolin	GO:0009902//chloroplast relocation;GO:0006364//rRNA processing;GO:0019288//isopentenyl diphosphate biosynthetic process, mevalonate-independent pathway;GO:0015995//chlorophyll biosynthetic process;GO:0010027//thylakoid membrane organization;GO:0042793//transcription from plastid promoter;GO:0015979//photosynthesis	GO:0003676//nucleic acid binding	GO:0009579//thylakoid;GO:0009570//chloroplast stroma
CL1004.Contig1	1234	79.1594	26.3968	Vitis vinifera clone SS0AFA20YB05	beta 1-3 glucanase [Vitis hybrid cultivar]	Glucan endo-1,3-beta-glucosidase, basic isoform OS=Prunus persica GN=GNS1 PE=3 SV=1	--	GO:0005975//carbohydrate metabolic process	GO:0004553//hydrolase activity, hydrolyzing O-glycosyl compounds	-
CL1004.Contig2	1253	9.1206	2.0326	Olea europaea mRNA for beta-1,3-glucanase (glu-4 gene)	beta-1,3-glucanase [Prunus persica]	Glucan endo-1,3-beta-glucosidase, basic isoform OS=Prunus persica GN=GNS1 PE=3 SV=1	--	GO:0005975//carbohydrate metabolic process	GO:0004553//hydrolase activity, hydrolyzing O-glycosyl compounds	-
CL1004.Contig3	1204	5.5745	3.637	Populus tremula x Populus tremuloides 1,3-beta-D-glucanase GH17_101 gene, complete cds	beta-1,3-glucanase [Vitis riparia]	Glucan endo-1,3-beta-glucosidase, basic isoform OS=Prunus persica GN=GNS1 PE=3 SV=1	--	-	-	-
CL10040.Contig1	861	4.4243	4.2555	--	hypothetical protein PRUPE_ppa016569mg [Prunus persica]	Disease resistance protein RPM1 OS=Arabidopsis thaliana GN=RPM1 PE=1 SV=1	disease resistance protein RPM1	-	GO:0016787//hydrolase activity	-
CL10040.Contig2	255	0	0.5257	--	--	--	--	-	-	-
CL10040.Contig3	246	3.5026	1.8164	--	hypothetical protein RCOM_0742700 [Ricinus communis] >gi|223535210|gb|EEF36889.1| hypothetical protein RCOM_0742700 [Ricinus communis]	Disease resistance protein RPM1 OS=Arabidopsis thaliana GN=RPM1 PE=1 SV=1	disease resistance protein RPM1	-	GO:0016787//hydrolase activity	-
CL10041.Contig1	1054	3.1839	9.4113	Vitis vinifera clone SS0AP1YB11	conserved hypothetical protein [Ricinus communis] >gi|223549485|gb|EEF50973.1| conserved hypothetical protein [Ricinus communis]	--	--	GO:0009902//chloroplast relocation;GO:0006098//pentose-phosphate shunt;GO:0019288//isopentenyl diphosphate biosynthetic process, mevalonate-independent pathway;GO:0010027//thylakoid membrane organization;GO:0000023//maltose metabolic process;GO:0019252//starch biosynthetic process;GO:0034660//ncRNA metabolic process	-	GO:0009570//chloroplast stroma
CL10041.Contig2	1007	0.8106	2.263	Vitis vinifera clone SS0AP1YB11	conserved hypothetical protein [Ricinus communis] >gi|223549485|gb|EEF50973.1| conserved hypothetical protein [Ricinus communis]	--	--	GO:0009902//chloroplast relocation;GO:0006098//pentose-phosphate shunt;GO:0019288//isopentenyl diphosphate biosynthetic process, mevalonate-independent pathway;GO:0010027//thylakoid membrane organization;GO:0000023//maltose metabolic process;GO:0019252//starch biosynthetic process;GO:0034660//ncRNA metabolic process	-	GO:0009570//chloroplast stroma
CL10042.Contig1	212	1.0696	0	--	unknown [Lotus japonicus]	--	--	GO:0006952//defense response	GO:0043531//ADP binding	-
CL10042.Contig2	383	5.2099	4.3166	Lotus japonicus clone JCVI-FLLj-16P22 unknown mRNA	unknown [Lotus japonicus]	--	--	GO:0006952//defense response	GO:0043531//ADP binding	-
CL10043.Contig1	1515	0.898	1.0323	PREDICTED: Vitis vinifera uncharacterized LOC100242269, transcript variant 1 (LOC100242269), mRNA	PREDICTED: uncharacterized protein LOC100242269 isoform 2 [Vitis vinifera] >gi|225438456|ref|XP_002277317.1| PREDICTED: uncharacterized protein LOC100242269 isoform 1 [Vitis vinifera] >gi|147806136|emb|CAN70005.1| hypothetical protein VITISV_038748 [Vitis vinifera]	--	--	-	-	-
CL10043.Contig2	1559	4.0433	5.7895	PREDICTED: Vitis vinifera uncharacterized LOC100242269, transcript variant 1 (LOC100242269), mRNA	PREDICTED: uncharacterized protein LOC100242269 isoform 2 [Vitis vinifera] >gi|225438456|ref|XP_002277317.1| PREDICTED: uncharacterized protein LOC100242269 isoform 1 [Vitis vinifera] >gi|147806136|emb|CAN70005.1| hypothetical protein VITISV_038748 [Vitis vinifera]	--	--	-	-	-
CL10043.Contig3	1384	16.3835	19.2742	PREDICTED: Vitis vinifera uncharacterized LOC100242269, transcript variant 1 (LOC100242269), mRNA	PREDICTED: uncharacterized protein LOC100242269 isoform 2 [Vitis vinifera] >gi|225438456|ref|XP_002277317.1| PREDICTED: uncharacterized protein LOC100242269 isoform 1 [Vitis vinifera] >gi|147806136|emb|CAN70005.1| hypothetical protein VITISV_038748 [Vitis vinifera]	--	--	-	-	-
CL10044.Contig1	416	1.7442	1.2889	Camellia sinensis DNA, SSR marker, MSG0529	PREDICTED: recQ-mediated genome instability protein 2 [Vitis vinifera] >gi|297734866|emb|CBI17100.3| unnamed protein product [Vitis vinifera]	--	RecQ-mediated genome instability protein 2	-	GO:0003676//nucleic acid binding	GO:0005634//nucleus
CL10044.Contig2	607	1.8678	2.282	Camellia sinensis DNA, SSR marker, MSG0529	PREDICTED: recQ-mediated genome instability protein 2 [Vitis vinifera] >gi|297734866|emb|CBI17100.3| unnamed protein product [Vitis vinifera]	--	RecQ-mediated genome instability protein 2	-	GO:0003676//nucleic acid binding	GO:0005634//nucleus
CL10044.Contig3	743	4.4556	4.5104	Camellia sinensis DNA, SSR marker, MSG0529	predicted protein [Populus trichocarpa] >gi|118483555|gb|ABK93675.1| unknown [Populus trichocarpa] >gi|222837597|gb|EEE75962.1| predicted protein [Populus trichocarpa]	--	RecQ-mediated genome instability protein 2	-	GO:0003676//nucleic acid binding	GO:0005634//nucleus
CL10045.Contig1	918	2.3712	2.4337	PREDICTED: Vitis vinifera probable lysine-specific demethylase JMJ14-like (LOC100249688), mRNA	PREDICTED: probable lysine-specific demethylase JMJ14-like [Vitis vinifera]	Probable lysine-specific demethylase JMJ14 OS=Arabidopsis thaliana GN=JMJ14 PE=1 SV=1	histone demethylase JARID1 [EC:1.14.11.-]	GO:0010413//glucuronoxylan metabolic process;GO:0016926//protein desumoylation;GO:0010228//vegetative to reproductive phase transition of meristem;GO:0043687//post-translational protein modification;GO:0006486//protein glycosylation;GO:0045492//xylan biosynthetic process;GO:0009630//gravitropism;GO:0045893//positive regulation of transcription, DNA-dependent;GO:0050665//hydrogen peroxide biosynth…	GO:0003700//sequence-specific DNA binding transcription factor activity	GO:0005634//nucleus
CL10045.Contig2	366	0.3717	0.6104	Vitis vinifera, whole genome shotgun sequence, contig VV78X201393.3, clone ENTAV 115	jumonji domain protein [Populus trichocarpa] >gi|222842499|gb|EEE80046.1| jumonji domain protein [Populus trichocarpa]	Probable lysine-specific demethylase JMJ14 OS=Arabidopsis thaliana GN=JMJ14 PE=1 SV=1	histone demethylase JARID1 [EC:1.14.11.-]	-	-	GO:0005634//nucleus
CL10046.Contig1	352	1.4172	1.2694	--	--	--	--	-	-	-
CL10046.Contig2	316	1.8656	2.4038	--	--	--	--	-	-	-
CL10047.Contig1	2411	11.6806	2.9467	PREDICTED: Fragaria vesca subsp. vesca uncharacterized LOC101307718 (LOC101307718), mRNA	ubiquitin-protein ligase, putative [Ricinus communis] >gi|223544114|gb|EEF45639.1| ubiquitin-protein ligase, putative [Ricinus communis]	--	lysine-specific demethylase 3 [EC:1.14.11.-]	-	-	-
CL10047.Contig2	2444	28.0187	5.3751	PREDICTED: Fragaria vesca subsp. vesca uncharacterized LOC101307718 (LOC101307718), mRNA	ubiquitin-protein ligase, putative [Ricinus communis] >gi|223544114|gb|EEF45639.1| ubiquitin-protein ligase, putative [Ricinus communis]	--	lysine-specific demethylase 3 [EC:1.14.11.-]	-	-	-
CL10047.Contig3	456	0.1989	0	PREDICTED: Fragaria vesca subsp. vesca uncharacterized LOC101307718 (LOC101307718), mRNA	PREDICTED: uncharacterized protein LOC100265150 [Vitis vinifera]	--	--	-	GO:0016874//ligase activity	GO:0005634//nucleus
CL10048.Contig1	408	1.6673	2.5189	PREDICTED: Vitis vinifera uncharacterized LOC100248282, transcript variant 1 (LOC100248282), mRNA	predicted protein [Populus trichocarpa] >gi|222850401|gb|EEE87948.1| predicted protein [Populus trichocarpa]	--	--	GO:0009630//gravitropism;GO:0009888//tissue development;GO:0045492//xylan biosynthetic process;GO:0010638//positive regulation of organelle organization;GO:0033044//regulation of chromosome organization;GO:0032065//cortical protein anchoring;GO:0000956//nuclear-transcribed mRNA catabolic process;GO:0010413//glucuronoxylan metabolic process;GO:0009887//organ morphogenesis	GO:0008270//zinc ion binding;GO:0008536//Ran GTPase binding;GO:0005543//phospholipid binding;GO:0003682//chromatin binding	GO:0005886//plasma membrane;GO:0005634//nucleus;GO:0005938//cell cortex
CL10048.Contig2	590	3.9969	3.1808	PREDICTED: Vitis vinifera uncharacterized LOC100248282, transcript variant 1 (LOC100248282), mRNA	regulator of chromosome condensation-like protein with FYVE zinc finger domain [Arabidopsis thaliana] >gi|332005321|gb|AED92704.1| regulator of chromosome condensation-like protein with FYVE zinc finger domain [Arabidopsis thaliana]	--	--	GO:0009630//gravitropism;GO:0009888//tissue development;GO:0045492//xylan biosynthetic process;GO:0010638//positive regulation of organelle organization;GO:0033044//regulation of chromosome organization;GO:0032065//cortical protein anchoring;GO:0000956//nuclear-transcribed mRNA catabolic process;GO:0010413//glucuronoxylan metabolic process;GO:0009887//organ morphogenesis	GO:0008270//zinc ion binding;GO:0008536//Ran GTPase binding;GO:0005543//phospholipid binding;GO:0003682//chromatin binding	GO:0005886//plasma membrane;GO:0005634//nucleus;GO:0005938//cell cortex
CL10049.Contig1	300	1.5116	1.4894	--	--	--	--	-	-	-
CL10049.Contig2	839	4.5403	5.5387	--	--	--	--	-	-	-
CL1005.Contig1	460	0.0986	0	Vitis vinifera clone SS0ABG22YC07	PREDICTED: psbP domain-containing protein 5, chloroplastic [Vitis vinifera] >gi|296081930|emb|CBI20935.3| unnamed protein product [Vitis vinifera]	PsbP domain-containing protein 5, chloroplastic OS=Arabidopsis thaliana GN=PPD5 PE=1 SV=3	--	GO:0045036//protein targeting to chloroplast;GO:0019252//starch biosynthetic process;GO:0019288//isopentenyl diphosphate biosynthetic process, mevalonate-independent pathway;GO:0015979//photosynthesis;GO:0000023//maltose metabolic process;GO:0045893//positive regulation of transcription, DNA-dependent;GO:0010027//thylakoid membrane organization	GO:0005509//calcium ion binding	GO:0009654//oxygen evolving complex;GO:0019898//extrinsic to membrane;GO:0009543//chloroplast thylakoid lumen;GO:0009535//chloroplast thylakoid membrane
CL1005.Contig2	301	0.1507	0	Vitis vinifera clone SS0ABG22YC07	PREDICTED: psbP domain-containing protein 5, chloroplastic [Vitis vinifera] >gi|296081930|emb|CBI20935.3| unnamed protein product [Vitis vinifera]	PsbP domain-containing protein 5, chloroplastic OS=Arabidopsis thaliana GN=PPD5 PE=1 SV=3	--	GO:0045036//protein targeting to chloroplast;GO:0019252//starch biosynthetic process;GO:0019288//isopentenyl diphosphate biosynthetic process, mevalonate-independent pathway;GO:0015979//photosynthesis;GO:0000023//maltose metabolic process;GO:0045893//positive regulation of transcription, DNA-dependent;GO:0010027//thylakoid membrane organization	GO:0005509//calcium ion binding	GO:0009654//oxygen evolving complex;GO:0019898//extrinsic to membrane;GO:0009543//chloroplast thylakoid lumen;GO:0009535//chloroplast thylakoid membrane
CL1005.Contig3	1050	3.1961	7.4471	PREDICTED: Vitis vinifera psbP domain-containing protein 5, chloroplastic-like (LOC100252532), mRNA	PREDICTED: psbP domain-containing protein 5, chloroplastic [Vitis vinifera] >gi|296081930|emb|CBI20935.3| unnamed protein product [Vitis vinifera]	PsbP domain-containing protein 5, chloroplastic OS=Arabidopsis thaliana GN=PPD5 PE=1 SV=3	photosystem II oxygen-evolving enhancer protein 2	GO:0045036//protein targeting to chloroplast;GO:0019252//starch biosynthetic process;GO:0019288//isopentenyl diphosphate biosynthetic process, mevalonate-independent pathway;GO:0015979//photosynthesis;GO:0000023//maltose metabolic process;GO:0045893//positive regulation of transcription, DNA-dependent;GO:0010027//thylakoid membrane organization	GO:0005509//calcium ion binding	GO:0009654//oxygen evolving complex;GO:0019898//extrinsic to membrane;GO:0009543//chloroplast thylakoid lumen;GO:0009535//chloroplast thylakoid membrane
CL1005.Contig4	246	0.9217	0	--	PREDICTED: psbP domain-containing protein 5, chloroplastic-like [Solanum lycopersicum]	PsbP domain-containing protein 5, chloroplastic OS=Arabidopsis thaliana GN=PPD5 PE=1 SV=3	--	GO:0015979//photosynthesis	GO:0005509//calcium ion binding	GO:0019898//extrinsic to membrane;GO:0031977//thylakoid lumen;GO:0009535//chloroplast thylakoid membrane;GO:0009654//oxygen evolving complex
CL1005.Contig5	257	0.1765	0	Vitis vinifera clone SS0ABG22YC07	hypothetical protein PRUPE_ppa009525mg [Prunus persica]	PsbP domain-containing protein 5, chloroplastic OS=Arabidopsis thaliana GN=PPD5 PE=1 SV=3	--	GO:0045036//protein targeting to chloroplast;GO:0019252//starch biosynthetic process;GO:0019288//isopentenyl diphosphate biosynthetic process, mevalonate-independent pathway;GO:0015979//photosynthesis;GO:0000023//maltose metabolic process;GO:0045893//positive regulation of transcription, DNA-dependent;GO:0010027//thylakoid membrane organization	GO:0005509//calcium ion binding	GO:0009654//oxygen evolving complex;GO:0019898//extrinsic to membrane;GO:0009543//chloroplast thylakoid lumen;GO:0009535//chloroplast thylakoid membrane
CL1005.Contig6	714	0.3176	0.8761	PREDICTED: Vitis vinifera psbP domain-containing protein 5, chloroplastic-like (LOC100252532), mRNA	PREDICTED: psbP domain-containing protein 5, chloroplastic [Vitis vinifera] >gi|296081930|emb|CBI20935.3| unnamed protein product [Vitis vinifera]	PsbP domain-containing protein 5, chloroplastic OS=Arabidopsis thaliana GN=PPD5 PE=1 SV=3	--	GO:0045036//protein targeting to chloroplast;GO:0019252//starch biosynthetic process;GO:0019288//isopentenyl diphosphate biosynthetic process, mevalonate-independent pathway;GO:0015979//photosynthesis;GO:0000023//maltose metabolic process;GO:0045893//positive regulation of transcription, DNA-dependent;GO:0010027//thylakoid membrane organization	GO:0005509//calcium ion binding	GO:0009654//oxygen evolving complex;GO:0019898//extrinsic to membrane;GO:0009543//chloroplast thylakoid lumen;GO:0009535//chloroplast thylakoid membrane
CL1005.Contig7	405	0	0	--	PREDICTED: psbP domain-containing protein 5, chloroplastic [Vitis vinifera] >gi|296081930|emb|CBI20935.3| unnamed protein product [Vitis vinifera]	PsbP domain-containing protein 5, chloroplastic OS=Arabidopsis thaliana GN=PPD5 PE=1 SV=3	--	GO:0045036//protein targeting to chloroplast;GO:0019252//starch biosynthetic process;GO:0019288//isopentenyl diphosphate biosynthetic process, mevalonate-independent pathway;GO:0000023//maltose metabolic process;GO:0045893//positive regulation of transcription, DNA-dependent;GO:0010027//thylakoid membrane organization	-	GO:0031977//thylakoid lumen;GO:0009523//photosystem II;GO:0009535//chloroplast thylakoid membrane
CL10050.Contig1	2163	4.906	9.7091	PREDICTED: Vitis vinifera serine/threonine-protein kinase STN7, chloroplastic-like, transcript variant 2 (LOC100255959), mRNA	PREDICTED: serine/threonine-protein kinase STN7, chloroplastic isoform 2 [Vitis vinifera]	Serine/threonine-protein kinase STN7, chloroplastic OS=Arabidopsis thaliana GN=STN7 PE=1 SV=1	non-specific serine/threonine protein kinase [EC:2.7.11.1]	GO:0006468//protein phosphorylation;GO:0007623//circadian rhythm;GO:0015996//chlorophyll catabolic process;GO:0042548//regulation of photosynthesis, light reaction	GO:0004674//protein serine/threonine kinase activity;GO:0005524//ATP binding	GO:0009507//chloroplast
CL10050.Contig2	734	2.5949	3.5308	PREDICTED: Vitis vinifera serine/threonine-protein kinase STN7, chloroplastic-like, transcript variant 2 (LOC100255959), mRNA	PREDICTED: serine/threonine-protein kinase STN7, chloroplastic isoform 2 [Vitis vinifera]	Serine/threonine-protein kinase STN7, chloroplastic OS=Arabidopsis thaliana GN=STN7 PE=1 SV=1	--	GO:0006468//protein phosphorylation;GO:0007623//circadian rhythm;GO:0015996//chlorophyll catabolic process;GO:0042548//regulation of photosynthesis, light reaction	GO:0004674//protein serine/threonine kinase activity;GO:0005524//ATP binding	GO:0009507//chloroplast
CL10051.Contig1	332	0.5464	1.0767	--	--	--	--	-	-	-
CL10051.Contig2	389	1.2824	1.9527	--	--	--	--	-	-	-
CL10051.Contig3	258	0	0	--	--	--	--	-	-	-
CL10052.Contig1	537	4.8136	4.1604	--	gag-pol polyprotein [Populus deltoides]	Retrovirus-related Pol polyprotein from transposon TNT 1-94 OS=Nicotiana tabacum PE=2 SV=1	5'-3' exoribonuclease 2 [EC:3.1.13.-]	-	GO:0005488//binding;GO:0016787//hydrolase activity	-
CL10052.Contig2	614	9.8971	9.2422	--	gag-pol polyprotein [Populus deltoides]	--	5'-3' exoribonuclease 2 [EC:3.1.13.-]	-	GO:0005488//binding	-
CL10052.Contig3	1456	7.4752	5.8615	--	gag-pol polyprotein [Populus deltoides]	--	--	-	-	-
CL10052.Contig4	809	8.9129	7.9534	--	gag-pol polyprotein [Populus deltoides]	Retrovirus-related Pol polyprotein from transposon TNT 1-94 OS=Nicotiana tabacum PE=2 SV=1	--	-	GO:0005488//binding	-
CL10052.Contig5	1014	8.2738	6.2573	--	gag-pol polyprotein [Populus deltoides]	--	--	-	-	-
CL10052.Contig6	1047	2.9886	3.0301	--	gag-pol polyprotein [Populus deltoides]	Retrovirus-related Pol polyprotein from transposon TNT 1-94 OS=Nicotiana tabacum PE=2 SV=1	5'-3' exoribonuclease 2 [EC:3.1.13.-]	GO:0008152//metabolic process	GO:0016798//hydrolase activity, acting on glycosyl bonds	-
CL10052.Contig7	236	2.1137	1.5147	--	hypothetical protein VITISV_040460 [Vitis vinifera]	--	--	-	-	-
CL10052.Contig8	237	2.8702	2.2624	--	--	--	--	-	-	-
CL10053.Contig1	509	1.9601	3.9503	--	PREDICTED: ATP-dependent zinc metalloprotease FtsH 2-like [Solanum lycopersicum]	--	mitochondrial chaperone BCS1	-	-	-
CL10053.Contig2	688	1.9115	2.5329	--	hypothetical protein PRUPE_ppa004374mg [Prunus persica]	--	mitochondrial chaperone BCS1	-	GO:0000166//nucleotide binding	GO:0043231//intracellular membrane-bounded organelle;GO:0044444//cytoplasmic part
CL10054.Contig1	565	10.1133	9.2529	Vitis vinifera contig VV78X179914.4, whole genome shotgun sequence	--	--	--	-	-	-
CL10054.Contig2	284	0	4.248	--	--	--	--	-	-	-
CL10054.Contig3	429	4.1227	2.2914	--	--	--	--	-	-	-
CL10054.Contig4	270	0.5039	2.8133	--	--	--	--	-	-	-
CL10055.Contig1	324	5.5987	2.8961	--	--	--	--	-	-	-
CL10056.Contig1	424	26.3112	21.4982	Solanum lycopersicum phosphoenolpyruvate carboxykinase (LOC543812), mRNA >gi|16950586|gb|AY007226.2| Lycopersicon esculentum phosphoenolpyruvate carboxykinase mRNA, complete cds	PREDICTED: phosphoenolpyruvate carboxykinase [ATP]-like [Glycine max]	Phosphoenolpyruvate carboxykinase [ATP] OS=Zea mays PE=2 SV=1	phosphoenolpyruvate carboxykinase (ATP) [EC:4.1.1.49]	GO:0016310//phosphorylation;GO:0009817//defense response to fungus, incompatible interaction;GO:0006094//gluconeogenesis;GO:0046686//response to cadmium ion;GO:0016036//cellular response to phosphate starvation	GO:0004612//phosphoenolpyruvate carboxykinase (ATP) activity;GO:0005524//ATP binding;GO:0016301//kinase activity	GO:0005829//cytosol;GO:0005730//nucleolus;GO:0016020//membrane
CL10056.Contig2	386	13.2759	10.7655	Solanum lycopersicum phosphoenolpyruvate carboxykinase (LOC543812), mRNA >gi|16950586|gb|AY007226.2| Lycopersicon esculentum phosphoenolpyruvate carboxykinase mRNA, complete cds	PREDICTED: phosphoenolpyruvate carboxykinase [ATP]-like [Glycine max]	Phosphoenolpyruvate carboxykinase [ATP] OS=Zea mays PE=2 SV=1	phosphoenolpyruvate carboxykinase (ATP) [EC:4.1.1.49]	GO:0016310//phosphorylation;GO:0009817//defense response to fungus, incompatible interaction;GO:0006094//gluconeogenesis;GO:0046686//response to cadmium ion;GO:0016036//cellular response to phosphate starvation	GO:0004612//phosphoenolpyruvate carboxykinase (ATP) activity;GO:0005524//ATP binding;GO:0016301//kinase activity	GO:0005829//cytosol;GO:0005730//nucleolus;GO:0016020//membrane
CL10057.Contig1	1948	9.4982	7.0648	Vitis vinifera clone SS0ABG33YB20	hypothetical protein PRUPE_ppa004766mg [Prunus persica]	--	--	GO:0006508//proteolysis	GO:0004177//aminopeptidase activity	GO:0005737//cytoplasm;GO:0005634//nucleus
CL10057.Contig2	399	0.5683	1.4558	Vitis vinifera clone SS0ABG33YB20	PREDICTED: uncharacterized protein LOC101211724 [Cucumis sativus] >gi|449508739|ref|XP_004163397.1| PREDICTED: uncharacterized protein LOC101223332 [Cucumis sativus]	--	--	GO:0006508//proteolysis	GO:0004177//aminopeptidase activity	GO:0005737//cytoplasm;GO:0005634//nucleus
CL10058.Contig1	328	3.0417	2.997	Vitis vinifera contig VV78X277680.12, whole genome shotgun sequence	unnamed protein product [Vitis vinifera]	--	--	GO:0006351//transcription, DNA-dependent	GO:0003677//DNA binding	GO:0005634//nucleus;GO:0005739//mitochondrion
CL10058.Contig2	1874	16.2861	13.3762	PREDICTED: Vitis vinifera uncharacterized LOC100247144 (LOC100247144), mRNA	conserved hypothetical protein [Ricinus communis] >gi|223551256|gb|EEF52742.1| conserved hypothetical protein [Ricinus communis]	--	--	-	-	GO:0043231//intracellular membrane-bounded organelle
CL10058.Contig3	1229	10.627	8.1076	PREDICTED: Vitis vinifera uncharacterized LOC100247144 (LOC100247144), mRNA	PREDICTED: uncharacterized protein LOC100247144 [Vitis vinifera]	--	--	-	-	-
CL10058.Contig4	3726	12.8405	13.2873	PREDICTED: Vitis vinifera uncharacterized LOC100247144 (LOC100247144), mRNA	PREDICTED: uncharacterized protein LOC100247144 [Vitis vinifera]	AT-rich interactive domain-containing protein 3 OS=Arabidopsis thaliana GN=ARID3 PE=2 SV=1	nucleolin	-	-	GO:0043231//intracellular membrane-bounded organelle
CL10059.Contig1	1023	1.3299	0.7425	Populus tremula isolate swl312-84 thioredoxin-related protein gene, partial cds	predicted protein [Populus trichocarpa] >gi|222854832|gb|EEE92379.1| predicted protein [Populus trichocarpa]	E3 ubiquitin-protein ligase RING1-like OS=Arabidopsis thaliana GN=At3g19950 PE=2 SV=1	E3 ubiquitin-protein ligase RNF115/126 [EC:6.3.2.19]	-	-	-
CL10059.Contig2	1188	3.3974	1.4292	Populus tremula isolate swl312-84 thioredoxin-related protein gene, partial cds	predicted protein [Populus trichocarpa] >gi|222854832|gb|EEE92379.1| predicted protein [Populus trichocarpa]	E3 ubiquitin-protein ligase RING1-like OS=Arabidopsis thaliana GN=At3g19950 PE=2 SV=1	E3 ubiquitin-protein ligase RNF115/126 [EC:6.3.2.19]	-	-	-
CL1006.Contig1	266	4.6031	2.3517	--	--	--	--	-	-	-
CL1006.Contig2	242	1.6865	0.7386	--	--	--	--	-	-	-
CL10060.Contig1	1770	42.7361	48.5702	PREDICTED: Vitis vinifera uncharacterized LOC100249395 (LOC100249395), mRNA	PREDICTED: uncharacterized protein LOC100262283 [Vitis vinifera]	--	--	-	-	-
CL10060.Contig2	432	2.3095	3.5167	PREDICTED: Cucumis sativus uncharacterized LOC101224486, transcript variant 2 (LOC101224486), mRNA	PREDICTED: uncharacterized protein LOC100262283 [Vitis vinifera]	--	--	-	-	-
CL10061.Contig1	1054	9.4657	12.3365	PREDICTED: Vitis vinifera pyrrolidone-carboxylate peptidase-like, transcript variant 4 (LOC100252925), mRNA	PREDICTED: pyrrolidone-carboxylate peptidase isoform 1 [Vitis vinifera]	--	pyroglutamyl-peptidase [EC:3.4.19.3]	GO:0006508//proteolysis	GO:0016787//hydrolase activity	-
CL10061.Contig2	1132	25.3188	24.5912	PREDICTED: Vitis vinifera pyrrolidone-carboxylate peptidase-like, transcript variant 1 (LOC100252925), mRNA	PREDICTED: pyrrolidone-carboxylate peptidase isoform 1 [Vitis vinifera]	--	pyroglutamyl-peptidase [EC:3.4.19.3]	GO:0006508//proteolysis	GO:0016787//hydrolase activity	-
CL10062.Contig1	209	7.5944	7.2689	--	--	--	--	-	-	-
CL10062.Contig2	388	4.5583	4.8368	--	--	--	--	-	-	-
CL10063.Contig1	2808	3.7307	4.1055	PREDICTED: Vitis vinifera dolichyl-diphosphooligosaccharide--protein glycosyltransferase subunit STT3-like (LOC100261650), mRNA	PREDICTED: dolichyl-diphosphooligosaccharide--protein glycosyltransferase subunit STT3-like [Vitis vinifera]	Dolichyl-diphosphooligosaccharide--protein glycosyltransferase subunit STT3B OS=Arabidopsis thaliana GN=STT3B PE=1 SV=1	dolichyl-diphosphooligosaccharide--protein glycosyltransferase [EC:2.4.1.119]	GO:0006486//protein glycosylation	GO:0004579//dolichyl-diphosphooligosaccharide-protein glycotransferase activity	GO:0005789//endoplasmic reticulum membrane;GO:0005886//plasma membrane;GO:0016021//integral to membrane;GO:0009536//plastid
CL10063.Contig2	2582	2.0023	1.9728	PREDICTED: Vitis vinifera dolichyl-diphosphooligosaccharide--protein glycosyltransferase subunit STT3-like (LOC100261650), mRNA	PREDICTED: dolichyl-diphosphooligosaccharide--protein glycosyltransferase subunit STT3-like [Vitis vinifera]	Dolichyl-diphosphooligosaccharide--protein glycosyltransferase subunit STT3B OS=Arabidopsis thaliana GN=STT3B PE=1 SV=1	dolichyl-diphosphooligosaccharide--protein glycosyltransferase [EC:2.4.1.119]	GO:0006486//protein glycosylation	GO:0004579//dolichyl-diphosphooligosaccharide-protein glycotransferase activity	GO:0005789//endoplasmic reticulum membrane;GO:0005886//plasma membrane;GO:0016021//integral to membrane;GO:0009536//plastid
CL10064.Contig1	218	3.7444	0.6149	--	--	--	--	-	-	-
CL10065.Contig1	241	2.6344	0.7416	--	--	--	--	-	-	-
CL10066.Contig1	715	1.0148	0.125	PREDICTED: Vitis vinifera E3 ubiquitin-protein ligase RGLG2-like (LOC100255057), mRNA	unnamed protein product [Vitis vinifera]	E3 ubiquitin-protein ligase RGLG2 OS=Arabidopsis thaliana GN=RGLG2 PE=1 SV=1	--	-	GO:0046872//metal ion binding	-
CL10066.Contig2	1433	8.1964	2.7128	PREDICTED: Vitis vinifera E3 ubiquitin-protein ligase RGLG2-like (LOC100255057), mRNA	unnamed protein product [Vitis vinifera]	E3 ubiquitin-protein ligase RGLG2 OS=Arabidopsis thaliana GN=RGLG2 PE=1 SV=1	--	GO:0009690//cytokinin metabolic process;GO:0080148//negative regulation of response to water deprivation;GO:0009850//auxin metabolic process	GO:0004842//ubiquitin-protein ligase activity;GO:0008270//zinc ion binding	GO:0005886//plasma membrane;GO:0005634//nucleus
CL10067.Contig1	341	12.102	12.3172	PREDICTED: Vitis vinifera chaperone protein ClpB3, chloroplastic-like (LOC100252611), mRNA	PREDICTED: chaperone protein ClpB3, chloroplastic-like [Glycine max]	Chaperone protein ClpB3, chloroplastic OS=Arabidopsis thaliana GN=CLPB3 PE=1 SV=1	ATP-dependent Clp protease ATP-binding subunit ClpB	GO:0016485//protein processing;GO:0009658//chloroplast organization;GO:0009408//response to heat	GO:0016887//ATPase activity;GO:0005524//ATP binding	GO:0009570//chloroplast stroma
CL10067.Contig2	2898	58.6507	59.4843	PREDICTED: Vitis vinifera chaperone protein ClpB3, chloroplastic-like (LOC100252611), mRNA	PREDICTED: chaperone protein ClpB3, chloroplastic-like [Vitis vinifera]	Chaperone protein ClpB3, chloroplastic OS=Arabidopsis thaliana GN=CLPB3 PE=1 SV=1	ATP-dependent Clp protease ATP-binding subunit ClpB	GO:0016485//protein processing;GO:0009658//chloroplast organization;GO:0009408//response to heat	GO:0016887//ATPase activity;GO:0005524//ATP binding	GO:0009570//chloroplast stroma
CL10067.Contig3	459	15.6105	14.2128	Vitis vinifera contig VV78X022685.7, whole genome shotgun sequence	PREDICTED: chaperone protein ClpB3, chloroplastic-like [Vitis vinifera]	Chaperone protein ClpB2, chloroplastic OS=Oryza sativa subsp. japonica GN=CLPB2 PE=2 SV=1	ATP-dependent Clp protease ATP-binding subunit ClpB	GO:0016485//protein processing;GO:0009658//chloroplast organization;GO:0009408//response to heat	GO:0005524//ATP binding;GO:0017111//nucleoside-triphosphatase activity	GO:0009570//chloroplast stroma
CL10068.Contig1	813	6.359	14.3996	PREDICTED: Vitis vinifera uncharacterized LOC100259485 (LOC100259485), mRNA	PREDICTED: uncharacterized protein LOC100259485 [Vitis vinifera]	Uncharacterized protein At5g19025 OS=Arabidopsis thaliana GN=At5g19025 PE=2 SV=3	--	-	-	GO:0005622//intracellular
CL10068.Contig2	925	7.5501	16.7137	PREDICTED: Vitis vinifera uncharacterized LOC100259485 (LOC100259485), mRNA	hypothetical protein PRUPE_ppa010896mg [Prunus persica]	Uncharacterized protein At5g19025 OS=Arabidopsis thaliana GN=At5g19025 PE=2 SV=3	--	-	-	GO:0005622//intracellular
CL10069.Contig1	441	2.2623	2.2291	Vitis vinifera contig VV78X206654.3, whole genome shotgun sequence	--	--	--	-	-	-
CL10069.Contig2	828	5.1484	4.7489	--	--	--	--	-	-	-
CL1007.Contig1	281	3.8733	0.7951	Eleutherococcus senticosus mevalonate diphosphate decarboxylase mRNA, complete cds	PREDICTED: diphosphomevalonate decarboxylase-like [Solanum lycopersicum]	--	diphosphomevalonate decarboxylase [EC:4.1.1.33]	GO:0008299//isoprenoid biosynthetic process	GO:0004163//diphosphomevalonate decarboxylase activity;GO:0005524//ATP binding	-
CL1007.Contig2	1711	67.0302	38.415	PREDICTED: Vitis vinifera diphosphomevalonate decarboxylase-like (LOC100251686), mRNA	PREDICTED: diphosphomevalonate decarboxylase-like [Solanum lycopersicum]	--	diphosphomevalonate decarboxylase [EC:4.1.1.33]	GO:0008299//isoprenoid biosynthetic process	GO:0004163//diphosphomevalonate decarboxylase activity;GO:0005524//ATP binding;GO:0042803//protein homodimerization activity	-
CL10070.Contig1	476	3.2392	1.2203	PREDICTED: Vitis vinifera dynamin-related protein 1E-like, transcript variant 2 (LOC100247147), mRNA	hypothetical protein SELMODRAFT_183216 [Selaginella moellendorffii] >gi|302822345|ref|XP_002992831.1| hypothetical protein SELMODRAFT_162617 [Selaginella moellendorffii] >gi|300139379|gb|EFJ06121.1| hypothetical protein SELMODRAFT_162617 [Selaginella moellendorffii] >gi|300144720|gb|EFJ11402.1| hypothetical protein SELMODRAFT_183216 [Selaginella moellendorffii]	Dynamin-related protein 12A OS=Glycine max PE=1 SV=1	--	GO:0000266//mitochondrial fission;GO:0009793//embryo development ending in seed dormancy;GO:0050832//defense response to fungus;GO:0006184//GTP catabolic process;GO:0010152//pollen maturation;GO:0010051//xylem and phloem pattern formation;GO:0046686//response to cadmium ion;GO:0009920//cell plate formation involved in plant-type cell wall biogenesis;GO:0048488//synaptic vesicle endocytosis;GO:001…	GO:0005525//GTP binding;GO:0030276//clathrin binding;GO:0003924//GTPase activity	GO:0005773//vacuole;GO:0005874//microtubule;GO:0009504//cell plate;GO:0009535//chloroplast thylakoid membrane;GO:0005886//plasma membrane;GO:0005938//cell cortex;GO:0005739//mitochondrion
CL10070.Contig2	635	0.857	0	PREDICTED: Vitis vinifera dynamin-related protein 1E-like, transcript variant 2 (LOC100247147), mRNA	hypothetical protein SELMODRAFT_266589 [Selaginella moellendorffii] >gi|300171559|gb|EFJ38159.1| hypothetical protein SELMODRAFT_266589 [Selaginella moellendorffii]	Dynamin-related protein 12A OS=Glycine max PE=1 SV=1	--	GO:0000266//mitochondrial fission;GO:0009793//embryo development ending in seed dormancy;GO:0050832//defense response to fungus;GO:0006184//GTP catabolic process;GO:0010152//pollen maturation;GO:0010051//xylem and phloem pattern formation;GO:0046686//response to cadmium ion;GO:0009920//cell plate formation involved in plant-type cell wall biogenesis;GO:0048488//synaptic vesicle endocytosis;GO:001…	GO:0005525//GTP binding;GO:0030276//clathrin binding;GO:0003924//GTPase activity	GO:0005773//vacuole;GO:0005874//microtubule;GO:0009504//cell plate;GO:0009535//chloroplast thylakoid membrane;GO:0005886//plasma membrane;GO:0005938//cell cortex;GO:0005739//mitochondrion
CL10071.Contig1	849	2.3503	2.9473	Vitis vinifera contig VV78X197141.9, whole genome shotgun sequence	PREDICTED: uncharacterized protein LOC101221445 [Cucumis sativus]	Protein ycf2 OS=Oenothera parviflora GN=ycf2-A PE=3 SV=1	ER lumen protein retaining receptor	-	-	-
CL10071.Contig2	325	0.4186	0.9624	--	--	--	--	-	-	-
CL10072.Contig1	552	5.6687	5.9901	PREDICTED: Solanum lycopersicum cytochrome P450 94A1-like (LOC101246836), mRNA	cytochrome P450-dependent fatty acid hydroxylase [Nicotiana tabacum]	Cytochrome P450 94A2 OS=Vicia sativa GN=CYP94A2 PE=2 SV=1	cytochrome P450, family 94, subfamily A, polypeptide 1 (fatty acid omega-hydroxylase) [EC:1.14.-.-]	GO:0055114//oxidation-reduction process	GO:0020037//heme binding;GO:0005506//iron ion binding;GO:0009055//electron carrier activity;GO:0070330//aromatase activity	-
CL10072.Contig2	335	8.6638	6.9358	PREDICTED: Solanum lycopersicum cytochrome P450 94A1-like (LOC101246836), mRNA	cytochrome P450-dependent fatty acid hydroxylase [Nicotiana tabacum]	Cytochrome P450 94A2 OS=Vicia sativa GN=CYP94A2 PE=2 SV=1	cytochrome P450, family 94, subfamily A, polypeptide 1 (fatty acid omega-hydroxylase) [EC:1.14.-.-]	GO:0055114//oxidation-reduction process	GO:0020037//heme binding;GO:0005506//iron ion binding;GO:0009055//electron carrier activity;GO:0070330//aromatase activity	-
CL10073.Contig1	253	1.9717	0	--	--	--	--	-	-	-
CL10073.Contig2	271	0.502	0	--	--	--	--	-	-	-
CL10074.Contig1	655	2.7694	3.0016	PREDICTED: Vitis vinifera uncharacterized LOC100249007 (LOC100249007), mRNA	PREDICTED: uncharacterized protein LOC101215134 [Cucumis sativus] >gi|449520817|ref|XP_004167429.1| PREDICTED: uncharacterized LOC101215134 [Cucumis sativus]	--	--	GO:0006661//phosphatidylinositol biosynthetic process	-	GO:0016023//cytoplasmic membrane-bounded vesicle;GO:0009507//chloroplast
CL10074.Contig2	679	4.0073	2.3032	PREDICTED: Vitis vinifera uncharacterized LOC100249007 (LOC100249007), mRNA	PREDICTED: uncharacterized protein LOC101215134 [Cucumis sativus] >gi|449520817|ref|XP_004167429.1| PREDICTED: uncharacterized LOC101215134 [Cucumis sativus]	--	--	GO:0006661//phosphatidylinositol biosynthetic process	-	GO:0016023//cytoplasmic membrane-bounded vesicle;GO:0009507//chloroplast
CL10075.Contig1	391	8.6987	5.3711	--	--	--	--	-	-	-
CL10075.Contig2	595	8.9175	6.3832	--	--	--	--	-	-	-
CL10076.Contig1	1179	2.1155	1.9328	PREDICTED: Vitis vinifera UPF0326 protein At4g17486-like (LOC100262358), mRNA	unnamed protein product [Vitis vinifera]	DeSI-like protein At4g17486 OS=Arabidopsis thaliana GN=At4g17486 PE=2 SV=1	--	-	GO:0046872//metal ion binding	-
CL10076.Contig2	1203	0.7162	0.5943	PREDICTED: Vitis vinifera UPF0326 protein At4g17486-like (LOC100262358), mRNA	unnamed protein product [Vitis vinifera]	DeSI-like protein At4g17486 OS=Arabidopsis thaliana GN=At4g17486 PE=2 SV=1	--	-	GO:0046872//metal ion binding	-
CL10077.Contig1	323	6.0372	4.1501	Citrus reshni microsatellite DNA, locus mCrCIR02D03	--	--	--	-	-	-
CL10078.Contig1	2610	2.6932	4.2799	PREDICTED: Vitis vinifera uncharacterized LOC100254414 (LOC100254414), mRNA	PREDICTED: uncharacterized protein LOC100254414 [Vitis vinifera]	Casein kinase I isoform delta-like OS=Arabidopsis thaliana GN=At4g26100 PE=2 SV=2	casein kinase 1 [EC:2.7.11.1]	GO:0006468//protein phosphorylation	GO:0005524//ATP binding;GO:0004674//protein serine/threonine kinase activity	GO:0005634//nucleus
CL10078.Contig2	2697	4.7586	8.1678	PREDICTED: Vitis vinifera uncharacterized LOC100254414 (LOC100254414), mRNA	PREDICTED: uncharacterized protein LOC100254414 [Vitis vinifera]	Casein kinase I isoform delta-like OS=Arabidopsis thaliana GN=At4g26100 PE=2 SV=2	casein kinase 1 [EC:2.7.11.1]	GO:0006468//protein phosphorylation	GO:0005524//ATP binding;GO:0004674//protein serine/threonine kinase activity	GO:0005634//nucleus
CL10078.Contig3	725	14.4493	19.044	PREDICTED: Vitis vinifera uncharacterized LOC100254414 (LOC100254414), mRNA	PREDICTED: uncharacterized protein LOC100254414 [Vitis vinifera]	--	--	GO:0006468//protein phosphorylation	GO:0005524//ATP binding;GO:0004674//protein serine/threonine kinase activity	GO:0005634//nucleus
CL10078.Contig4	2376	0.6871	0.8651	PREDICTED: Vitis vinifera uncharacterized LOC100254414 (LOC100254414), mRNA	PREDICTED: uncharacterized protein LOC100254414 [Vitis vinifera]	Casein kinase I isoform delta-like OS=Arabidopsis thaliana GN=At4g26100 PE=2 SV=2	casein kinase 1 [EC:2.7.11.1]	GO:0006468//protein phosphorylation	GO:0005524//ATP binding;GO:0004674//protein serine/threonine kinase activity	GO:0005634//nucleus
CL10078.Contig5	2441	0.13	0.238	PREDICTED: Vitis vinifera uncharacterized LOC100254414 (LOC100254414), mRNA	PREDICTED: uncharacterized protein LOC100254414 [Vitis vinifera]	Casein kinase I isoform delta-like OS=Arabidopsis thaliana GN=At4g26100 PE=2 SV=2	casein kinase 1 [EC:2.7.11.1]	GO:0006468//protein phosphorylation	GO:0005524//ATP binding;GO:0004674//protein serine/threonine kinase activity	GO:0005634//nucleus
CL10078.Contig6	2614	0.0694	0.1367	PREDICTED: Vitis vinifera uncharacterized LOC100254414 (LOC100254414), mRNA	PREDICTED: uncharacterized protein LOC100254414 [Vitis vinifera]	Casein kinase I isoform delta-like OS=Arabidopsis thaliana GN=At4g26100 PE=2 SV=2	casein kinase 1 [EC:2.7.11.1]	GO:0006468//protein phosphorylation	GO:0005524//ATP binding;GO:0004674//protein serine/threonine kinase activity	GO:0005634//nucleus
CL10078.Contig7	2939	4.6291	6.4158	PREDICTED: Vitis vinifera uncharacterized LOC100254414 (LOC100254414), mRNA	PREDICTED: uncharacterized protein LOC100254414 [Vitis vinifera]	Casein kinase I isoform delta-like OS=Arabidopsis thaliana GN=At4g26100 PE=2 SV=2	casein kinase 1 [EC:2.7.11.1]	GO:0006468//protein phosphorylation	GO:0005524//ATP binding;GO:0004674//protein serine/threonine kinase activity	GO:0005634//nucleus
CL10079.Contig1	317	0.8583	0.8457	--	--	--	--	-	-	-
CL1008.Contig1	754	9.0819	6.4594	PREDICTED: Vitis vinifera trafficking protein particle complex subunit 3-like (LOC100241885), mRNA	PREDICTED: trafficking protein particle complex subunit 3-like [Fragaria vesca subsp. vesca]	--	--	GO:0030244//cellulose biosynthetic process;GO:0006888//ER to Golgi vesicle-mediated transport	-	GO:0005794//Golgi apparatus
CL1008.Contig2	735	7.404	7.4775	PREDICTED: Vitis vinifera trafficking protein particle complex subunit 3-like (LOC100241885), mRNA	PREDICTED: trafficking protein particle complex subunit 3-like [Fragaria vesca subsp. vesca]	--	--	GO:0030244//cellulose biosynthetic process;GO:0006888//ER to Golgi vesicle-mediated transport	-	GO:0005794//Golgi apparatus
CL1008.Contig3	725	1.7514	3.0816	PREDICTED: Vitis vinifera trafficking protein particle complex subunit 3-like (LOC100241885), mRNA	PREDICTED: trafficking protein particle complex subunit 3-like [Fragaria vesca subsp. vesca]	--	--	GO:0030244//cellulose biosynthetic process;GO:0006888//ER to Golgi vesicle-mediated transport	-	GO:0005794//Golgi apparatus
CL10080.Contig1	2128	27.3631	21.2914	PREDICTED: Vitis vinifera N-alpha-acetyltransferase 15, NatA auxiliary subunit-like (LOC100263412), mRNA	NMDA receptor-regulated protein, putative [Ricinus communis] >gi|223543153|gb|EEF44685.1| NMDA receptor-regulated protein, putative [Ricinus communis]	--	peptide alpha-N-acetyltransferase [EC:2.3.1.88]	GO:0009793//embryo development ending in seed dormancy;GO:0010228//vegetative to reproductive phase transition of meristem	-	GO:0009506//plasmodesma;GO:0016020//membrane;GO:0005634//nucleus;GO:0005829//cytosol
CL10080.Contig2	2263	26.873	26.6555	PREDICTED: Vitis vinifera N-alpha-acetyltransferase 15, NatA auxiliary subunit-like (LOC100263412), mRNA	NMDA receptor-regulated protein, putative [Ricinus communis] >gi|223543153|gb|EEF44685.1| NMDA receptor-regulated protein, putative [Ricinus communis]	--	peptide alpha-N-acetyltransferase [EC:2.3.1.88]	GO:0009793//embryo development ending in seed dormancy;GO:0010228//vegetative to reproductive phase transition of meristem	-	GO:0009506//plasmodesma;GO:0016020//membrane;GO:0005634//nucleus;GO:0005829//cytosol
CL10081.Contig1	837	124.616	84.1869	PREDICTED: Vitis vinifera lysine-rich arabinogalactan protein 17-like (LOC100252634), mRNA	PREDICTED: lysine-rich arabinogalactan protein 17 [Vitis vinifera]	Lysine-rich arabinogalactan protein 18 OS=Arabidopsis thaliana GN=AGP18 PE=2 SV=1	phospholipase D [EC:3.1.4.4]	-	-	-
CL10081.Contig2	771	10.8227	8.9249	PREDICTED: Vitis vinifera lysine-rich arabinogalactan protein 17-like (LOC100252634), mRNA	PREDICTED: lysine-rich arabinogalactan protein 17 [Vitis vinifera]	Lysine-rich arabinogalactan protein 18 OS=Arabidopsis thaliana GN=AGP18 PE=2 SV=1	phospholipase D [EC:3.1.4.4]	-	-	-
CL10082.Contig1	331	1.5071	1.8899	--	hypothetical protein VITISV_013713 [Vitis vinifera]	Retrovirus-related Pol polyprotein from transposon TNT 1-94 OS=Nicotiana tabacum PE=2 SV=1	5'-3' exoribonuclease 2 [EC:3.1.13.-]	-	-	-
CL10083.Contig1	281	4.0346	3.1803	--	--	--	--	-	-	-
CL10083.Contig2	389	7.5777	5.2838	--	--	--	--	-	-	-
CL10084.Contig1	687	3.5646	4.6829	Camellia sinensis DNA, SSR marker, MSE0325	hypothetical protein PRUPE_ppa010926mg [Prunus persica]	Protein RADIALIS-like 3 OS=Arabidopsis thaliana GN=RL3 PE=2 SV=1	putative methylase	GO:0010286//heat acclimation;GO:0006355//regulation of transcription, DNA-dependent	GO:0003677//DNA binding;GO:0003700//sequence-specific DNA binding transcription factor activity;GO:0003682//chromatin binding	GO:0005634//nucleus
CL10084.Contig2	321	3.9557	7.0991	Camellia sinensis DNA, SSR marker, MSE0325	predicted protein [Populus trichocarpa] >gi|222865863|gb|EEF02994.1| predicted protein [Populus trichocarpa]	--	putative methylase	-	-	-
CL10085.Contig1	1438	1.6084	0.6525	PREDICTED: Fragaria vesca subsp. vesca xyloglucan galactosyltransferase KATAMARI1 homolog (LOC101312777), mRNA	Xyloglucan galactosyltransferase KATAMARI1, putative [Ricinus communis] >gi|223550008|gb|EEF51495.1| Xyloglucan galactosyltransferase KATAMARI1, putative [Ricinus communis]	Xyloglucan galactosyltransferase KATAMARI1 homolog OS=Oryza sativa subsp. japonica GN=Os03g0144800 PE=2 SV=1	--	GO:0019318//hexose metabolic process;GO:0009969//xyloglucan biosynthetic process	GO:0008378//galactosyltransferase activity	GO:0005794//Golgi apparatus
CL10085.Contig2	2279	18.486	28.9584	PREDICTED: Vitis vinifera xyloglucan galactosyltransferase KATAMARI1 homolog (LOC100263561), mRNA	PREDICTED: xyloglucan galactosyltransferase KATAMARI1 homolog [Vitis vinifera]	Xyloglucan galactosyltransferase KATAMARI1 homolog OS=Oryza sativa subsp. japonica GN=Os03g0144800 PE=2 SV=1	--	GO:0006007//glucose catabolic process;GO:0009969//xyloglucan biosynthetic process	GO:0003676//nucleic acid binding;GO:0008378//galactosyltransferase activity	GO:0016020//membrane;GO:0005794//Golgi apparatus
CL10085.Contig3	1586	5.1754	3.3808	PREDICTED: Fragaria vesca subsp. vesca xyloglucan galactosyltransferase KATAMARI1 homolog (LOC101312777), mRNA	Xyloglucan galactosyltransferase KATAMARI1, putative [Ricinus communis] >gi|223550008|gb|EEF51495.1| Xyloglucan galactosyltransferase KATAMARI1, putative [Ricinus communis]	Xyloglucan galactosyltransferase KATAMARI1 homolog OS=Oryza sativa subsp. japonica GN=Os03g0144800 PE=2 SV=1	--	GO:0006007//glucose catabolic process;GO:0009969//xyloglucan biosynthetic process	GO:0097159//organic cyclic compound binding;GO:0008378//galactosyltransferase activity;GO:1901363	GO:0005794//Golgi apparatus
CL10086.Contig1	2291	46.3985	56.7553	Camellia sinensis DNA, SSR marker, MSE0205	hypothetical protein PRUPE_ppa004637mg [Prunus persica]	Hexokinase-1 OS=Arabidopsis thaliana GN=HXK1 PE=1 SV=2	hexokinase [EC:2.7.1.1]	GO:0012501//programmed cell death;GO:0009750//response to fructose stimulus;GO:0010255//glucose mediated signaling pathway;GO:0006096//glycolysis;GO:0016310//phosphorylation;GO:0051156//glucose 6-phosphate metabolic process;GO:0010148//transpiration;GO:0009747//hexokinase-dependent signaling;GO:0090332//stomatal closure	GO:0008270//zinc ion binding;GO:0005524//ATP binding;GO:0005515//protein binding;GO:0004340//glucokinase activity;GO:0008865//fructokinase activity	GO:0005739//mitochondrion;GO:0009536//plastid;GO:0005774//vacuolar membrane;GO:0005634//nucleus;GO:0005886//plasma membrane
CL10086.Contig2	627	76.8843	116.089	Camellia sinensis DNA, SSR marker, MSE0205	PREDICTED: 30S ribosomal protein S31, chloroplastic-like [Fragaria vesca subsp. vesca]	30S ribosomal protein S31, chloroplastic OS=Arabidopsis thaliana GN=RPS31 PE=1 SV=1	--	GO:0032544//plastid translation	GO:0003735//structural constituent of ribosome	GO:0005840//ribosome;GO:0009941//chloroplast envelope;GO:0009570//chloroplast stroma
CL10087.Contig1	271	6.359	13.8499	PREDICTED: Vitis vinifera probable boron transporter 2-like (LOC100247044), mRNA	unnamed protein product [Vitis vinifera]	Boron transporter 1 OS=Arabidopsis thaliana GN=BOR1 PE=1 SV=1	--	GO:0015706//nitrate transport;GO:0035445//borate transmembrane transport;GO:0010036//response to boron-containing substance;GO:0010106//cellular response to iron ion starvation;GO:0006826//iron ion transport;GO:0010167//response to nitrate	GO:0080139//borate efflux transmembrane transporter activity;GO:0005452//inorganic anion exchanger activity	GO:0016328//lateral plasma membrane;GO:0016021//integral to membrane;GO:0005768//endosome;GO:0043674//columella;GO:0005773//vacuole
CL10087.Contig2	1058	13.3305	8.2354	PREDICTED: Vitis vinifera probable boron transporter 2-like (LOC100247044), mRNA	unnamed protein product [Vitis vinifera]	Probable boron transporter 2 OS=Arabidopsis thaliana GN=BOR2 PE=2 SV=1	--	GO:0035445//borate transmembrane transport	GO:0005452//inorganic anion exchanger activity;GO:0080139//borate efflux transmembrane transporter activity	GO:0005768//endosome;GO:0005773//vacuole;GO:0016328//lateral plasma membrane;GO:0043674//columella;GO:0016021//integral to membrane
CL10088.Contig1	1088	0.7503	0.3696	PREDICTED: Vitis vinifera endonuclease III-like protein 1-like (LOC100268015), mRNA	PREDICTED: endonuclease III-like protein 1-like [Vitis vinifera]	--	endonuclease III [EC:4.2.99.18]	GO:0006284//base-excision repair	GO:0004519//endonuclease activity;GO:0003906//DNA-(apurinic or apyrimidinic site) lyase activity;GO:0003677//DNA binding;GO:0051539//4 iron, 4 sulfur cluster binding;GO:0019104//DNA N-glycosylase activity	GO:0042644//chloroplast nucleoid;GO:0005739//mitochondrion;GO:0005634//nucleus
CL10088.Contig2	1469	1.2966	0.8517	PREDICTED: Vitis vinifera endonuclease III-like protein 1-like (LOC100268015), mRNA	PREDICTED: endonuclease III-like protein 1-like [Vitis vinifera]	--	endonuclease III [EC:4.2.99.18]	GO:0006284//base-excision repair	GO:0005488//binding;GO:0016829//lyase activity;GO:0019104//DNA N-glycosylase activity	GO:0042644//chloroplast nucleoid;GO:0005739//mitochondrion;GO:0005634//nucleus
CL10088.Contig3	1536	2.2734	1.28	PREDICTED: Vitis vinifera endonuclease III-like protein 1-like (LOC100268015), mRNA	PREDICTED: endonuclease III-like protein 1-like [Vitis vinifera]	--	endonuclease III [EC:4.2.99.18]	GO:0006284//base-excision repair	GO:0005488//binding;GO:0016829//lyase activity;GO:0019104//DNA N-glycosylase activity	GO:0042644//chloroplast nucleoid;GO:0005739//mitochondrion;GO:0005634//nucleus
CL10089.Contig1	1507	5.6273	4.4772	--	predicted protein [Populus trichocarpa] >gi|222873039|gb|EEF10170.1| predicted protein [Populus trichocarpa]	--	--	-	-	-
CL10089.Contig2	441	4.5247	3.141	--	predicted protein [Populus trichocarpa] >gi|222873039|gb|EEF10170.1| predicted protein [Populus trichocarpa]	--	--	-	-	-
CL1009.Contig1	911	25.089	61.8984	Glycine max uncharacterized LOC100807266 (LOC100807266), mRNA	hypothetical protein [Camellia sinensis]	EPIDERMAL PATTERNING FACTOR-like protein 9 OS=Arabidopsis thaliana GN=EPFL9 PE=1 SV=1	--	GO:2000123//positive regulation of stomatal complex development;GO:0010375//stomatal complex patterning;GO:0016556//mRNA modification	-	GO:0016023//cytoplasmic membrane-bounded vesicle
CL1009.Contig2	389	14.3393	3.7906	Vitis vinifera contig VV78X057312.8, whole genome shotgun sequence	PREDICTED: uncharacterized protein LOC101300010 [Fragaria vesca subsp. vesca]	EPIDERMAL PATTERNING FACTOR-like protein 9 OS=Arabidopsis thaliana GN=EPFL9 PE=1 SV=1	--	GO:2000123//positive regulation of stomatal complex development;GO:0010375//stomatal complex patterning;GO:0016556//mRNA modification	-	-
CL10090.Contig1	341	9.0433	9.6965	--	--	--	--	-	-	-
CL10090.Contig2	211	1.9343	1.6941	--	--	--	--	-	-	-
CL10091.Contig1	234	2.5194	1.9095	M.truncatula DNA sequence from clone MTH2-168G20 on chromosome 3, complete sequence	--	--	--	-	-	-
CL10092.Contig1	927	0.7827	0.9158	Vitis vinifera, whole genome shotgun sequence, contig VV78X116586.2, clone ENTAV 115	unnamed protein product [Vitis vinifera]	--	--	-	-	GO:0005634//nucleus
CL10092.Contig2	890	0.9681	1.6066	Vitis vinifera, whole genome shotgun sequence, contig VV78X116586.2, clone ENTAV 115	unnamed protein product [Vitis vinifera]	--	--	-	-	GO:0005634//nucleus
CL10092.Contig3	792	0.9162	1.4669	Vitis vinifera, whole genome shotgun sequence, contig VV78X116586.2, clone ENTAV 115	unnamed protein product [Vitis vinifera]	--	--	-	-	GO:0005634//nucleus
CL10093.Contig1	618	5.2834	3.3259	--	--	--	--	-	-	-
CL10094.Contig1	1002	2.5798	2.1851	Medicago truncatula Bloom syndrome protein-like protein (MTR_1g083840) mRNA, complete cds	Bloom syndrome protein-like protein [Medicago truncatula] >gi|355480249|gb|AES61452.1| Bloom syndrome protein-like protein [Medicago truncatula]	ATP-dependent DNA helicase Q-like 1 OS=Arabidopsis thaliana GN=RECQL1 PE=2 SV=1	bloom syndrome protein [EC:3.6.4.12]	GO:0006310//DNA recombination;GO:0006261//DNA-dependent DNA replication;GO:0042631//cellular response to water deprivation;GO:0070417//cellular response to cold	GO:0003676//nucleic acid binding;GO:0008026//ATP-dependent helicase activity;GO:0005524//ATP binding	GO:0005634//nucleus
CL10094.Contig2	646	0.702	2.0059	Medicago truncatula Bloom syndrome protein-like protein (MTR_1g083840) mRNA, complete cds	Bloom syndrome protein-like protein [Medicago truncatula] >gi|355480249|gb|AES61452.1| Bloom syndrome protein-like protein [Medicago truncatula]	ATP-dependent DNA helicase Q-like 1 OS=Arabidopsis thaliana GN=RECQL1 PE=2 SV=1	bloom syndrome protein [EC:3.6.4.12]	GO:0006310//DNA recombination;GO:0006261//DNA-dependent DNA replication;GO:0042631//cellular response to water deprivation;GO:0070417//cellular response to cold	GO:0003676//nucleic acid binding;GO:0008026//ATP-dependent helicase activity;GO:0005524//ATP binding	GO:0005634//nucleus
CL10095.Contig1	2644	8.8846	3.9038	PREDICTED: Vitis vinifera KUP2 (LOC100232992), mRNA	PREDICTED: potassium transporter 2 [Vitis vinifera]	Potassium transporter 2 OS=Arabidopsis thaliana GN=POT2 PE=1 SV=2	KUP system potassium uptake protein	GO:0009086//methionine biosynthetic process;GO:0010075//regulation of meristem growth;GO:0071805//potassium ion transmembrane transport;GO:0000394//RNA splicing, via endonucleolytic cleavage and ligation	GO:0015079//potassium ion transmembrane transporter activity	GO:0005739//mitochondrion;GO:0005886//plasma membrane
CL10095.Contig2	2713	1.3707	0.6588	PREDICTED: Vitis vinifera KUP2 (LOC100232992), mRNA	PREDICTED: potassium transporter 2 [Vitis vinifera]	Potassium transporter 2 OS=Arabidopsis thaliana GN=POT2 PE=1 SV=2	KUP system potassium uptake protein	GO:0009086//methionine biosynthetic process;GO:0010075//regulation of meristem growth;GO:0071805//potassium ion transmembrane transport;GO:0000394//RNA splicing, via endonucleolytic cleavage and ligation	GO:0015079//potassium ion transmembrane transporter activity	GO:0005739//mitochondrion;GO:0005886//plasma membrane
CL10095.Contig3	2374	11.4424	5.1383	PREDICTED: Vitis vinifera KUP2 (LOC100232992), mRNA	PREDICTED: potassium transporter 2 [Vitis vinifera]	Potassium transporter 2 OS=Arabidopsis thaliana GN=POT2 PE=1 SV=2	KUP system potassium uptake protein	GO:0009086//methionine biosynthetic process;GO:0010075//regulation of meristem growth;GO:0071805//potassium ion transmembrane transport;GO:0000394//RNA splicing, via endonucleolytic cleavage and ligation	GO:0015079//potassium ion transmembrane transporter activity	GO:0005739//mitochondrion;GO:0005886//plasma membrane
CL10095.Contig4	214	18.6484	9.3959	Vitis vinifera contig VV78X118542.7, whole genome shotgun sequence	unnamed protein product [Vitis vinifera]	Probable potassium transporter 9 OS=Oryza sativa subsp. japonica GN=HAK9 PE=2 SV=1	KUP system potassium uptake protein	GO:0009086//methionine biosynthetic process;GO:0010075//regulation of meristem growth;GO:0071805//potassium ion transmembrane transport;GO:0000394//RNA splicing, via endonucleolytic cleavage and ligation	GO:0015079//potassium ion transmembrane transporter activity	GO:0005739//mitochondrion;GO:0016021//integral to membrane;GO:0005886//plasma membrane
CL10096.Contig1	3135	4.2384	3.6345	PREDICTED: Vitis vinifera protein LHY-like (LOC100250535), mRNA	PREDICTED: protein LHY-like [Vitis vinifera]	Protein LHY OS=Arabidopsis thaliana GN=LHY PE=1 SV=2	LATE ELONGATED HYPOCOTYL	-	GO:0005488//binding	-
CL10096.Contig2	3073	5.0765	2.5446	PREDICTED: Vitis vinifera protein LHY-like (LOC100250535), mRNA	PREDICTED: protein LHY-like [Vitis vinifera]	Protein LHY OS=Arabidopsis thaliana GN=LHY PE=1 SV=2	LATE ELONGATED HYPOCOTYL	-	-	-
CL10097.Contig1	1839	26.0901	23.0824	PREDICTED: Vitis vinifera uncharacterized LOC100265382 (LOC100265382), mRNA	PREDICTED: uncharacterized protein LOC100265382 [Vitis vinifera]	--	--	GO:0048440//carpel development;GO:0048507//meristem development;GO:0010103//stomatal complex morphogenesis;GO:0010093//specification of floral organ identity	-	GO:0005634//nucleus
CL10097.Contig2	1802	29.3689	15.7207	PREDICTED: Vitis vinifera uncharacterized LOC100265382 (LOC100265382), mRNA	PREDICTED: uncharacterized protein LOC100265382 [Vitis vinifera]	--	--	GO:0048440//carpel development;GO:0048507//meristem development;GO:0010103//stomatal complex morphogenesis;GO:0010093//specification of floral organ identity	-	GO:0005634//nucleus
CL10099.Contig1	240	3.5902	1.6756	PREDICTED: Vitis vinifera TVP38/TMEM64 family membrane protein slr0305-like (LOC100240838), mRNA	TPA: hypothetical protein ZEAMMB73_987275 [Zea mays]	--	--	-	-	-
CL10099.Contig2	207	7.0105	3.2379	PREDICTED: Vitis vinifera TVP38/TMEM64 family membrane protein slr0305-like (LOC100240838), mRNA	unnamed protein product [Vitis vinifera]	--	--	-	-	-
CL101.Contig1	340	2.2675	1.8399	PREDICTED: Vitis vinifera probable anion transporter 4, chloroplastic-like (LOC100241629), mRNA	hypothetical protein PRUPE_ppa004163mg [Prunus persica]	Probable anion transporter 4, chloroplastic OS=Arabidopsis thaliana GN=ANTR4 PE=2 SV=1	MFS transporter, ACS family, solute carrier family 17 (sodium-dependent inorganic phosphate cotransporter), other	GO:0015706//nitrate transport;GO:0055085//transmembrane transport	GO:0005315//inorganic phosphate transmembrane transporter activity;GO:0005351//sugar:hydrogen symporter activity;GO:0008514//organic anion transmembrane transporter activity	GO:0016021//integral to membrane;GO:0009507//chloroplast
CL101.Contig2	697	7.7426	6.6671	PREDICTED: Vitis vinifera probable anion transporter 4, chloroplastic-like (LOC100241629), mRNA	hypothetical protein PRUPE_ppa004163mg [Prunus persica]	Probable anion transporter 4, chloroplastic OS=Arabidopsis thaliana GN=ANTR4 PE=2 SV=1	MFS transporter, ACS family, solute carrier family 17 (sodium-dependent inorganic phosphate cotransporter), other	GO:0015706//nitrate transport;GO:0055085//transmembrane transport	GO:0005315//inorganic phosphate transmembrane transporter activity;GO:0005351//sugar:hydrogen symporter activity;GO:0008514//organic anion transmembrane transporter activity	GO:0016021//integral to membrane;GO:0009507//chloroplast
CL1010.Contig1	1214	2.6149	2.4292	PREDICTED: Vitis vinifera uncharacterized LOC100247074 (LOC100247074), mRNA	unnamed protein product [Vitis vinifera]	--	lysine-specific demethylase 3 [EC:1.14.11.-]	-	GO:0046872//metal ion binding	-
CL1010.Contig2	1987	5.0895	4.9023	PREDICTED: Vitis vinifera uncharacterized LOC100258626 (LOC100258626), mRNA	hypothetical protein VITISV_009615 [Vitis vinifera]	--	lysine-specific demethylase 3 [EC:1.14.11.-]	-	GO:0005488//binding	-
CL10100.Contig1	308	0.4417	0.5803	Populus EST from leave	PREDICTED: chromatin modification-related protein MEAF6-like [Solanum lycopersicum]	--	chromatin modification-related protein EAF6	-	-	-
CL10100.Contig2	693	14.5275	10.7677	PREDICTED: Vitis vinifera uncharacterized LOC100260000 (LOC100260000), mRNA	PREDICTED: chromatin modification-related protein MEAF6-like [Solanum lycopersicum]	--	chromatin modification-related protein EAF6	-	-	-
CL10101.Contig1	325	2.5117	2.3372	--	--	--	--	-	-	-
CL10101.Contig2	537	3.378	4.0772	--	--	--	--	-	-	-
CL10102.Contig1	1857	21.2949	98.5808	PREDICTED: Vitis vinifera aldehyde dehydrogenase family 3 member F1-like (LOC100253650), mRNA	PREDICTED: aldehyde dehydrogenase family 3 member F1 [Vitis vinifera] >gi|297746329|emb|CBI16385.3| unnamed protein product [Vitis vinifera]	Aldehyde dehydrogenase family 3 member F1 OS=Arabidopsis thaliana GN=ALDH3F1 PE=2 SV=2	aldehyde dehydrogenase (NAD+) [EC:1.2.1.3]	GO:0006081//cellular aldehyde metabolic process;GO:0055114//oxidation-reduction process	GO:0004030//aldehyde dehydrogenase [NAD(P)+] activity	GO:0016020//membrane;GO:0005783//endoplasmic reticulum
CL10102.Contig2	694	0.7188	1.4165	PREDICTED: Vitis vinifera aldehyde dehydrogenase family 3 member F1-like (LOC100253650), mRNA	PREDICTED: aldehyde dehydrogenase family 3 member F1-like [Solanum lycopersicum]	Aldehyde dehydrogenase family 3 member F1 OS=Arabidopsis thaliana GN=ALDH3F1 PE=2 SV=2	aldehyde dehydrogenase (NAD+) [EC:1.2.1.3]	GO:0006081//cellular aldehyde metabolic process;GO:0055114//oxidation-reduction process	GO:0004030//aldehyde dehydrogenase [NAD(P)+] activity	GO:0016020//membrane;GO:0005783//endoplasmic reticulum
CL10103.Contig1	939	9.5142	5.9482	PREDICTED: Vitis vinifera GDSL esterase/lipase At5g62930-like (LOC100257038), mRNA	predicted protein [Populus trichocarpa] >gi|222858727|gb|EEE96274.1| predicted protein [Populus trichocarpa]	GDSL esterase/lipase At5g62930 OS=Arabidopsis thaliana GN=At5g62930 PE=2 SV=3	--	GO:0006629//lipid metabolic process	GO:0004091//carboxylesterase activity	GO:0005576//extracellular region;GO:0005829//cytosol
CL10103.Contig2	890	8.6113	7.1291	PREDICTED: Vitis vinifera GDSL esterase/lipase At5g62930-like (LOC100257038), mRNA	Isoamyl acetate-hydrolyzing esterase, putative [Ricinus communis] >gi|223550503|gb|EEF51990.1| Isoamyl acetate-hydrolyzing esterase, putative [Ricinus communis]	GDSL esterase/lipase At5g62930 OS=Arabidopsis thaliana GN=At5g62930 PE=2 SV=3	--	GO:0006629//lipid metabolic process	GO:0004091//carboxylesterase activity	GO:0005576//extracellular region;GO:0005829//cytosol
CL10104.Contig1	738	10.9994	4.6015	Gossypium arboreum clone GM203N05-jhe, complete sequence	PREDICTED: dof zinc finger protein DOF4.6-like [Vitis vinifera]	Dof zinc finger protein DOF3.7 OS=Arabidopsis thaliana GN=DOF3.7 PE=1 SV=2	--	GO:0009416//response to light stimulus	GO:0005488//binding	-
CL10104.Contig2	474	5.1664	2.9223	PREDICTED: Fragaria vesca subsp. vesca dof zinc finger protein DOF3.7-like, transcript variant 1 (LOC101305691), mRNA	PREDICTED: dof zinc finger protein DOF4.6-like [Vitis vinifera]	Dof zinc finger protein DOF3.7 OS=Arabidopsis thaliana GN=DOF3.7 PE=1 SV=2	--	GO:0009628//response to abiotic stimulus	GO:0005488//binding	-
CL10105.Contig1	337	0.4037	0.7955	PREDICTED: Fragaria vesca subsp. vesca macrophage erythroblast attacher-like (LOC101314993), mRNA	PREDICTED: macrophage erythroblast attacher-like [Fragaria vesca subsp. vesca]	--	--	-	-	GO:0005634//nucleus;GO:0005829//cytosol;GO:0009536//plastid
CL10105.Contig2	1479	25.4496	27.583	PREDICTED: Vitis vinifera macrophage erythroblast attacher-like (LOC100257054), mRNA	PREDICTED: macrophage erythroblast attacher [Vitis vinifera] >gi|297736449|emb|CBI25320.3| unnamed protein product [Vitis vinifera]	--	--	-	-	GO:0005634//nucleus;GO:0005829//cytosol;GO:0009536//plastid
CL10106.Contig1	967	0.5628	0.6469	M.truncatula DNA sequence from clone MTH2-36A5 on chromosome 3, complete sequence	PREDICTED: cellulose synthase-like protein E1-like [Glycine max]	Cellulose synthase-like protein E1 OS=Arabidopsis thaliana GN=CSLE1 PE=1 SV=1	cellulose synthase A [EC:2.4.1.12]	GO:0006810//transport;GO:0030244//cellulose biosynthetic process	GO:0016760//cellulose synthase (UDP-forming) activity	GO:0005886//plasma membrane;GO:0016021//integral to membrane;GO:0005783//endoplasmic reticulum
CL10106.Contig2	2241	6.0506	4.3666	PREDICTED: Vitis vinifera cellulose synthase-like protein E1 (LOC100242996), mRNA	PREDICTED: cellulose synthase-like protein E1 [Vitis vinifera]	Cellulose synthase-like protein E1 OS=Arabidopsis thaliana GN=CSLE1 PE=1 SV=1	cellulose synthase A [EC:2.4.1.12]	GO:0030244//cellulose biosynthetic process	GO:0016760//cellulose synthase (UDP-forming) activity	GO:0005886//plasma membrane;GO:0016021//integral to membrane;GO:0005783//endoplasmic reticulum
CL10107.Contig1	1299	32.8513	17.6116	Vitis vinifera contig VV78X038088.29, whole genome shotgun sequence	PREDICTED: uncharacterized protein LOC101258680 [Solanum lycopersicum]	Vegetative cell wall protein gp1 OS=Chlamydomonas reinhardtii GN=GP1 PE=2 SV=1	phospholipase D [EC:3.1.4.4]	-	-	-
CL10107.Contig2	1145	1.307	0.7024	Vitis vinifera contig VV78X038088.29, whole genome shotgun sequence	PREDICTED: uncharacterized protein LOC101258680 [Solanum lycopersicum]	Vegetative cell wall protein gp1 OS=Chlamydomonas reinhardtii GN=GP1 PE=2 SV=1	pectinesterase [EC:3.1.1.11]	-	-	-
CL10107.Contig3	1106	2.1732	1.01	PREDICTED: Solanum lycopersicum uncharacterized LOC101266707 (LOC101266707), mRNA	PREDICTED: uncharacterized protein LOC101258680 [Solanum lycopersicum]	Vegetative cell wall protein gp1 OS=Chlamydomonas reinhardtii GN=GP1 PE=2 SV=1	pectinesterase [EC:3.1.1.11]	-	-	-
CL10108.Contig1	1120	177.875	144.061	Vitis vinifera clone SS0ABG1YJ22	PREDICTED: proteasome subunit alpha type-2-B [Vitis vinifera] >gi|297737956|emb|CBI27157.3| unnamed protein product [Vitis vinifera]	Proteasome subunit alpha type-2-B OS=Arabidopsis thaliana GN=PAB2 PE=1 SV=1	20S proteasome subunit alpha 2 [EC:3.4.25.1]	GO:0043161//proteasomal ubiquitin-dependent protein catabolic process;GO:0042742//defense response to bacterium;GO:0051788//response to misfolded protein;GO:0080129//proteasome core complex assembly;GO:0010043//response to zinc ion	GO:0003743//translation initiation factor activity;GO:0004298//threonine-type endopeptidase activity;GO:0000166//nucleotide binding	GO:0019773//proteasome core complex, alpha-subunit complex;GO:0009507//chloroplast;GO:0022626//cytosolic ribosome;GO:0005634//nucleus
CL10109.Contig1	2111	5.0913	5.4398	PREDICTED: Vitis vinifera uncharacterized LOC100253635, transcript variant 1 (LOC100253635), mRNA	PREDICTED: uncharacterized protein LOC100253635 isoform 1 [Vitis vinifera]	--	--	-	-	GO:0005576//extracellular region
CL10109.Contig2	1761	0.6181	0.7612	PREDICTED: Vitis vinifera uncharacterized LOC100253635, transcript variant 1 (LOC100253635), mRNA	PREDICTED: uncharacterized protein LOC100253635 isoform 1 [Vitis vinifera]	RNA polymerase II transcriptional coactivator KELP OS=Arabidopsis thaliana GN=KELP PE=1 SV=1	--	-	-	GO:0005576//extracellular region
CL10109.Contig3	1448	2.067	3.1475	PREDICTED: Vitis vinifera uncharacterized LOC100253635, transcript variant 1 (LOC100253635), mRNA	PREDICTED: uncharacterized protein LOC100253635 isoform 1 [Vitis vinifera]	--	--	-	-	GO:0005576//extracellular region
CL1011.Contig1	2546	28.3389	27.0447	PREDICTED: Vitis vinifera WD40 repeat-containing protein SMU1-like (LOC100241550), mRNA	PREDICTED: WD40 repeat-containing protein SMU1 [Vitis vinifera] >gi|297733734|emb|CBI14981.3| unnamed protein product [Vitis vinifera]	Universal stress protein A-like protein OS=Arabidopsis thaliana GN=At3g01520 PE=1 SV=2	WD40 repeat-containing protein SMU1	GO:0008380//RNA splicing	GO:0016905//myosin heavy chain kinase activity;GO:0000166//nucleotide binding	GO:0005634//nucleus;GO:0080008//Cul4-RING ubiquitin ligase complex
CL1011.Contig2	947	0.3352	0.2831	PREDICTED: Vitis vinifera universal stress protein A-like protein (LOC100252494), mRNA	predicted protein [Populus trichocarpa] >gi|222867006|gb|EEF04137.1| predicted protein [Populus trichocarpa]	Universal stress protein A-like protein OS=Arabidopsis thaliana GN=At3g01520 PE=1 SV=2	--	GO:0006950//response to stress;GO:0002238//response to molecule of fungal origin	-	GO:0005737//cytoplasm;GO:0005886//plasma membrane
CL1011.Contig3	932	0.146	0.0959	PREDICTED: Vitis vinifera universal stress protein A-like protein (LOC100252494), mRNA	predicted protein [Populus trichocarpa] >gi|222867006|gb|EEF04137.1| predicted protein [Populus trichocarpa]	Universal stress protein A-like protein OS=Arabidopsis thaliana GN=At3g01520 PE=1 SV=2	--	GO:0006950//response to stress;GO:0002238//response to molecule of fungal origin	-	GO:0005737//cytoplasm;GO:0005886//plasma membrane
CL10111.Contig1	589	3.3877	3.7172	--	--	--	--	-	-	-
CL10111.Contig2	557	7.0019	6.6583	--	--	--	--	-	-	-
CL10112.Contig1	320	6.0938	8.0987	--	--	--	--	-	-	-
CL10112.Contig2	201	2.7074	5.1129	--	--	--	--	-	-	-
CL10113.Contig1	1494	14.9647	38.2524	PREDICTED: Vitis vinifera uncharacterized LOC100254161 (LOC100254161), mRNA	PREDICTED: uncharacterized protein LOC100254161 [Vitis vinifera]	--	--	GO:0015996//chlorophyll catabolic process;GO:0019252//starch biosynthetic process;GO:0000023//maltose metabolic process	-	-
CL10113.Contig2	1274	1.3527	2.5954	PREDICTED: Vitis vinifera uncharacterized LOC100254161 (LOC100254161), mRNA	PREDICTED: uncharacterized protein LOC100254161 [Vitis vinifera]	Formin-like protein 6 OS=Oryza sativa subsp. japonica GN=FH6 PE=2 SV=2	pectinesterase [EC:3.1.1.11]	GO:0015996//chlorophyll catabolic process;GO:0019252//starch biosynthetic process;GO:0000023//maltose metabolic process	-	-
CL10113.Contig3	1440	0.1575	0.2482	PREDICTED: Vitis vinifera uncharacterized LOC100254161 (LOC100254161), mRNA	PREDICTED: uncharacterized protein LOC100254161 [Vitis vinifera]	Formin-like protein 6 OS=Oryza sativa subsp. japonica GN=FH6 PE=2 SV=2	pectinesterase [EC:3.1.1.11]	GO:0015996//chlorophyll catabolic process;GO:0019252//starch biosynthetic process;GO:0000023//maltose metabolic process	-	-
CL10114.Contig1	304	1.6409	6.7612	--	--	--	--	-	-	-
CL10115.Contig1	2122	24.4913	12.2551	PREDICTED: Vitis vinifera uncharacterized LOC100250563 (LOC100250563), mRNA	unnamed protein product [Vitis vinifera]	--	alkylated DNA repair protein alkB homolog 5 [EC:1.14.11.-]	-	GO:0016491//oxidoreductase activity	GO:0009506//plasmodesma;GO:0005634//nucleus
CL10115.Contig2	2235	11.2613	11.0157	PREDICTED: Vitis vinifera uncharacterized LOC100250563 (LOC100250563), mRNA	unnamed protein product [Vitis vinifera]	--	alkylated DNA repair protein alkB homolog 5 [EC:1.14.11.-]	-	GO:0016491//oxidoreductase activity	GO:0009506//plasmodesma;GO:0005634//nucleus
CL10116.Contig1	1919	11.745	12.527	PREDICTED: Vitis vinifera beta-amylase 1, chloroplastic-like (LOC100258256), mRNA	hypothetical protein VITISV_014849 [Vitis vinifera]	Beta-amylase 3, chloroplastic OS=Arabidopsis thaliana GN=BAM3 PE=1 SV=3	beta-amylase [EC:3.2.1.2]	GO:0000272//polysaccharide catabolic process	GO:0016161//beta-amylase activity	GO:0009536//plastid
CL10116.Contig2	673	5.5929	3.1869	PREDICTED: Fragaria vesca subsp. vesca beta-amylase 1, chloroplastic-like (LOC101309359), mRNA	hypothetical protein VITISV_014849 [Vitis vinifera]	Beta-amylase 3, chloroplastic OS=Arabidopsis thaliana GN=BAM3 PE=1 SV=3	beta-amylase [EC:3.2.1.2]	GO:0000272//polysaccharide catabolic process	GO:0016798//hydrolase activity, acting on glycosyl bonds	GO:0044424//intracellular part
CL10117.Contig1	440	0.4123	0.4062	PREDICTED: Glycine max serine carboxypeptidase-like 51-like (LOC100808412), mRNA	retinoid-inducible serine carboxypeptidase, putative [Ricinus communis] >gi|223537049|gb|EEF38685.1| retinoid-inducible serine carboxypeptidase, putative [Ricinus communis]	Serine carboxypeptidase-like 51 OS=Arabidopsis thaliana GN=SCPL51 PE=2 SV=2	serine carboxypeptidase 1 [EC:3.4.16.-]	GO:0006508//proteolysis	GO:0004185//serine-type carboxypeptidase activity	-
CL10117.Contig2	1108	6.8761	19.72	PREDICTED: Vitis vinifera serine carboxypeptidase-like 51-like (LOC100267109), mRNA	hypothetical protein PRUPE_ppa006094mg [Prunus persica]	Serine carboxypeptidase-like 51 OS=Arabidopsis thaliana GN=SCPL51 PE=2 SV=2	serine carboxypeptidase 1 [EC:3.4.16.-]	GO:0009627//systemic acquired resistance;GO:0034976//response to endoplasmic reticulum stress;GO:0006508//proteolysis	GO:0004185//serine-type carboxypeptidase activity	GO:0005576//extracellular region
CL10118.Contig1	989	0.7795	0.3163	PREDICTED: Vitis vinifera AP2-like ethylene-responsive transcription factor AIL5-like (LOC100259877), mRNA	AP2 domain-containing transcription factor [Populus trichocarpa] >gi|222866480|gb|EEF03611.1| AP2 domain-containing transcription factor [Populus trichocarpa]	AP2-like ethylene-responsive transcription factor AIL5 OS=Arabidopsis thaliana GN=AIL5 PE=2 SV=2	AP2-like factor, ANT lineage	GO:0009653//anatomical structure morphogenesis;GO:0044260;GO:0009791//post-embryonic development;GO:0050896//response to stimulus;GO:0048513//organ development;GO:0048608//reproductive structure development;GO:2000026//regulation of multicellular organismal development;GO:0009790//embryo development;GO:0044238//primary metabolic process	-	-
CL10118.Contig2	1318	1.6516	1.5595	PREDICTED: Fragaria vesca subsp. vesca AP2-like ethylene-responsive transcription factor AIL5-like (LOC101293087), mRNA	AP2 domain-containing transcription factor [Populus trichocarpa] >gi|222866480|gb|EEF03611.1| AP2 domain-containing transcription factor [Populus trichocarpa]	AP2-like ethylene-responsive transcription factor AIL5 OS=Arabidopsis thaliana GN=AIL5 PE=2 SV=2	AP2-like factor, ANT lineage	GO:0048364//root development;GO:0050826//response to freezing;GO:0009793//embryo development ending in seed dormancy;GO:0060771//phyllotactic patterning;GO:0006355//regulation of transcription, DNA-dependent;GO:0009640//photomorphogenesis;GO:0019915//lipid storage;GO:0010182//sugar mediated signaling pathway;GO:0009933//meristem structural organization;GO:0016567//protein ubiquitination;GO:004001…	GO:0016491//oxidoreductase activity;GO:0003677//DNA binding;GO:0003700//sequence-specific DNA binding transcription factor activity	GO:0005634//nucleus
CL10118.Contig3	1336	1.0183	0.6689	PREDICTED: Vitis vinifera AP2-like ethylene-responsive transcription factor AIL5-like (LOC100259877), mRNA	AP2 domain-containing transcription factor [Populus trichocarpa] >gi|222866480|gb|EEF03611.1| AP2 domain-containing transcription factor [Populus trichocarpa]	AP2-like ethylene-responsive transcription factor AIL5 OS=Arabidopsis thaliana GN=AIL5 PE=2 SV=2	AP2-like factor, ANT lineage	GO:0048364//root development;GO:0050826//response to freezing;GO:0009793//embryo development ending in seed dormancy;GO:0060771//phyllotactic patterning;GO:0006355//regulation of transcription, DNA-dependent;GO:0009640//photomorphogenesis;GO:0019915//lipid storage;GO:0010182//sugar mediated signaling pathway;GO:0009933//meristem structural organization;GO:0016567//protein ubiquitination;GO:004001…	GO:0016491//oxidoreductase activity;GO:0003677//DNA binding;GO:0003700//sequence-specific DNA binding transcription factor activity	GO:0005634//nucleus
CL10119.Contig1	1130	17.1766	16.924	PREDICTED: Vitis vinifera uncharacterized LOC100247222 (LOC100247222), mRNA	PREDICTED: uncharacterized protein LOC100247222 [Vitis vinifera]	Vegetative cell wall protein gp1 OS=Chlamydomonas reinhardtii GN=GP1 PE=2 SV=1	mTERF domain-containing protein, mitochondrial	GO:0009793//embryo development ending in seed dormancy;GO:0071452//cellular response to singlet oxygen	-	GO:0009507//chloroplast;GO:0005739//mitochondrion
CL10119.Contig2	1028	11.3374	13.4743	PREDICTED: Vitis vinifera uncharacterized LOC100247222 (LOC100247222), mRNA	PREDICTED: uncharacterized protein LOC100247222 [Vitis vinifera]	Proline-rich receptor-like protein kinase PERK10 OS=Arabidopsis thaliana GN=PERK10 PE=1 SV=2	mTERF domain-containing protein, mitochondrial	GO:0009793//embryo development ending in seed dormancy;GO:0071452//cellular response to singlet oxygen	-	GO:0009507//chloroplast;GO:0005739//mitochondrion
CL1012.Contig1	250	3.4466	2.5022	PREDICTED: Vitis vinifera uncharacterized LOC100247538 (LOC100247538), mRNA	hypothetical protein PRUPE_ppa003235mg [Prunus persica]	Uncharacterized membrane protein At3g27390 OS=Arabidopsis thaliana GN=At3g27390 PE=1 SV=2	--	-	-	GO:0009507//chloroplast;GO:0005886//plasma membrane
CL1012.Contig2	1970	18.4621	23.4073	PREDICTED: Vitis vinifera uncharacterized LOC100247538 (LOC100247538), mRNA	hypothetical protein PRUPE_ppa003235mg [Prunus persica]	Uncharacterized membrane protein At3g27390 OS=Arabidopsis thaliana GN=At3g27390 PE=1 SV=2	--	-	-	GO:0009507//chloroplast;GO:0005886//plasma membrane
CL1012.Contig3	305	2.825	1.6115	PREDICTED: Solanum lycopersicum uncharacterized LOC101255644 (LOC101255644), mRNA	PREDICTED: uncharacterized membrane protein At3g27390-like [Solanum lycopersicum]	Uncharacterized membrane protein At3g27390 OS=Arabidopsis thaliana GN=At3g27390 PE=1 SV=2	--	-	-	GO:0009507//chloroplast;GO:0005886//plasma membrane
CL10120.Contig1	1271	21.7292	9.5974	Vitis vinifera contig VV78X230970.21, whole genome shotgun sequence	predicted protein [Populus trichocarpa] >gi|222846725|gb|EEE84272.1| predicted protein [Populus trichocarpa]	GDSL esterase/lipase At4g10955 OS=Arabidopsis thaliana GN=At4g10955 PE=2 SV=1	--	GO:0006629//lipid metabolic process	GO:0004806//triglyceride lipase activity	-
CL10121.Contig1	749	1.8164	0.8948	PREDICTED: Vitis vinifera non-structural maintenance of chromosome element 4-like (LOC100255522), mRNA	unnamed protein product [Vitis vinifera]	--	--	GO:0006281//DNA repair	-	GO:0030915//Smc5-Smc6 complex;GO:0005634//nucleus
CL10121.Contig2	1475	19.5848	10.1482	PREDICTED: Vitis vinifera non-structural maintenance of chromosome element 4-like (LOC100255522), mRNA	unnamed protein product [Vitis vinifera]	--	--	GO:0006281//DNA repair	-	GO:0030915//Smc5-Smc6 complex;GO:0005634//nucleus
CL10122.Contig1	219	2.8991	2.8564	--	--	--	--	-	-	-
CL10124.Contig1	936	1.4535	1.3367	PREDICTED: Glycine max myosin-J heavy chain-like (LOC100801876), mRNA	PREDICTED: myosin-J heavy chain-like [Glycine max]	DNA-directed RNA polymerase E subunit 1 OS=Arabidopsis thaliana GN=NRPE1 PE=1 SV=1	DNA topoisomerase III [EC:5.99.1.2]	GO:0006879//cellular iron ion homeostasis;GO:0030048//actin filament-based movement;GO:0046686//response to cadmium ion;GO:0055085//transmembrane transport;GO:0006200//ATP catabolic process	GO:0003774//motor activity;GO:0042626//ATPase activity, coupled to transmembrane movement of substances;GO:0005524//ATP binding	GO:0009524//phragmoplast;GO:0005743//mitochondrial inner membrane;GO:0016021//integral to membrane;GO:0009504//cell plate;GO:0005886//plasma membrane;GO:0016459//myosin complex
CL10124.Contig2	374	2.9101	0.9558	--	DNA-directed RNA polymerase, putative [Ricinus communis] >gi|223548071|gb|EEF49563.1| DNA-directed RNA polymerase, putative [Ricinus communis]	DNA-directed RNA polymerase E subunit 1 OS=Arabidopsis thaliana GN=NRPE1 PE=1 SV=1	DNA-directed RNA polymerase II subunit RPB1 [EC:2.7.7.6]	GO:0000278//mitotic cell cycle;GO:0006275//regulation of DNA replication;GO:0006261//DNA-dependent DNA replication;GO:0051567//histone H3-K9 methylation;GO:0000724//double-strand break repair via homologous recombination;GO:0048453//sepal formation;GO:0009308//amine metabolic process;GO:0030422//production of siRNA involved in RNA interference;GO:0006342//chromatin silencing;GO:0006306//DNA methy…	GO:0003899//DNA-directed RNA polymerase activity;GO:0005515//protein binding;GO:0003677//DNA binding;GO:0048038//quinone binding;GO:0005507//copper ion binding	GO:0000419//DNA-directed RNA polymerase V complex;GO:0005730//nucleolus;GO:0016604//nuclear body;GO:0000418//DNA-directed RNA polymerase IV complex
CL10125.Contig1	1109	4.4164	3.9888	--	--	--	--	-	-	-
CL10125.Contig2	795	4.0501	4.4964	--	--	--	--	-	-	-
CL10125.Contig3	768	4.0744	5.469	--	--	--	--	-	-	-
CL10125.Contig4	697	6.1811	7.18	--	--	--	--	-	-	-
CL10126.Contig1	1470	0.3702	0.1216	PREDICTED: Vitis vinifera alkylated DNA repair protein alkB homolog 8-like (LOC100262638), mRNA	unnamed protein product [Vitis vinifera]	--	alkylated DNA repair protein alkB homolog 8 [EC:1.14.11.- 2.1.1.229]	GO:0032259//methylation;GO:0002098//tRNA wobble uridine modification	GO:0008175//tRNA methyltransferase activity	GO:0009507//chloroplast;GO:0005739//mitochondrion
CL10126.Contig2	1645	1.1303	1.7927	PREDICTED: Vitis vinifera alkylated DNA repair protein alkB homolog 8-like (LOC100262638), mRNA	unnamed protein product [Vitis vinifera]	--	alkylated DNA repair protein alkB homolog 8 [EC:1.14.11.- 2.1.1.229]	GO:0032259//methylation;GO:0002098//tRNA wobble uridine modification	GO:0008175//tRNA methyltransferase activity	GO:0009507//chloroplast;GO:0005739//mitochondrion
CL10127.Contig1	863	5.3074	6.1613	PREDICTED: Fragaria vesca subsp. vesca dnaJ homolog subfamily B member 4-like (LOC101298963), mRNA	Protein psi1, putative [Ricinus communis] >gi|223544433|gb|EEF45954.1| Protein psi1, putative [Ricinus communis]	DnaJ protein homolog ANJ1 OS=Atriplex nummularia PE=2 SV=1	DnaJ homolog subfamily B member 4	GO:0006457//protein folding	GO:0051082//unfolded protein binding;GO:0031072//heat shock protein binding	GO:0005737//cytoplasm
CL10127.Contig2	264	1.8896	2.5388	PREDICTED: Fragaria vesca subsp. vesca dnaJ homolog subfamily B member 4-like (LOC101298963), mRNA	hypothetical protein PRUPE_ppa017410mg [Prunus persica]	--	DnaJ homolog subfamily B member 4	GO:0006457//protein folding	GO:0051082//unfolded protein binding;GO:0031072//heat shock protein binding	GO:0005737//cytoplasm
CL10128.Contig1	1797	23.4697	19.718	PREDICTED: Vitis vinifera uncharacterized LOC100260456 (LOC100260456), mRNA	PREDICTED: uncharacterized protein LOC100260456 [Vitis vinifera]	--	--	-	-	-
CL10128.Contig2	429	3.0656	2.708	PREDICTED: Vitis vinifera uncharacterized LOC100260456 (LOC100260456), mRNA	unnamed protein product [Vitis vinifera]	--	--	GO:0010413//glucuronoxylan metabolic process;GO:0048573//photoperiodism, flowering;GO:0000956//nuclear-transcribed mRNA catabolic process;GO:0045492//xylan biosynthetic process	-	GO:0005634//nucleus
CL10129.Contig1	716	31.7953	33.6992	PREDICTED: Glycine max abscisic acid receptor PYR1-like (LOC100786749), mRNA	hypothetical protein PRUPE_ppa011414mg [Prunus persica]	Abscisic acid receptor PYL1 OS=Arabidopsis thaliana GN=PYL1 PE=1 SV=1	abscisic acid receptor PYR/PYL family	GO:0080163//regulation of protein serine/threonine phosphatase activity;GO:0006569//tryptophan catabolic process;GO:0019761//glucosinolate biosynthetic process;GO:0009684//indoleacetic acid biosynthetic process;GO:0009738//abscisic acid mediated signaling pathway	GO:0004872//receptor activity;GO:0042803//protein homodimerization activity;GO:0010427//abscisic acid binding	GO:0005634//nucleus
CL10129.Contig2	439	10.0203	7.7355	PREDICTED: Glycine max abscisic acid receptor PYR1-like (LOC100788576), mRNA	unnamed protein product [Vitis vinifera]	Abscisic acid receptor PYL1 OS=Arabidopsis thaliana GN=PYL1 PE=1 SV=1	abscisic acid receptor PYR/PYL family	GO:0080163//regulation of protein serine/threonine phosphatase activity;GO:0006569//tryptophan catabolic process;GO:0019761//glucosinolate biosynthetic process;GO:0009684//indoleacetic acid biosynthetic process;GO:0009738//abscisic acid mediated signaling pathway	GO:0004872//receptor activity;GO:0042803//protein homodimerization activity;GO:0010427//abscisic acid binding	GO:0005634//nucleus
CL1013.Contig1	812	16.2521	11.1706	PREDICTED: Vitis vinifera prefoldin subunit 6-like (LOC100245160), mRNA	PREDICTED: prefoldin subunit 6-like [Vitis vinifera]	--	prefoldin beta subunit	GO:0006457//protein folding;GO:0009651//response to salt stress;GO:0043622//cortical microtubule organization;GO:0006096//glycolysis;GO:0006094//gluconeogenesis;GO:0046686//response to cadmium ion	GO:0051082//unfolded protein binding	GO:0016023//cytoplasmic membrane-bounded vesicle;GO:0016272//prefoldin complex;GO:0005886//plasma membrane
CL1013.Contig2	642	25.0058	23.3853	PREDICTED: Vitis vinifera prefoldin subunit 6-like (LOC100245160), mRNA	PREDICTED: prefoldin subunit 6-like [Vitis vinifera]	--	prefoldin beta subunit	GO:0006457//protein folding;GO:0009651//response to salt stress;GO:0043622//cortical microtubule organization;GO:0006096//glycolysis;GO:0006094//gluconeogenesis;GO:0046686//response to cadmium ion	GO:0051082//unfolded protein binding	GO:0016023//cytoplasmic membrane-bounded vesicle;GO:0016272//prefoldin complex;GO:0005886//plasma membrane
CL1013.Contig3	802	7.2378	5.6271	PREDICTED: Vitis vinifera prefoldin subunit 6-like (LOC100245160), mRNA	PREDICTED: prefoldin subunit 6-like [Vitis vinifera]	--	prefoldin beta subunit	GO:0006457//protein folding;GO:0009651//response to salt stress;GO:0043622//cortical microtubule organization;GO:0006096//glycolysis;GO:0006094//gluconeogenesis;GO:0046686//response to cadmium ion	GO:0051082//unfolded protein binding	GO:0016023//cytoplasmic membrane-bounded vesicle;GO:0016272//prefoldin complex;GO:0005886//plasma membrane
CL1013.Contig4	252	6.6584	11.7026	--	--	--	--	-	-	-
CL10130.Contig1	1358	5.9108	17.3071	PREDICTED: Vitis vinifera nitrate transporter 1.7-like (LOC100250071), mRNA	PREDICTED: nitrate transporter 1.7 [Vitis vinifera] >gi|296086440|emb|CBI32029.3| unnamed protein product [Vitis vinifera]	Nitrate transporter 1.7 OS=Arabidopsis thaliana GN=NRT1.7 PE=1 SV=1	solute carrier family 15 (peptide/histidine transporter), member 3/4	GO:0006857//oligopeptide transport;GO:0080055//low affinity nitrate transport;GO:0010098//suspensor development;GO:0043562//cellular response to nitrogen levels;GO:0019761//glucosinolate biosynthetic process;GO:0009793//embryo development ending in seed dormancy	GO:0080054//low affinity nitrate transmembrane transporter activity	GO:0005886//plasma membrane
CL10130.Contig2	2880	87.5181	76.5499	PREDICTED: Vitis vinifera 3-dehydroquinate synthase-like (LOC100266137), mRNA	hypothetical protein PRUPE_ppa004784mg [Prunus persica]	Nitrate transporter 1.7 OS=Arabidopsis thaliana GN=NRT1.7 PE=1 SV=1	3-dehydroquinate synthase [EC:4.2.3.4]	GO:0009073//aromatic amino acid family biosynthetic process	GO:0003856//3-dehydroquinate synthase activity	GO:0009507//chloroplast
CL10131.Contig1	613	5.3265	2.7699	Populus trichocarpa predicted protein, mRNA	predicted protein [Populus trichocarpa] >gi|222850961|gb|EEE88508.1| predicted protein [Populus trichocarpa]	--	--	-	-	-
CL10131.Contig2	1132	4.6071	2.7236	Populus trichocarpa predicted protein, mRNA	hypothetical protein VITISV_018033 [Vitis vinifera]	--	--	-	-	-
CL10132.Contig1	771	4.5879	2.2023	--	PREDICTED: primary amine oxidase-like [Glycine max]	Serine/threonine-protein phosphatase 7 long form homolog OS=Arabidopsis thaliana GN=At1g48120 PE=2 SV=1	--	-	-	-
CL10132.Contig2	512	7.1744	6.1089	--	hypothetical protein VITISV_040772 [Vitis vinifera]	Serine/threonine-protein phosphatase 7 long form homolog OS=Arabidopsis thaliana GN=At1g48120 PE=2 SV=1	--	-	-	-
CL10133.Contig1	431	6.5236	4.4579	--	--	--	--	-	-	-
CL10133.Contig2	221	2.052	1.0109	Camellia sinensis DNA, SSR marker, MSG0760	--	--	--	-	-	-
CL10135.Contig1	396	1.4887	1.9182	--	--	--	--	-	-	-
CL10135.Contig2	869	4.0705	4.422	--	--	--	--	-	-	-
CL10136.Contig1	1160	29.438	27.5414	PREDICTED: Vitis vinifera uncharacterized LOC100265808 (LOC100265808), mRNA	PREDICTED: uncharacterized protein At3g15000, mitochondrial-like [Solanum lycopersicum]	Uncharacterized protein At3g15000, mitochondrial OS=Arabidopsis thaliana GN=At3g15000 PE=1 SV=1	collagen, type I/II/III/V/XI, alpha	GO:0080156//mitochondrial mRNA modification;GO:0016554//cytidine to uridine editing	GO:0050897//cobalt ion binding;GO:0005515//protein binding	GO:0009507//chloroplast;GO:0005739//mitochondrion
CL10136.Contig2	1511	158.438	94.4515	PREDICTED: Vitis vinifera uncharacterized LOC100265808 (LOC100265808), mRNA	PREDICTED: uncharacterized protein At3g15000, mitochondrial-like [Solanum lycopersicum]	Uncharacterized protein At3g15000, mitochondrial OS=Arabidopsis thaliana GN=At3g15000 PE=1 SV=1	collagen, type I/II/III/V/XI, alpha	GO:0080156//mitochondrial mRNA modification;GO:0016554//cytidine to uridine editing	GO:0050897//cobalt ion binding;GO:0005515//protein binding	GO:0009507//chloroplast;GO:0005739//mitochondrion
CL10137.Contig1	402	10.9425	3.1122	--	--	--	--	-	-	-
CL10137.Contig2	450	5.845	5.064	--	--	--	--	-	-	-
CL10137.Contig3	376	3.6183	4.2781	--	--	--	--	-	-	-
CL10138.Contig1	1499	2.5413	3.4578	PREDICTED: Vitis vinifera uncharacterized LOC100257594 (LOC100257594), mRNA	conserved hypothetical protein [Ricinus communis] >gi|223545426|gb|EEF46931.1| conserved hypothetical protein [Ricinus communis]	--	solute carrier family 35, member F5	-	-	GO:0016020//membrane;GO:0016023//cytoplasmic membrane-bounded vesicle
CL10138.Contig2	752	0.6031	0.5942	PREDICTED: Vitis vinifera uncharacterized LOC100257594 (LOC100257594), mRNA	PREDICTED: uncharacterized vacuolar membrane protein YML018C [Vitis vinifera] >gi|296082125|emb|CBI21130.3| unnamed protein product [Vitis vinifera]	--	solute carrier family 35, member F5	-	-	GO:0016020//membrane
CL10139.Contig1	1565	6.7517	5.9672	PREDICTED: Vitis vinifera metal tolerance protein 9-like (LOC100853409), mRNA	PREDICTED: metal tolerance protein 10-like [Glycine max]	Metal tolerance protein 10 OS=Arabidopsis thaliana GN=MTP10 PE=2 SV=1	solute carrier family 39 (zinc transporter), member 1/2/3	GO:0055085//transmembrane transport;GO:0009744//response to sucrose stimulus;GO:0010224//response to UV-B;GO:0009718//anthocyanin-containing compound biosynthetic process;GO:0006812//cation transport	GO:0008324//cation transmembrane transporter activity	GO:0016021//integral to membrane;GO:0005634//nucleus;GO:0005886//plasma membrane
CL10139.Contig2	1577	2.7894	2.0117	PREDICTED: Vitis vinifera metal tolerance protein 9-like (LOC100853409), mRNA	PREDICTED: metal tolerance protein 10-like [Glycine max]	Metal tolerance protein 10 OS=Arabidopsis thaliana GN=MTP10 PE=2 SV=1	solute carrier family 39 (zinc transporter), member 1/2/3	GO:0055085//transmembrane transport;GO:0009744//response to sucrose stimulus;GO:0010224//response to UV-B;GO:0009718//anthocyanin-containing compound biosynthetic process;GO:0006812//cation transport	GO:0008324//cation transmembrane transporter activity	GO:0016021//integral to membrane;GO:0005634//nucleus;GO:0005886//plasma membrane
CL1014.Contig1	2808	5.814	5.6967	PREDICTED: Vitis vinifera uncharacterized LOC100257332, transcript variant 1 (LOC100257332), mRNA	PREDICTED: uncharacterized membrane protein C24H6.13 isoform 1 [Vitis vinifera] >gi|302144095|emb|CBI23200.3| unnamed protein product [Vitis vinifera]	--	DNA-directed RNA polymerase III subunit RPC2 [EC:2.7.7.6]	-	-	GO:0005886//plasma membrane;GO:0016021//integral to membrane
CL1014.Contig2	2312	8.709	10.127	PREDICTED: Vitis vinifera uncharacterized LOC100257332, transcript variant 1 (LOC100257332), mRNA	PREDICTED: uncharacterized membrane protein C24H6.13 isoform 1 [Vitis vinifera] >gi|302144095|emb|CBI23200.3| unnamed protein product [Vitis vinifera]	--	DNA-directed RNA polymerase III subunit RPC2 [EC:2.7.7.6]	-	-	GO:0005886//plasma membrane
CL1014.Contig3	2712	3.1604	1.8618	PREDICTED: Vitis vinifera uncharacterized LOC100257332, transcript variant 2 (LOC100257332), mRNA	conserved hypothetical protein [Ricinus communis] >gi|223531212|gb|EEF33058.1| conserved hypothetical protein [Ricinus communis]	--	DNA-directed RNA polymerase III subunit RPC2 [EC:2.7.7.6]	-	-	GO:0005886//plasma membrane;GO:0016021//integral to membrane
CL1014.Contig4	313	4.4915	3.7117	PREDICTED: Vitis vinifera uncharacterized LOC100257332, transcript variant 2 (LOC100257332), mRNA	Membrane protein, putative [Medicago truncatula] >gi|357497947|ref|XP_003619262.1| Membrane protein, putative [Medicago truncatula] >gi|355494277|gb|AES75480.1| Membrane protein, putative [Medicago truncatula] >gi|355511527|gb|AES92669.1| Membrane protein, putative [Medicago truncatula]	--	--	-	-	GO:0005886//plasma membrane;GO:0016021//integral to membrane
CL10140.Contig1	688	20.6314	8.5728	Lotus japonicus cDNA, clone: LjFL3-032-BG08, HTC	hypothetical protein PRUPE_ppa009455mg [Prunus persica]	--	--	GO:0048281//inflorescence morphogenesis;GO:0045792//negative regulation of cell size;GO:0009965//leaf morphogenesis;GO:0010200//response to chitin;GO:0050794//regulation of cellular process	-	-
CL10140.Contig2	732	63.0679	31.0703	Vitis vinifera clone SS0AEB30YF23	hypothetical protein PRUPE_ppa009455mg [Prunus persica]	NAC transcription factor 25 OS=Arabidopsis thaliana GN=NAC025 PE=2 SV=1	--	GO:0048281//inflorescence morphogenesis;GO:0045792//negative regulation of cell size;GO:0009965//leaf morphogenesis;GO:0010200//response to chitin;GO:0050794//regulation of cellular process	-	-
CL10141.Contig1	319	10.2356	9.5248	PREDICTED: Vitis vinifera GPCR-type G protein 1-like (LOC100254630), mRNA	hypothetical protein PRUPE_ppa005291mg [Prunus persica]	GPCR-type G protein 1 OS=Arabidopsis thaliana GN=GTG1 PE=1 SV=1	--	GO:0009737//response to abscisic acid stimulus;GO:0010228//vegetative to reproductive phase transition of meristem	GO:0005525//GTP binding;GO:0051020//GTPase binding;GO:0010427//abscisic acid binding	-
CL10142.Contig1	258	1.4062	2.771	--	--	--	--	-	-	-
CL10142.Contig2	438	5.384	4.2846	--	--	--	--	-	-	-
CL10143.Contig1	1804	38.4867	17.66	Vitis vinifera contig VV78X233805.4, whole genome shotgun sequence	predicted protein [Populus trichocarpa] >gi|222863755|gb|EEF00886.1| predicted protein [Populus trichocarpa]	RAN GTPase-activating protein 2 OS=Arabidopsis thaliana GN=RANGAP2 PE=1 SV=2	Ran GTPase-activating protein 1	GO:0000910//cytokinesis;GO:0009651//response to salt stress	-	GO:0009504//cell plate;GO:0005886//plasma membrane;GO:0005635//nuclear envelope;GO:0032153//cell division site;GO:0009507//chloroplast;GO:0005783//endoplasmic reticulum
CL10144.Contig1	1070	3.5178	0.7099	Solanum tuberosum ferritin 1 mRNA, partial cds	ferritin 1 [Brassica rapa subsp. pekinensis]	Ferritin-1, chloroplastic OS=Brassica napus GN=LSC30 PE=2 SV=1	ferritin heavy chain [EC:1.16.3.1]	GO:0055114//oxidation-reduction process;GO:0009409//response to cold;GO:0010039//response to iron ion;GO:0009908//flower development;GO:0006879//cellular iron ion homeostasis;GO:0009617//response to bacterium;GO:0006826//iron ion transport;GO:0048366//leaf development;GO:0010043//response to zinc ion;GO:0015979//photosynthesis;GO:0042542//response to hydrogen peroxide	GO:0008199//ferric iron binding;GO:0016491//oxidoreductase activity	GO:0005739//mitochondrion;GO:0009535//chloroplast thylakoid membrane;GO:0009570//chloroplast stroma
CL10144.Contig2	1190	7.0882	3.8299	Solanum tuberosum ferritin 1 mRNA, partial cds	iron-binding protein [Pyrus pyrifolia]	Ferritin-1, chloroplastic OS=Brassica napus GN=LSC30 PE=2 SV=1	ferritin heavy chain [EC:1.16.3.1]	GO:0055114//oxidation-reduction process;GO:0009409//response to cold;GO:0010039//response to iron ion;GO:0009908//flower development;GO:0006879//cellular iron ion homeostasis;GO:0009617//response to bacterium;GO:0006826//iron ion transport;GO:0048366//leaf development;GO:0010043//response to zinc ion;GO:0015979//photosynthesis;GO:0042542//response to hydrogen peroxide	GO:0008199//ferric iron binding;GO:0016491//oxidoreductase activity	GO:0009535//chloroplast thylakoid membrane;GO:0009570//chloroplast stroma
CL10145.Contig1	234	1.938	0.7638	--	--	--	--	-	-	-
CL10145.Contig2	353	2.8263	2.0253	--	--	--	--	-	-	-
CL10146.Contig1	261	11.4677	6.1631	PREDICTED: Fragaria vesca subsp. vesca uncharacterized LOC101308873 (LOC101308873), mRNA	PREDICTED: uncharacterized protein LOC101308873 [Fragaria vesca subsp. vesca]	--	--	GO:0006950//response to stress	-	GO:0005634//nucleus;GO:0005886//plasma membrane
CL10146.Contig2	1640	21.8452	16.6742	PREDICTED: Fragaria vesca subsp. vesca uncharacterized LOC101308873 (LOC101308873), mRNA	PREDICTED: uncharacterized protein LOC100800996 [Glycine max]	--	protein phosphatase 5 [EC:3.1.3.16]	GO:0006950//response to stress	-	GO:0005634//nucleus;GO:0005886//plasma membrane
CL10147.Contig1	255	5.8687	3.1541	--	--	--	--	-	-	-
CL10147.Contig2	479	5.3965	1.0261	--	--	--	--	-	-	-
CL10148.Contig1	220	4.3288	4.0621	Vitis vinifera contig VV78X252367.9, whole genome shotgun sequence	hypothetical protein PRUPE_ppa001026mg [Prunus persica]	--	--	-	GO:0008270//zinc ion binding	-
CL10148.Contig2	802	4.6367	5.6828	Vitis vinifera contig VV78X252367.9, whole genome shotgun sequence	PREDICTED: putative E3 ubiquitin-protein ligase RF298-like [Vitis vinifera]	MND1-interacting protein 1 OS=Arabidopsis thaliana GN=MIP1 PE=1 SV=1	--	-	GO:0008270//zinc ion binding	-
CL10149.Contig1	277	12.4424	4.5167	PREDICTED: Fragaria vesca subsp. vesca receptor-like cytosolic serine/threonine-protein kinase RBK2-like (LOC101308101), mRNA	ATP binding protein, putative [Ricinus communis] >gi|223548278|gb|EEF49769.1| ATP binding protein, putative [Ricinus communis]	Receptor-like cytosolic serine/threonine-protein kinase RBK2 OS=Arabidopsis thaliana GN=RBK2 PE=1 SV=1	somatic embryogenesis receptor kinase 1 [EC:2.7.10.1 2.7.11.1]	GO:0046777//protein autophosphorylation	GO:0005524//ATP binding;GO:0051020//GTPase binding;GO:0004674//protein serine/threonine kinase activity	GO:0005777//peroxisome;GO:0005634//nucleus
CL1015.Contig1	1894	6.0099	12.4092	PREDICTED: Vitis vinifera uncharacterized LOC100267889 (LOC100267889), mRNA	PREDICTED: uncharacterized protein LOC100267889 [Vitis vinifera] >gi|296081886|emb|CBI20891.3| unnamed protein product [Vitis vinifera]	--	--	-	-	GO:0016021//integral to membrane;GO:0009507//chloroplast
CL1015.Contig2	1954	3.783	8.5752	PREDICTED: Vitis vinifera uncharacterized LOC100267889 (LOC100267889), mRNA	PREDICTED: uncharacterized protein LOC100267889 [Vitis vinifera] >gi|296081886|emb|CBI20891.3| unnamed protein product [Vitis vinifera]	--	--	-	-	GO:0016023//cytoplasmic membrane-bounded vesicle;GO:0016021//integral to membrane;GO:0009507//chloroplast
CL1015.Contig3	1326	0.5814	1.9207	PREDICTED: Vitis vinifera uncharacterized LOC100267889 (LOC100267889), mRNA	PREDICTED: uncharacterized protein LOC100267889 [Vitis vinifera] >gi|296081886|emb|CBI20891.3| unnamed protein product [Vitis vinifera]	--	--	-	-	GO:0016023//cytoplasmic membrane-bounded vesicle;GO:0016021//integral to membrane
CL1015.Contig4	1917	1.3248	2.494	PREDICTED: Vitis vinifera uncharacterized LOC100267889 (LOC100267889), mRNA	PREDICTED: uncharacterized protein LOC100267889 [Vitis vinifera] >gi|296081886|emb|CBI20891.3| unnamed protein product [Vitis vinifera]	--	--	-	-	GO:0016023//cytoplasmic membrane-bounded vesicle;GO:0016021//integral to membrane;GO:0009507//chloroplast
CL1015.Contig5	568	6.3074	5.428	PREDICTED: Vitis vinifera uncharacterized LOC100267889 (LOC100267889), mRNA	PREDICTED: uncharacterized protein LOC100267889 [Vitis vinifera] >gi|296081886|emb|CBI20891.3| unnamed protein product [Vitis vinifera]	--	--	-	-	GO:0016021//integral to membrane;GO:0009507//chloroplast
CL10150.Contig1	741	2.6928	2.0502	--	PREDICTED: transcription factor bHLH36-like [Glycine max]	Transcription factor bHLH36 OS=Arabidopsis thaliana GN=BHLH36 PE=2 SV=1	--	-	-	-
CL10150.Contig2	799	2.1	1.7895	--	PREDICTED: transcription factor bHLH36-like [Glycine max]	Transcription factor bHLH36 OS=Arabidopsis thaliana GN=BHLH36 PE=2 SV=1	--	-	-	-
CL10151.Contig1	729	58.5375	31.9336	Camellia sinensis cyclin-dependent kinases regulatory subunit mRNA, complete cds	cyclin-dependent kinases regulatory subunit [Glycine max] >gi|42362268|gb|AAS13367.1| cyclin-dependent kinases regulatory subunit [Glycine max]	Cyclin-dependent kinases regulatory subunit 1 OS=Arabidopsis thaliana GN=CKS1 PE=1 SV=1	cyclin-dependent kinase regulatory subunit CKS1	GO:0000278//mitotic cell cycle;GO:0010440//stomatal lineage progression;GO:0045736//negative regulation of cyclin-dependent protein serine/threonine kinase activity;GO:0006661//phosphatidylinositol biosynthetic process;GO:0051301//cell division;GO:0042023//DNA endoreduplication	GO:0004693//cyclin-dependent protein kinase activity;GO:0005515//protein binding;GO:0016538//cyclin-dependent protein kinase regulator activity	GO:0005737//cytoplasm;GO:0005634//nucleus
CL10151.Contig2	666	16.4783	4.428	Camellia sinensis cyclin-dependent kinases regulatory subunit mRNA, complete cds	cyclin-dependent kinases regulatory subunit [Camellia sinensis]	Cyclin-dependent kinases regulatory subunit 1 OS=Arabidopsis thaliana GN=CKS1 PE=1 SV=1	cyclin-dependent kinase regulatory subunit CKS1	GO:0000278//mitotic cell cycle;GO:0010440//stomatal lineage progression;GO:0045736//negative regulation of cyclin-dependent protein serine/threonine kinase activity;GO:0006661//phosphatidylinositol biosynthetic process;GO:0051301//cell division;GO:0042023//DNA endoreduplication	GO:0004693//cyclin-dependent protein kinase activity;GO:0005515//protein binding;GO:0016538//cyclin-dependent protein kinase regulator activity	GO:0005737//cytoplasm;GO:0005634//nucleus
CL10152.Contig1	1582	1.5193	1.3275	PREDICTED: Vitis vinifera uncharacterized LOC100259875 (LOC100259875), mRNA	PREDICTED: uncharacterized protein LOC100259875 [Vitis vinifera]	--	CD2 antigen cytoplasmic tail-binding protein 2	-	-	-
CL10152.Contig2	1131	3.5285	3.2396	PREDICTED: Vitis vinifera uncharacterized LOC100259875 (LOC100259875), mRNA	PREDICTED: uncharacterized protein LOC100259875 [Vitis vinifera]	--	CD2 antigen cytoplasmic tail-binding protein 2	-	-	-
CL10152.Contig3	1631	2.6414	0.9041	PREDICTED: Vitis vinifera uncharacterized LOC100259875 (LOC100259875), mRNA	PREDICTED: uncharacterized protein LOC100259875 [Vitis vinifera]	--	CD2 antigen cytoplasmic tail-binding protein 2	-	-	-
CL10153.Contig1	621	2.5559	1.4391	PREDICTED: Vitis vinifera histone deacetylase HDT1-like (LOC100252840), mRNA	unnamed protein product [Vitis vinifera]	Histone deacetylase HDT1 OS=Arabidopsis thaliana GN=HDT1 PE=1 SV=1	nucleophosmin 1	GO:0009294//DNA mediated transformation;GO:0009944//polarity specification of adaxial/abaxial axis	GO:0008270//zinc ion binding	GO:0005730//nucleolus
CL10153.Contig2	1276	5.4377	1.961	PREDICTED: Vitis vinifera histone deacetylase HDT1-like (LOC100256817), mRNA	PREDICTED: histone deacetylase HDT1-like [Vitis vinifera]	Histone deacetylase HDT1 OS=Solanum chacoense GN=HDT1 PE=2 SV=1	nucleophosmin 1	-	-	-
CL10153.Contig3	1337	59.1544	31.983	PREDICTED: Vitis vinifera histone deacetylase HDT1-like (LOC100256817), mRNA	PREDICTED: histone deacetylase HDT1-like [Vitis vinifera]	Histone deacetylase HDT1 OS=Solanum chacoense GN=HDT1 PE=2 SV=1	nucleophosmin 1	-	-	-
CL10154.Contig1	1687	26.4516	19.0967	PREDICTED: Vitis vinifera lipase-like (LOC100266621), mRNA	unnamed protein product [Vitis vinifera]	Phospholipase A1-Igamma2, chloroplastic OS=Arabidopsis thaliana GN=At2g30550 PE=1 SV=2	phospholipase A1 [EC:3.1.1.32]	GO:0006629//lipid metabolic process	GO:0004806//triglyceride lipase activity;GO:0030600//feruloyl esterase activity	GO:0005576//extracellular region
CL10154.Contig2	372	12.5564	16.4557	Jatropha curcas lipase mRNA, complete cds	unnamed protein product [Vitis vinifera]	Phospholipase A1-II 7 OS=Oryza sativa subsp. japonica GN=Os05g0574100 PE=2 SV=1	--	GO:0006629//lipid metabolic process	GO:0004806//triglyceride lipase activity;GO:0030600//feruloyl esterase activity	GO:0005576//extracellular region
CL10155.Contig1	363	0.4997	1.7233	--	--	--	--	-	-	-
CL10155.Contig2	345	0.1314	1.1656	--	--	--	--	-	-	-
CL10156.Contig1	2177	0.5624	0.1847	PREDICTED: Vitis vinifera MATE efflux family protein 4, chloroplastic-like (LOC100243426), mRNA	unnamed protein product [Vitis vinifera]	MATE efflux family protein 4, chloroplastic OS=Arabidopsis thaliana GN=DTX46 PE=2 SV=1	multidrug resistance protein, MATE family	GO:0031348//negative regulation of defense response;GO:0006855//drug transmembrane transport;GO:0009624//response to nematode;GO:0009697//salicylic acid biosynthetic process	GO:0015238//drug transmembrane transporter activity;GO:0015297//antiporter activity	GO:0005739//mitochondrion;GO:0009941//chloroplast envelope;GO:0005886//plasma membrane
CL10156.Contig2	2005	3.0987	3.6548	PREDICTED: Vitis vinifera MATE efflux family protein 4, chloroplastic-like (LOC100243426), mRNA	PREDICTED: MATE efflux family protein 4, chloroplastic-like [Vitis vinifera]	MATE efflux family protein 4, chloroplastic OS=Arabidopsis thaliana GN=DTX46 PE=2 SV=1	--	GO:0031348//negative regulation of defense response;GO:0006855//drug transmembrane transport;GO:0009624//response to nematode;GO:0009697//salicylic acid biosynthetic process	GO:0015238//drug transmembrane transporter activity;GO:0015297//antiporter activity	GO:0005739//mitochondrion;GO:0009941//chloroplast envelope;GO:0005886//plasma membrane
CL10156.Contig3	2217	11.3322	6.6913	PREDICTED: Vitis vinifera MATE efflux family protein 4, chloroplastic-like (LOC100265746), mRNA	unnamed protein product [Vitis vinifera]	MATE efflux family protein 4, chloroplastic OS=Arabidopsis thaliana GN=DTX46 PE=2 SV=1	multidrug resistance protein, MATE family	GO:0031348//negative regulation of defense response;GO:0006855//drug transmembrane transport;GO:0009624//response to nematode;GO:0009697//salicylic acid biosynthetic process	GO:0015238//drug transmembrane transporter activity;GO:0015297//antiporter activity	GO:0005739//mitochondrion;GO:0009941//chloroplast envelope;GO:0005886//plasma membrane
CL10157.Contig1	1046	0.9105	0.0427	Vitis vinifera clone SS0ABG29YG04	PREDICTED: probable receptor-like protein kinase At1g49730 [Vitis vinifera] >gi|296084850|emb|CBI28259.3| unnamed protein product [Vitis vinifera]	Probable receptor-like protein kinase At1g49730 OS=Arabidopsis thaliana GN=At1g49730 PE=1 SV=1	serine/threonine-protein kinase PBS1 [EC:2.7.11.1]	GO:0006468//protein phosphorylation	GO:0004672//protein kinase activity;GO:0005524//ATP binding	GO:0005886//plasma membrane;GO:0005739//mitochondrion
CL10157.Contig2	1302	1.5325	0.4461	Vitis vinifera clone SS0ABG29YG04	PREDICTED: probable receptor-like protein kinase At1g49730 [Vitis vinifera] >gi|296084850|emb|CBI28259.3| unnamed protein product [Vitis vinifera]	Probable receptor-like protein kinase At1g49730 OS=Arabidopsis thaliana GN=At1g49730 PE=1 SV=1	serine/threonine-protein kinase PBS1 [EC:2.7.11.1]	GO:0006468//protein phosphorylation	GO:0004672//protein kinase activity;GO:0005524//ATP binding	GO:0005886//plasma membrane;GO:0005739//mitochondrion
CL10157.Contig3	989	1.559	1.4006	Vitis vinifera clone SS0ABG29YG04	PREDICTED: probable receptor-like protein kinase At1g49730-like [Solanum lycopersicum]	Probable receptor-like protein kinase At1g49730 OS=Arabidopsis thaliana GN=At1g49730 PE=1 SV=1	serine/threonine-protein kinase PBS1 [EC:2.7.11.1]	GO:0006468//protein phosphorylation	GO:0004672//protein kinase activity;GO:0005524//ATP binding	GO:0005886//plasma membrane;GO:0005739//mitochondrion
CL10158.Contig1	1645	39.3672	58.2096	PREDICTED: Cucumis sativus protein LURP-one-related 8-like (LOC101220499), mRNA	PREDICTED: protein LURP-one-related 8 [Vitis vinifera] >gi|147770903|emb|CAN65231.1| hypothetical protein VITISV_007600 [Vitis vinifera] >gi|239056173|emb|CAQ58606.1| unknown gene [Vitis vinifera] >gi|239056193|emb|CAQ58630.1| Unknown gene [Vitis vinifera]	Protein LURP-one-related 8 OS=Arabidopsis thaliana GN=At2g38640 PE=2 SV=1	translation initiation factor eIF-2B subunit alpha	-	-	GO:0043231//intracellular membrane-bounded organelle
CL10158.Contig2	413	4.3922	5.4095	Populus trichocarpa clone POP061-B03, complete sequence	PREDICTED: protein LURP-one-related 8 [Vitis vinifera] >gi|296089330|emb|CBI39102.3| unnamed protein product [Vitis vinifera]	Protein LURP-one-related 8 OS=Arabidopsis thaliana GN=At2g38640 PE=2 SV=1	translation initiation factor eIF-2B subunit alpha	-	-	GO:0005634//nucleus
CL10159.Contig1	1214	125.253	145.752	PREDICTED: Fragaria vesca subsp. vesca B2 protein-like (LOC101314394), mRNA	hypothetical protein PRUPE_ppa018100mg [Prunus persica]	--	--	-	-	-
CL10159.Contig2	252	94.478	97.8761	PREDICTED: Fragaria vesca subsp. vesca B2 protein-like (LOC101314394), mRNA	PREDICTED: B2 protein-like [Vitis vinifera]	--	--	-	-	-
CL1016.Contig1	223	6.5075	4.6085	Camellia sinensis DNA, SSR marker, MSE0300	--	--	--	-	-	-
CL1016.Contig2	658	3.1703	2.173	Camellia sinensis DNA, SSR marker, MSE0300	--	--	--	-	-	-
CL1016.Contig3	500	10.8839	5.8087	Camellia sinensis DNA, SSR marker, MSE0300	--	--	--	-	-	-
CL1016.Contig4	574	1.5801	0.8563	Camellia sinensis DNA, SSR marker, MSE0300	--	--	--	-	-	-
CL1016.Contig5	536	3.8919	2.5843	Camellia sinensis DNA, SSR marker, MSE0300	--	--	--	-	-	-
CL1016.Contig6	450	5.5427	3.8725	Camellia sinensis DNA, SSR marker, MSE0300	--	--	--	-	-	-
CL1016.Contig7	679	2.2708	0.9213	Camellia sinensis DNA, SSR marker, MSE0300	--	--	--	-	-	-
CL10160.Contig1	590	3.3051	2.7264	--	--	--	--	-	-	-
CL10160.Contig2	254	1.0712	5.1016	--	--	--	--	-	-	-
CL10161.Contig1	399	1.5912	1.6798	PREDICTED: Vitis vinifera pentatricopeptide repeat-containing protein At4g19220, mitochondrial-like (LOC100246073), mRNA	unnamed protein product [Vitis vinifera]	Pentatricopeptide repeat-containing protein At4g19220, mitochondrial OS=Arabidopsis thaliana GN=PCMP-E2 PE=3 SV=2	structure-specific endonuclease subunit SLX1 [EC:3.6.1.-]	GO:0009793//embryo development ending in seed dormancy	-	GO:0005739//mitochondrion
CL10162.Contig1	235	0.7719	0.1901	PREDICTED: Vitis vinifera ATP-dependent DNA helicase pcrA-like (LOC100242461), mRNA	PREDICTED: ATP-dependent DNA helicase pcrA-like [Vitis vinifera]	--	--	GO:0043247//telomere maintenance in response to DNA damage;GO:0032508//DNA duplex unwinding;GO:0010332//response to gamma radiation;GO:0007131//reciprocal meiotic recombination;GO:0010252//auxin homeostasis;GO:0009938//negative regulation of gibberellic acid mediated signaling pathway;GO:0009944//polarity specification of adaxial/abaxial axis;GO:0045132//meiotic chromosome segregation;GO:0042138/…	GO:0003677//DNA binding;GO:0003700//sequence-specific DNA binding transcription factor activity;GO:0004003//ATP-dependent DNA helicase activity;GO:0005524//ATP binding	GO:0009536//plastid;GO:0005634//nucleus
CL10162.Contig2	686	4.6275	1.1073	PREDICTED: Vitis vinifera ATP-dependent DNA helicase pcrA-like (LOC100242461), mRNA	PREDICTED: ATP-dependent DNA helicase pcrA-like [Vitis vinifera]	--	DNA helicase II / ATP-dependent DNA helicase PcrA [EC:3.6.4.12]	GO:0043247//telomere maintenance in response to DNA damage;GO:0032508//DNA duplex unwinding;GO:0010332//response to gamma radiation;GO:0007131//reciprocal meiotic recombination;GO:0010252//auxin homeostasis;GO:0048519//negative regulation of biological process;GO:0009944//polarity specification of adaxial/abaxial axis;GO:0045132//meiotic chromosome segregation;GO:0042138//meiotic DNA double-stran…	GO:0003677//DNA binding;GO:0004003//ATP-dependent DNA helicase activity;GO:0005524//ATP binding	GO:0009536//plastid
CL10163.Contig1	273	3.8206	2.4551	PREDICTED: Vitis vinifera phosphatidate cytidylyltransferase-like (LOC100262389), mRNA	PREDICTED: phosphatidate cytidylyltransferase-like [Solanum lycopersicum]	Phosphatidate cytidylyltransferase OS=Solanum tuberosum GN=CDS1 PE=2 SV=1	phosphatidate cytidylyltransferase [EC:2.7.7.41]	GO:0019408//dolichol biosynthetic process;GO:0016024//CDP-diacylglycerol biosynthetic process	GO:0004605//phosphatidate cytidylyltransferase activity	GO:0016021//integral to membrane;GO:0005783//endoplasmic reticulum
CL10163.Contig2	866	4.5559	5.0565	PREDICTED: Vitis vinifera phosphatidate cytidylyltransferase-like (LOC100854082), partial mRNA	PREDICTED: phosphatidate cytidylyltransferase-like [Solanum lycopersicum]	Phosphatidate cytidylyltransferase OS=Solanum tuberosum GN=CDS1 PE=2 SV=1	phosphatidate cytidylyltransferase [EC:2.7.7.41]	GO:0016024//CDP-diacylglycerol biosynthetic process	GO:0004605//phosphatidate cytidylyltransferase activity	GO:0016021//integral to membrane
CL10163.Contig3	1963	10.419	12.5876	PREDICTED: Vitis vinifera phosphatidate cytidylyltransferase-like (LOC100854082), partial mRNA	PREDICTED: phosphatidate cytidylyltransferase-like [Solanum lycopersicum]	Phosphatidate cytidylyltransferase OS=Solanum tuberosum GN=CDS1 PE=2 SV=1	phosphatidate cytidylyltransferase [EC:2.7.7.41]	GO:0019408//dolichol biosynthetic process;GO:0016024//CDP-diacylglycerol biosynthetic process	GO:0004605//phosphatidate cytidylyltransferase activity	GO:0016021//integral to membrane;GO:0005783//endoplasmic reticulum;GO:0005739//mitochondrion
CL10164.Contig1	1412	28.4879	27.7209	PREDICTED: Glycine max protein-tyrosine-phosphatase IBR5-like (LOC100808721), mRNA	PREDICTED: protein-tyrosine-phosphatase IBR5 [Vitis vinifera] >gi|297739238|emb|CBI28889.3| unnamed protein product [Vitis vinifera]	Protein-tyrosine-phosphatase IBR5 OS=Arabidopsis thaliana GN=IBR5 PE=1 SV=1	dual specificity phosphatase [EC:3.1.3.16 3.1.3.48]	GO:0035335//peptidyl-tyrosine dephosphorylation;GO:0000188//inactivation of MAPK activity;GO:0006661//phosphatidylinositol biosynthetic process;GO:0009733//response to auxin stimulus;GO:0009737//response to abscisic acid stimulus	GO:0005516//calmodulin binding;GO:0004725//protein tyrosine phosphatase activity;GO:0008138//protein tyrosine/serine/threonine phosphatase activity;GO:0033549//MAP kinase phosphatase activity	GO:0005634//nucleus
CL10165.Contig1	288	4.409	1.3963	PREDICTED: Vitis vinifera glucose-6-phosphate/phosphate translocator 1, chloroplastic-like (LOC100258996), mRNA	PREDICTED: glucose-6-phosphate/phosphate translocator 1, chloroplastic-like [Vitis vinifera]	Glucose-6-phosphate/phosphate translocator 2, chloroplastic OS=Arabidopsis thaliana GN=GPT2 PE=2 SV=2	solute carrier family 35, member E1	GO:0007276//gamete generation;GO:0009749//response to glucose stimulus;GO:0009744//response to sucrose stimulus;GO:0015713//phosphoglycerate transport;GO:0015760//glucose-6-phosphate transport;GO:0035436//triose phosphate transmembrane transport;GO:0010109//regulation of photosynthesis;GO:0009553//embryo sac development;GO:0034389//lipid particle organization;GO:0010152//pollen maturation;GO:0007…	GO:0015120//phosphoglycerate transmembrane transporter activity;GO:0005315//inorganic phosphate transmembrane transporter activity;GO:0071917//triose-phosphate transmembrane transporter activity;GO:0015152//glucose-6-phosphate transmembrane transporter activity;GO:0015297//antiporter activity	GO:0016021//integral to membrane;GO:0005774//vacuolar membrane;GO:0009507//chloroplast
CL10165.Contig2	1765	43.2169	42.0497	PREDICTED: Vitis vinifera glucose-6-phosphate/phosphate translocator 1, chloroplastic-like (LOC100258996), mRNA	PREDICTED: glucose-6-phosphate/phosphate translocator 2, chloroplastic-like [Cucumis sativus] >gi|449513491|ref|XP_004164339.1| PREDICTED: glucose-6-phosphate/phosphate translocator 2, chloroplastic-like [Cucumis sativus]	Glucose-6-phosphate/phosphate translocator 1, chloroplastic OS=Arabidopsis thaliana GN=GPT1 PE=2 SV=1	solute carrier family 35, member E1	GO:0009553//embryo sac development;GO:0009624//response to nematode;GO:0009744//response to sucrose stimulus;GO:0010152//pollen maturation;GO:0006810//transport;GO:0034389//lipid particle organization;GO:0010109//regulation of photosynthesis;GO:0009749//response to glucose stimulus;GO:0007033//vacuole organization;GO:0080167//response to karrikin	GO:0005215//transporter activity	GO:0005886//plasma membrane;GO:0016021//integral to membrane
CL10165.Contig3	502	0	0.089	PREDICTED: Vitis vinifera glucose-6-phosphate/phosphate translocator 1, chloroplastic-like (LOC100258996), mRNA	PREDICTED: glucose-6-phosphate/phosphate translocator 1, chloroplastic-like [Glycine max]	Glucose-6-phosphate/phosphate translocator 2, chloroplastic OS=Arabidopsis thaliana GN=GPT2 PE=2 SV=2	solute carrier family 35, member E1	GO:0009553//embryo sac development;GO:0009624//response to nematode;GO:0009744//response to sucrose stimulus;GO:0010152//pollen maturation;GO:0006810//transport;GO:0034389//lipid particle organization;GO:0010109//regulation of photosynthesis;GO:0009749//response to glucose stimulus;GO:0007033//vacuole organization;GO:0080167//response to karrikin	GO:0005215//transporter activity	GO:0005886//plasma membrane;GO:0016021//integral to membrane;GO:0009536//plastid
CL10166.Contig1	1027	6.9768	2.6975	PREDICTED: Vitis vinifera bidirectional sugar transporter SWEET14-like (LOC100266643), mRNA	unnamed protein product [Vitis vinifera]	Bidirectional sugar transporter SWEET14 OS=Oryza sativa subsp. japonica GN=SWEET14 PE=2 SV=1	solute carrier family 50 (sugar transporter)	GO:0071446//cellular response to salicylic acid stimulus;GO:0071470//cellular response to osmotic stress;GO:0071215//cellular response to abscisic acid stimulus;GO:0010150//leaf senescence;GO:0008643//carbohydrate transport	GO:0051119//sugar transmembrane transporter activity	GO:0016023//cytoplasmic membrane-bounded vesicle;GO:0005887//integral to plasma membrane
CL10166.Contig2	387	0.7031	0.5773	--	--	--	--	-	-	-
CL10167.Contig1	695	2.61	6.3649	PREDICTED: Vitis vinifera novel plant SNARE 13-like (LOC100251065), mRNA	PREDICTED: novel plant SNARE 13 [Vitis vinifera] >gi|297736807|emb|CBI26008.3| unnamed protein product [Vitis vinifera]	Novel plant SNARE 13 OS=Arabidopsis thaliana GN=NPSN13 PE=1 SV=1	novel plant SNARE	-	-	-
CL10167.Contig2	554	2.5376	2.8229	Vitis vinifera contig VV78X063840.6, whole genome shotgun sequence	PREDICTED: novel plant SNARE 13 [Vitis vinifera] >gi|297736807|emb|CBI26008.3| unnamed protein product [Vitis vinifera]	Novel plant SNARE 13 OS=Arabidopsis thaliana GN=NPSN13 PE=1 SV=1	novel plant SNARE	-	-	-
CL10167.Contig3	611	17.1452	16.6006	Vitis vinifera contig VV78X063840.6, whole genome shotgun sequence	PREDICTED: novel plant SNARE 13 [Vitis vinifera] >gi|297736807|emb|CBI26008.3| unnamed protein product [Vitis vinifera]	Novel plant SNARE 13 OS=Arabidopsis thaliana GN=NPSN13 PE=1 SV=1	novel plant SNARE	-	-	-
CL10167.Contig4	421	4.5242	4.776	PREDICTED: Vitis vinifera novel plant SNARE 13-like (LOC100251065), mRNA	PREDICTED: novel plant SNARE 13 [Vitis vinifera] >gi|297736807|emb|CBI26008.3| unnamed protein product [Vitis vinifera]	Novel plant SNARE 13 OS=Arabidopsis thaliana GN=NPSN13 PE=1 SV=1	novel plant SNARE	GO:0006944//cellular membrane fusion;GO:0016192//vesicle-mediated transport	-	GO:0009507//chloroplast;GO:0005886//plasma membrane
CL10168.Contig1	2166	8.9401	8.4373	Vitis vinifera contig VV78X187335.5, whole genome shotgun sequence	predicted protein [Populus trichocarpa] >gi|222857954|gb|EEE95501.1| predicted protein [Populus trichocarpa]	B2 protein OS=Daucus carota PE=2 SV=1	--	-	-	-
CL10168.Contig2	2060	7.3748	6.03	Vitis vinifera contig VV78X187335.5, whole genome shotgun sequence	predicted protein [Populus trichocarpa] >gi|222838883|gb|EEE77234.1| predicted protein [Populus trichocarpa]	B2 protein OS=Daucus carota PE=2 SV=1	--	-	-	-
CL10169.Contig1	209	2.6038	0.8552	--	--	--	--	-	-	-
CL10169.Contig2	301	2.1093	2.672	--	--	--	--	-	-	-
CL1017.Contig1	1752	7.0664	6.1974	PREDICTED: Vitis vinifera leucine-rich repeat receptor-like serine/threonine-protein kinase BAM3 (LOC100258232), mRNA	PREDICTED: leucine-rich repeat receptor-like serine/threonine-protein kinase BAM3 [Vitis vinifera]	Leucine-rich repeat receptor-like serine/threonine-protein kinase BAM3 OS=Arabidopsis thaliana GN=BAM3 PE=2 SV=3	[EC:2.7.1.-]	GO:0009934//regulation of meristem structural organization;GO:0000186//activation of MAPKK activity;GO:0010480//microsporocyte differentiation;GO:0009825//multidimensional cell growth;GO:0005983//starch catabolic process;GO:0010075//regulation of meristem growth;GO:0043481//anthocyanin accumulation in tissues in response to UV light;GO:0009855//determination of bilateral symmetry;GO:0048767//root…	GO:0016161//beta-amylase activity;GO:0032440//2-alkenal reductase [NAD(P)] activity;GO:0043169//cation binding;GO:0004709//MAP kinase kinase kinase activity;GO:0005524//ATP binding	GO:0016021//integral to membrane;GO:0009570//chloroplast stroma;GO:0005886//plasma membrane
CL1017.Contig2	1621	7.5816	6.0091	PREDICTED: Vitis vinifera leucine-rich repeat receptor-like serine/threonine-protein kinase BAM3 (LOC100258232), mRNA	PREDICTED: leucine-rich repeat receptor-like serine/threonine-protein kinase BAM3 [Vitis vinifera]	Leucine-rich repeat receptor-like serine/threonine-protein kinase BAM3 OS=Arabidopsis thaliana GN=BAM3 PE=2 SV=3	[EC:2.7.1.-]	GO:0009934//regulation of meristem structural organization;GO:0000186//activation of MAPKK activity;GO:0010480//microsporocyte differentiation;GO:0009825//multidimensional cell growth;GO:0005983//starch catabolic process;GO:0010075//regulation of meristem growth;GO:0043481//anthocyanin accumulation in tissues in response to UV light;GO:0009855//determination of bilateral symmetry;GO:0048767//root…	GO:0016161//beta-amylase activity;GO:0032440//2-alkenal reductase [NAD(P)] activity;GO:0043169//cation binding;GO:0004709//MAP kinase kinase kinase activity;GO:0005524//ATP binding	GO:0016021//integral to membrane;GO:0009570//chloroplast stroma;GO:0005886//plasma membrane
CL10170.Contig1	1457	7.8124	4.6308	Populus nigra isolate HCT1_12-12479 hydroxcinnamoyl-CoA quinate/shikimate hydroxycinnamoyltransferase (HCT1) gene, partial cds	RecName: Full=Shikimate O-hydroxycinnamoyltransferase; AltName: Full=Hydroxycinnamoyl transferase; AltName: Full=Hydroxycinnamoyl-Coenzyme A shikimate/quinate hydroxycinnamoyltransferase >gi|27475616|emb|CAD47830.1| hydroxycinnamoyl transferase [Nicotiana tabacum]	Shikimate O-hydroxycinnamoyltransferase OS=Nicotiana tabacum GN=HST PE=1 SV=1	shikimate O-hydroxycinnamoyltransferase [EC:2.3.1.133]	GO:0065007//biological regulation;GO:0009699//phenylpropanoid biosynthetic process	GO:0050737	-
CL10170.Contig2	1488	5.5468	10.6001	Populus nigra isolate HCT1_12-12479 hydroxcinnamoyl-CoA quinate/shikimate hydroxycinnamoyltransferase (HCT1) gene, partial cds	RecName: Full=Shikimate O-hydroxycinnamoyltransferase; AltName: Full=Hydroxycinnamoyl transferase; AltName: Full=Hydroxycinnamoyl-Coenzyme A shikimate/quinate hydroxycinnamoyltransferase >gi|27475616|emb|CAD47830.1| hydroxycinnamoyl transferase [Nicotiana tabacum]	Shikimate O-hydroxycinnamoyltransferase OS=Nicotiana tabacum GN=HST PE=1 SV=1	shikimate O-hydroxycinnamoyltransferase [EC:2.3.1.133]	GO:0065007//biological regulation;GO:0009699//phenylpropanoid biosynthetic process	GO:0050737	-
CL10171.Contig1	445	15.8978	12.9529	PREDICTED: Fragaria vesca subsp. vesca uncharacterized LOC101300502 (LOC101300502), mRNA	PREDICTED: uncharacterized protein LOC100263969 [Vitis vinifera] >gi|297746256|emb|CBI16312.3| unnamed protein product [Vitis vinifera]	--	--	-	-	GO:0009507//chloroplast
CL10171.Contig2	502	16.8028	17.7128	PREDICTED: Vitis vinifera uncharacterized LOC100263969 (LOC100263969), mRNA	PREDICTED: uncharacterized protein LOC100263969 [Vitis vinifera] >gi|297746256|emb|CBI16312.3| unnamed protein product [Vitis vinifera]	--	--	-	-	GO:0009507//chloroplast
CL10172.Contig1	1832	10.0501	11.0975	PREDICTED: Vitis vinifera uncharacterized LOC100260447, transcript variant 2 (LOC100260447), mRNA	predicted protein [Populus trichocarpa] >gi|222864737|gb|EEF01868.1| predicted protein [Populus trichocarpa]	--	--	-	-	GO:0005634//nucleus;GO:0005886//plasma membrane
CL10172.Contig2	1785	19.842	28.1613	PREDICTED: Vitis vinifera uncharacterized LOC100266380 (LOC100266380), mRNA	PREDICTED: uncharacterized protein LOC100266380 [Vitis vinifera]	--	--	-	-	GO:0005886//plasma membrane
CL10173.Contig1	494	0.7344	1.7186	Carica papaya mitochondrion, complete genome	--	--	--	-	-	-
CL10173.Contig2	665	2.5914	0.8735	Carica papaya mitochondrion, complete genome	--	--	--	-	-	-
CL10174.Contig1	1167	61.6317	39.9348	PREDICTED: Vitis vinifera uncharacterized LOC100241481, transcript variant 1 (LOC100241481), mRNA	PREDICTED: uncharacterized protein LOC100241481 isoform 1 [Vitis vinifera] >gi|297739252|emb|CBI28903.3| unnamed protein product [Vitis vinifera]	--	--	-	-	GO:0005634//nucleus
CL10174.Contig2	993	16.1669	9.2695	PREDICTED: Vitis vinifera uncharacterized LOC100241481, transcript variant 1 (LOC100241481), mRNA	conserved hypothetical protein [Ricinus communis] >gi|223542941|gb|EEF44477.1| conserved hypothetical protein [Ricinus communis]	--	--	-	-	GO:0005634//nucleus
CL10175.Contig1	601	19.8451	20.5941	PREDICTED: Solanum lycopersicum uncharacterized LOC101261732 (LOC101261732), mRNA	PREDICTED: uncharacterized protein LOC101261732 [Solanum lycopersicum]	--	--	-	-	-
CL10176.Contig1	340	4.2682	5.651	PREDICTED: Vitis vinifera uncharacterized LOC100266895 (LOC100266895), mRNA	PREDICTED: uncharacterized protein LOC100266895 [Vitis vinifera]	--	--	-	GO:0003676//nucleic acid binding	-
CL10177.Contig1	379	7.7776	4.0085	--	--	--	--	-	-	-
CL10178.Contig1	253	0.717	0	--	--	--	--	-	-	-
CL10178.Contig2	430	1.582	1.8704	--	--	--	--	-	-	-
CL10179.Contig1	999	1.1803	1.5655	PREDICTED: Vitis vinifera uncharacterized LOC100257934, transcript variant 2 (LOC100257934), mRNA	PREDICTED: uncharacterized protein LOC100257934 isoform 1 [Vitis vinifera]	--	--	-	-	GO:0016020//membrane;GO:0005773//vacuole
CL10179.Contig2	968	7.4021	7.8471	PREDICTED: Vitis vinifera uncharacterized LOC100257934, transcript variant 2 (LOC100257934), mRNA	PREDICTED: uncharacterized protein LOC100257934 isoform 2 [Vitis vinifera]	--	--	-	-	GO:0016020//membrane;GO:0005773//vacuole
CL1018.Contig1	425	0.6402	0.5257	--	--	--	--	-	-	-
CL1018.Contig2	292	0	0.153	--	--	--	--	-	-	-
CL1018.Contig3	384	0.4724	1.3963	--	--	--	--	-	-	-
CL1018.Contig4	333	0.6809	0.2684	--	--	--	--	-	-	-
CL10180.Contig1	1478	1.1353	1.3907	Vitis vinifera, whole genome shotgun sequence, contig VV78X051556.7, clone ENTAV 115	unnamed protein product [Vitis vinifera]	Annexin D8 OS=Arabidopsis thaliana GN=ANNAT8 PE=2 SV=2	--	-	-	-
CL10180.Contig2	1309	1.9054	1.6385	Vitis vinifera, whole genome shotgun sequence, contig VV78X051556.7, clone ENTAV 115	hypothetical protein OsI_31100 [Oryza sativa Indica Group]	Annexin D2 OS=Arabidopsis thaliana GN=ANN2 PE=2 SV=1	--	GO:0009628//response to abiotic stimulus	GO:0005488//binding	-
CL10181.Contig1	461	4.6235	3.7801	Vitis vinifera contig VV79X000559.3, whole genome shotgun sequence	hypothetical protein VITISV_039630 [Vitis vinifera]	--	--	-	-	-
CL10181.Contig2	318	4.5635	6.1825	Ricinus communis polyadenylate-binding protein, putative, mRNA	polyadenylate-binding protein, putative [Ricinus communis] >gi|223544843|gb|EEF46358.1| polyadenylate-binding protein, putative [Ricinus communis]	--	--	-	-	-
CL10182.Contig1	511	9.4959	7.52	--	--	--	--	-	-	-
CL10182.Contig2	244	2.602	1.465	--	--	--	--	-	-	-
CL10183.Contig1	1981	6.2496	33.0439	PREDICTED: Fragaria vesca subsp. vesca peptide transporter PTR3-A-like (LOC101309238), mRNA	PREDICTED: peptide transporter PTR3-A [Vitis vinifera] >gi|296083701|emb|CBI23690.3| unnamed protein product [Vitis vinifera]	Peptide transporter PTR3-A OS=Arabidopsis thaliana GN=PTR3-A PE=2 SV=1	solute carrier family 15 (peptide/histidine transporter), member 3/4	GO:0042538//hyperosmotic salinity response;GO:0042742//defense response to bacterium;GO:0080052//response to histidine;GO:0009624//response to nematode;GO:0042939//tripeptide transport;GO:0009753//response to jasmonic acid stimulus;GO:0043201//response to leucine;GO:0009611//response to wounding;GO:0009751//response to salicylic acid stimulus;GO:0009737//response to abscisic acid stimulus;GO:0080…	GO:0042936//dipeptide transporter activity;GO:0042937//tripeptide transporter activity	GO:0016020//membrane
CL10183.Contig2	2091	30.992	53.8071	PREDICTED: Fragaria vesca subsp. vesca peptide transporter PTR3-A-like (LOC101309238), mRNA	hypothetical protein VITISV_015576 [Vitis vinifera]	Peptide transporter PTR3-A OS=Arabidopsis thaliana GN=PTR3-A PE=2 SV=1	solute carrier family 15 (peptide/histidine transporter), member 3/4	GO:0042538//hyperosmotic salinity response;GO:0042742//defense response to bacterium;GO:0080052//response to histidine;GO:0009624//response to nematode;GO:0042939//tripeptide transport;GO:0009753//response to jasmonic acid stimulus;GO:0043201//response to leucine;GO:0009611//response to wounding;GO:0009751//response to salicylic acid stimulus;GO:0009737//response to abscisic acid stimulus;GO:0080…	GO:0042936//dipeptide transporter activity;GO:0042937//tripeptide transporter activity	GO:0016020//membrane
CL10183.Contig3	528	2.4049	6.0931	PREDICTED: Vitis vinifera peptide transporter PTR3-A-like (LOC100263051), mRNA	predicted protein [Populus trichocarpa] >gi|222863532|gb|EEF00663.1| predicted protein [Populus trichocarpa]	Peptide transporter PTR3-A OS=Arabidopsis thaliana GN=PTR3-A PE=2 SV=1	solute carrier family 15 (peptide/histidine transporter), member 3/4	GO:0042538//hyperosmotic salinity response;GO:0042742//defense response to bacterium;GO:0080052//response to histidine;GO:0009624//response to nematode;GO:0042939//tripeptide transport;GO:0009753//response to jasmonic acid stimulus;GO:0043201//response to leucine;GO:0009611//response to wounding;GO:0009751//response to salicylic acid stimulus;GO:0009737//response to abscisic acid stimulus;GO:0080…	GO:0042936//dipeptide transporter activity;GO:0042937//tripeptide transporter activity	GO:0016020//membrane
CL10184.Contig1	846	23.5324	13.2041	--	pherophorin-dz1 protein [Volvox carteri f. nagariensis]	Formin-like protein 20 OS=Arabidopsis thaliana GN=FH20 PE=2 SV=3	protein transport protein SEC24	-	-	-
CL10184.Contig2	864	114.686	91.3304	--	pherophorin-dz1 protein [Volvox carteri f. nagariensis]	Formin-like protein 20 OS=Arabidopsis thaliana GN=FH20 PE=2 SV=3	phospholipase D [EC:3.1.4.4]	-	-	-
CL10185.Contig1	237	3.0616	1.6968	--	--	--	--	-	-	-
CL10186.Contig1	534	0.5945	0.3347	PREDICTED: Glycine max purple acid phosphatase 15-like (LOC100784006), mRNA	acid phosphatase, putative [Ricinus communis] >gi|223542681|gb|EEF44218.1| acid phosphatase, putative [Ricinus communis]	Purple acid phosphatase 15 OS=Arabidopsis thaliana GN=PAP15 PE=1 SV=1	--	GO:0009845//seed germination;GO:0009846//pollen germination	GO:0046872//metal ion binding;GO:0003993//acid phosphatase activity	-
CL10186.Contig2	596	1.674	0.3749	PREDICTED: Glycine max purple acid phosphatase 15-like (LOC100784006), mRNA	PREDICTED: purple acid phosphatase 15-like [Solanum lycopersicum]	Purple acid phosphatase 15 OS=Arabidopsis thaliana GN=PAP15 PE=1 SV=1	--	GO:0009845//seed germination;GO:0009846//pollen germination	GO:0046872//metal ion binding;GO:0003993//acid phosphatase activity	-
CL10187.Contig1	1383	5.6072	4.6847	Ricinus communis conserved hypothetical protein, mRNA	conserved hypothetical protein [Ricinus communis] >gi|223545976|gb|EEF47479.1| conserved hypothetical protein [Ricinus communis]	--	--	-	-	GO:0031225//anchored to membrane
CL10187.Contig2	329	2.0676	0.8149	--	--	--	--	-	-	-
CL10188.Contig1	494	1.2852	1.6281	Populus trichocarpa clone POP011-N24, complete sequence	unnamed protein product [Vitis vinifera]	B3 domain-containing protein At3g19184 OS=Arabidopsis thaliana GN=At3g19184 PE=2 SV=1	--	GO:0006351//transcription, DNA-dependent	-	GO:0005634//nucleus
CL10188.Contig2	592	0	0.151	Populus trichocarpa clone POP011-N24, complete sequence	unnamed protein product [Vitis vinifera]	B3 domain-containing protein At3g19184 OS=Arabidopsis thaliana GN=At3g19184 PE=2 SV=1	--	-	-	-
CL10188.Contig3	822	0.4414	0.5979	PREDICTED: Vitis vinifera B3 domain-containing protein At3g19184-like (LOC100262457), mRNA	unnamed protein product [Vitis vinifera]	B3 domain-containing protein At3g19184 OS=Arabidopsis thaliana GN=At3g19184 PE=2 SV=1	--	-	-	-
CL10188.Contig4	726	2.4361	0.3693	PREDICTED: Vitis vinifera B3 domain-containing protein At3g19184-like (LOC100262457), mRNA	unnamed protein product [Vitis vinifera]	B3 domain-containing protein At3g19184 OS=Arabidopsis thaliana GN=At3g19184 PE=2 SV=1	--	GO:0006351//transcription, DNA-dependent	-	GO:0005634//nucleus
CL10189.Contig1	237	2.8702	1.8853	--	--	--	--	-	-	-
CL1019.Contig1	634	1.0014	1.1981	Lotus japonicus genomic DNA, chromosome 3, clone: LjT31E21, TM0340, complete sequence	Beta-1,3-galactosyltransferase sqv-2, putative [Ricinus communis] >gi|223536467|gb|EEF38115.1| Beta-1,3-galactosyltransferase sqv-2, putative [Ricinus communis]	Probable beta-1,3-galactosyltransferase 14 OS=Arabidopsis thaliana GN=B3GALT14 PE=2 SV=1	--	GO:0006486//protein glycosylation	GO:0047220//galactosylxylosylprotein 3-beta-galactosyltransferase activity	GO:0005794//Golgi apparatus;GO:0016021//integral to membrane
CL1019.Contig2	620	0.5852	0.9369	PREDICTED: Fragaria vesca subsp. vesca probable beta-1,3-galactosyltransferase 14-like (LOC101293272), mRNA	Beta-1,3-galactosyltransferase sqv-2, putative [Ricinus communis] >gi|223536467|gb|EEF38115.1| Beta-1,3-galactosyltransferase sqv-2, putative [Ricinus communis]	Probable beta-1,3-galactosyltransferase 14 OS=Arabidopsis thaliana GN=B3GALT14 PE=2 SV=1	--	GO:0006486//protein glycosylation	GO:0047220//galactosylxylosylprotein 3-beta-galactosyltransferase activity	GO:0005794//Golgi apparatus;GO:0016021//integral to membrane
CL1019.Contig3	616	0.589	0.4352	PREDICTED: Fragaria vesca subsp. vesca probable beta-1,3-galactosyltransferase 14-like (LOC101293272), mRNA	Beta-1,3-galactosyltransferase sqv-2, putative [Ricinus communis] >gi|223536467|gb|EEF38115.1| Beta-1,3-galactosyltransferase sqv-2, putative [Ricinus communis]	Probable beta-1,3-galactosyltransferase 14 OS=Arabidopsis thaliana GN=B3GALT14 PE=2 SV=1	--	GO:0006486//protein glycosylation	GO:0047220//galactosylxylosylprotein 3-beta-galactosyltransferase activity	GO:0005794//Golgi apparatus;GO:0016021//integral to membrane
CL10190.Contig1	398	1.8231	7.1851	--	PREDICTED: probable beta-1,3-galactosyltransferase 19-like [Solanum lycopersicum]	Probable beta-1,3-galactosyltransferase 19 OS=Arabidopsis thaliana GN=B3GALT19 PE=2 SV=2	--	-	GO:0016758//transferase activity, transferring hexosyl groups	GO:0009507//chloroplast
CL10191.Contig1	1392	1.7592	1.0593	PREDICTED: Vitis vinifera uncharacterized LOC100242390 (LOC100242390), mRNA	PREDICTED: uncharacterized protein LOC100242390 [Vitis vinifera]	--	--	-	-	-
CL10191.Contig2	1532	1.9537	2.0708	PREDICTED: Vitis vinifera uncharacterized LOC100242390 (LOC100242390), mRNA	unnamed protein product [Vitis vinifera]	--	--	-	-	-
CL10192.Contig1	258	6.8551	6.9275	--	PREDICTED: UDP-glycosyltransferase 71C4 [Vitis vinifera]	UDP-glycosyltransferase 71D1 OS=Arabidopsis thaliana GN=UGT71D1 PE=2 SV=1	--	-	GO:0035251//UDP-glucosyltransferase activity	-
CL10192.Contig2	363	4.8723	4.3082	Phaseolus vulgaris putative protein-binding protein, 40S ribosome biogenesis protein, UDP-glycosyltransferase 82A1-like protein, putative serine/threonine-protein kinases, EGF-like 1 protein, uncharacterized protein, BZIP transcription factor bZIP107, pentatricopeptide repeat-containing protein, anthocyanidin 3-O-glucosyltransferase 1-like proteins, putative clathrin coat assembly protein ap19, z…	PREDICTED: putative UDP-glucose flavonoid 3-O-glucosyltransferase 3-like [Fragaria vesca subsp. vesca]	UDP-glucose flavonoid 3-O-glucosyltransferase 6 OS=Fragaria ananassa GN=GT6 PE=1 SV=1	hydroquinone glucosyltransferase [EC:2.4.1.218]	-	GO:0035251//UDP-glucosyltransferase activity	-
CL10192.Contig3	716	1.7101	4.618	--	PREDICTED: putative UDP-glucose flavonoid 3-O-glucosyltransferase 3-like [Fragaria vesca subsp. vesca]	UDP-glucose flavonoid 3-O-glucosyltransferase 6 OS=Fragaria ananassa GN=GT6 PE=1 SV=1	hydroquinone glucosyltransferase [EC:2.4.1.218]	-	GO:0035251//UDP-glucosyltransferase activity	-
CL10193.Contig1	1415	11.2492	7.0734	PREDICTED: Vitis vinifera uncharacterized LOC100249674 (LOC100249674), mRNA	PREDICTED: uncharacterized protein LOC100249674 [Vitis vinifera]	--	--	-	-	-
CL10193.Contig2	620	13.3854	7.0627	--	hypothetical protein VITISV_011585 [Vitis vinifera]	--	--	-	-	-
CL10194.Contig1	937	0.3872	0.2861	Capsicum annuum cultivar Bu-Gang RING zinc finger protein 1 mRNA, complete cds	hypothetical protein VITISV_043720 [Vitis vinifera]	E3 ubiquitin-protein ligase RMA1H1 OS=Capsicum annuum GN=RMA1H1 PE=1 SV=1	E3 ubiquitin-protein ligase RNF5 [EC:6.3.2.19]	-	GO:0008270//zinc ion binding	-
CL10194.Contig2	1025	0.177	0.1308	Capsicum annuum cultivar Bu-Gang RING zinc finger protein 1 mRNA, complete cds	hypothetical protein VITISV_043720 [Vitis vinifera]	E3 ubiquitin-protein ligase RMA1H1 OS=Capsicum annuum GN=RMA1H1 PE=1 SV=1	E3 ubiquitin-protein ligase RNF5 [EC:6.3.2.19]	-	GO:0008270//zinc ion binding	-
CL10195.Contig1	629	2.4513	1.918	PREDICTED: Solanum lycopersicum dynamin-related protein 3A-like (LOC101245477), mRNA	unnamed protein product [Vitis vinifera]	Dynamin-related protein 3A OS=Arabidopsis thaliana GN=DRP3A PE=1 SV=2	dynamin GTPase [EC:3.6.5.5]	GO:0016559//peroxisome fission;GO:0006184//GTP catabolic process;GO:0009791//post-embryonic development;GO:0000266//mitochondrial fission	GO:0035091//phosphatidylinositol binding;GO:0003924//GTPase activity;GO:0005525//GTP binding	GO:0005829//cytosol;GO:0005777//peroxisome;GO:0005739//mitochondrion;GO:0009941//chloroplast envelope;GO:0005886//plasma membrane
CL10195.Contig2	2018	7.7081	5.8676	PREDICTED: Fragaria vesca subsp. vesca dynamin-related protein 3A-like (LOC101305238), mRNA	dynamin, putative [Ricinus communis] >gi|223545336|gb|EEF46841.1| dynamin, putative [Ricinus communis]	Dynamin-related protein 3A OS=Arabidopsis thaliana GN=DRP3A PE=1 SV=2	dynamin GTPase [EC:3.6.5.5]	GO:0048285;GO:0006184//GTP catabolic process	GO:0003924//GTPase activity;GO:0005525//GTP binding	GO:0009507//chloroplast;GO:0016020//membrane
CL10196.Contig1	273	0.8306	1.4731	Vitis vinifera contig VV78X136010.7, whole genome shotgun sequence	--	--	--	-	-	-
CL10197.Contig1	551	15.0616	9.488	PREDICTED: Vitis vinifera uncharacterized LOC100264194, transcript variant 1 (LOC100264194), mRNA	PREDICTED: uncharacterized protein LOC100264194 isoform 1 [Vitis vinifera] >gi|297740423|emb|CBI30605.3| unnamed protein product [Vitis vinifera]	--	--	-	-	-
CL10197.Contig2	419	5.0869	1.5996	Solanum lycopersicum cDNA, clone: LEFL3033N19, HTC in root	PREDICTED: uncharacterized protein LOC101245801 [Solanum lycopersicum]	--	--	-	-	-
CL10198.Contig1	447	0.8116	1.5994	--	hypothetical protein PRUPE_ppa1027210mg [Prunus persica]	Putative disease resistance protein RGA3 OS=Solanum bulbocastanum GN=RGA3 PE=2 SV=2	DNA-directed RNA polymerases I, II, and III subunit RPABC1	-	-	-
CL10198.Contig2	406	0.7819	0.8804	--	hypothetical protein PRUPE_ppa1027210mg [Prunus persica]	Disease resistance protein RGA2 OS=Solanum bulbocastanum GN=RGA2 PE=1 SV=1	DNA-directed RNA polymerases I, II, and III subunit RPABC1	-	-	-
CL10199.Contig1	914	1.8358	1.4177	PREDICTED: Vitis vinifera prolyl 4-hydroxylase subunit alpha-2-like (LOC100252283), mRNA	PREDICTED: prolyl 4-hydroxylase subunit alpha-2 [Vitis vinifera] >gi|302141716|emb|CBI18919.3| unnamed protein product [Vitis vinifera]	--	prolyl 4-hydroxylase [EC:1.14.11.2]	GO:0018401//peptidyl-proline hydroxylation to 4-hydroxy-L-proline;GO:0055114//oxidation-reduction process	GO:0031418//L-ascorbic acid binding;GO:0005506//iron ion binding;GO:0004656//procollagen-proline 4-dioxygenase activity	GO:0005768//endosome;GO:0005794//Golgi apparatus;GO:0005802//trans-Golgi network;GO:0005739//mitochondrion
CL10199.Contig2	1127	9.4562	10.9427	PREDICTED: Vitis vinifera prolyl 4-hydroxylase subunit alpha-2-like (LOC100252283), mRNA	PREDICTED: prolyl 4-hydroxylase subunit alpha-2 [Vitis vinifera] >gi|302141716|emb|CBI18919.3| unnamed protein product [Vitis vinifera]	--	prolyl 4-hydroxylase [EC:1.14.11.2]	GO:0018401//peptidyl-proline hydroxylation to 4-hydroxy-L-proline;GO:0055114//oxidation-reduction process	GO:0031418//L-ascorbic acid binding;GO:0005506//iron ion binding;GO:0004656//procollagen-proline 4-dioxygenase activity	GO:0005768//endosome;GO:0005794//Golgi apparatus;GO:0005802//trans-Golgi network;GO:0005739//mitochondrion
CL10199.Contig3	818	1.1088	0.3824	PREDICTED: Vitis vinifera prolyl 4-hydroxylase subunit alpha-2-like (LOC100252283), mRNA	PREDICTED: prolyl 4-hydroxylase subunit alpha-2 [Vitis vinifera] >gi|302141716|emb|CBI18919.3| unnamed protein product [Vitis vinifera]	--	prolyl 4-hydroxylase [EC:1.14.11.2]	GO:0018401//peptidyl-proline hydroxylation to 4-hydroxy-L-proline;GO:0055114//oxidation-reduction process	GO:0031418//L-ascorbic acid binding;GO:0005506//iron ion binding;GO:0004656//procollagen-proline 4-dioxygenase activity	GO:0005768//endosome;GO:0005794//Golgi apparatus;GO:0005802//trans-Golgi network;GO:0005739//mitochondrion
CL102.Contig1	453	1.0011	1.3809	--	--	Formin-like protein 13 OS=Arabidopsis thaliana GN=FH13 PE=2 SV=3	RNA polymerase II-associated factor 1	-	-	-
CL102.Contig2	202	2.694	0.8848	Oryza sativa Japonica Group genomic DNA, chromosome 8, BAC clone:OJ1119_C05	extracellular matrix glycoprotein pherophorin-V32 [Volvox carteri f. nagariensis] >gi|300265098|gb|EFJ49291.1| extracellular matrix glycoprotein pherophorin-V32 [Volvox carteri f. nagariensis]	Sulfated surface glycoprotein 185 OS=Volvox carteri PE=1 SV=1	RNA polymerase II-associated factor 1	GO:0006259//DNA metabolic process;GO:0044763;GO:0016043//cellular component organization	GO:0003676//nucleic acid binding;GO:0043167//ion binding;GO:0003824//catalytic activity	-
CL1020.Contig1	1045	7.4642	6.8414	Diospyros kaki ethylene response factor 10 (ERF10) mRNA, complete cds	ethylene response factor 4 [Actinidia deliciosa]	Ethylene-responsive transcription factor RAP2-12 OS=Arabidopsis thaliana GN=RAP2-12 PE=2 SV=1	EREBP-like factor	-	-	-
CL10200.Contig1	943	0.9618	0.6634	Vitis vinifera contig VV78X270366.6, whole genome shotgun sequence	Pentatricopeptide repeat protein [Medicago truncatula] >gi|355486292|gb|AES67495.1| Pentatricopeptide repeat protein [Medicago truncatula]	Pentatricopeptide repeat-containing protein At4g21065 OS=Arabidopsis thaliana GN=PCMP-H28 PE=2 SV=2	structure-specific endonuclease subunit SLX1 [EC:3.6.1.-]	-	-	GO:0016020//membrane
CL10200.Contig2	261	1.2163	1.8832	--	PREDICTED: uncharacterized protein LOC100814240 [Glycine max]	Protein SCAR2 OS=Arabidopsis thaliana GN=SCAR2 PE=1 SV=1	--	-	-	-
CL10201.Contig1	779	2.9107	2.3517	PREDICTED: Cucumis sativus uncharacterized LOC101207877 (LOC101207877), mRNA	conserved hypothetical protein [Ricinus communis] >gi|223537405|gb|EEF39033.1| conserved hypothetical protein [Ricinus communis]	--	--	-	-	-
CL10201.Contig2	715	2.0296	0.9374	PREDICTED: Brachypodium distachyon uncharacterized LOC100826952 (LOC100826952), mRNA	conserved hypothetical protein [Ricinus communis] >gi|223537405|gb|EEF39033.1| conserved hypothetical protein [Ricinus communis]	--	--	-	-	-
CL10202.Contig1	417	2.3925	3.9646	PREDICTED: Vitis vinifera uncharacterized LOC100250545 (LOC100250545), mRNA	PREDICTED: uncharacterized protein LOC100250545 [Vitis vinifera]	--	--	-	-	-
CL10202.Contig2	317	1.4306	0.5638	PREDICTED: Vitis vinifera uncharacterized LOC100250545 (LOC100250545), mRNA	PREDICTED: uncharacterized protein LOC100250545 [Vitis vinifera]	--	--	-	-	-
CL10203.Contig1	1175	3.8209	3.0042	PREDICTED: Glycine max cysteine-rich repeat secretory protein 3-like (LOC100801285), mRNA	hypothetical protein VITISV_031335 [Vitis vinifera]	Cysteine-rich repeat secretory protein 3 OS=Arabidopsis thaliana GN=CRRSP3 PE=2 SV=1	ER lumen protein retaining receptor	-	-	-
CL10203.Contig2	1081	2.9785	4.3815	Vitis vinifera contig VV78X163509.12, whole genome shotgun sequence	hypothetical protein VITISV_031335 [Vitis vinifera]	--	ER lumen protein retaining receptor	-	-	-
CL10204.Contig1	1658	182	302.591	Vitis vinifera clone SS0ABG54YM11	PREDICTED: probable rhamnose biosynthetic enzyme 1 [Vitis vinifera]	Probable rhamnose biosynthetic enzyme 1 OS=Arabidopsis thaliana GN=RHM1 PE=1 SV=1	UDP-glucose 4,6-dehydratase [EC:4.2.1.76]	GO:0009744//response to sucrose stimulus;GO:0010253//UDP-rhamnose biosynthetic process;GO:0045226//extracellular polysaccharide biosynthetic process;GO:0010214//seed coat development;GO:0051555//flavonol biosynthetic process;GO:0010224//response to UV-B;GO:0010315//auxin efflux;GO:0010192//mucilage biosynthetic process	GO:0008460//dTDP-glucose 4,6-dehydratase activity;GO:0000166//nucleotide binding;GO:0050377//UDP-glucose 4,6-dehydratase activity;GO:0050662//coenzyme binding;GO:0008831//dTDP-4-dehydrorhamnose reductase activity;GO:0010280//UDP-L-rhamnose synthase activity	GO:0009507//chloroplast;GO:0005829//cytosol;GO:0009506//plasmodesma
CL10204.Contig2	292	5.7463	5.3558	Vitis vinifera clone SS0ABG54YM11	PREDICTED: probable rhamnose biosynthetic enzyme 1 [Vitis vinifera]	Probable rhamnose biosynthetic enzyme 1 OS=Arabidopsis thaliana GN=RHM1 PE=1 SV=1	UDP-glucose 4,6-dehydratase [EC:4.2.1.76]	GO:0009744//response to sucrose stimulus;GO:0010253//UDP-rhamnose biosynthetic process;GO:0045226//extracellular polysaccharide biosynthetic process;GO:0010214//seed coat development;GO:0051555//flavonol biosynthetic process;GO:0010224//response to UV-B;GO:0010315//auxin efflux;GO:0010192//mucilage biosynthetic process	GO:0008460//dTDP-glucose 4,6-dehydratase activity;GO:0000166//nucleotide binding;GO:0050377//UDP-glucose 4,6-dehydratase activity;GO:0050662//coenzyme binding;GO:0008831//dTDP-4-dehydrorhamnose reductase activity;GO:0010280//UDP-L-rhamnose synthase activity	GO:0009507//chloroplast;GO:0005829//cytosol;GO:0009506//plasmodesma
CL10204.Contig3	249	5.4638	7.8957	Vitis vinifera clone SS0ABG54YM11	rhamnose synthase [Gossypium hirsutum]	Probable rhamnose biosynthetic enzyme 3 OS=Arabidopsis thaliana GN=RHM3 PE=1 SV=1	UDP-glucose 4,6-dehydratase [EC:4.2.1.76]	GO:0010253//UDP-rhamnose biosynthetic process;GO:0045226//extracellular polysaccharide biosynthetic process;GO:0010214//seed coat development;GO:0051555//flavonol biosynthetic process;GO:0010315//auxin efflux;GO:0010192//mucilage biosynthetic process	GO:0008460//dTDP-glucose 4,6-dehydratase activity;GO:0000166//nucleotide binding;GO:0010489//UDP-4-keto-6-deoxy-glucose-3,5-epimerase activity;GO:0050377//UDP-glucose 4,6-dehydratase activity;GO:0050662//coenzyme binding;GO:0008831//dTDP-4-dehydrorhamnose reductase activity;GO:0010490//UDP-4-keto-rhamnose-4-keto-reductase activity;GO:0010280//UDP-L-rhamnose synthase activity	GO:0009507//chloroplast;GO:0005829//cytosol;GO:0009506//plasmodesma
CL10205.Contig1	265	1.1979	1.0117	--	--	--	--	-	-	-
CL10205.Contig2	278	3.9151	1.4466	--	--	--	--	-	-	-
CL10206.Contig1	1374	245.296	127.641	Diospyros kaki DkMyb4 mRNA for MYB transcription factor, complete cds	MYB transcription factor [Diospyros kaki]	Transcription repressor MYB5 OS=Arabidopsis thaliana GN=MYB5 PE=1 SV=1	myb proto-oncogene protein, plant	-	GO:0005488//binding	-
CL10206.Contig2	208	15.2618	9.4521	--	--	--	--	-	-	-
CL10207.Contig1	1001	1.4044	1.3391	Populus EST from mild drought-stressed leaves	unnamed protein product [Vitis vinifera]	--	putative holliday junction resolvase [EC:3.1.-.-]	GO:0006310//DNA recombination;GO:0006281//DNA repair	GO:0016788//hydrolase activity, acting on ester bonds;GO:0003676//nucleic acid binding	GO:0009507//chloroplast
CL10207.Contig2	972	3.2659	2.9421	Populus EST from mild drought-stressed leaves	unnamed protein product [Vitis vinifera]	--	putative holliday junction resolvase [EC:3.1.-.-]	GO:0006310//DNA recombination;GO:0006281//DNA repair	GO:0016788//hydrolase activity, acting on ester bonds;GO:0003676//nucleic acid binding	GO:0009507//chloroplast
CL10208.Contig1	867	336.119	227.124	Camellia sinensis low molecular weight heat shock protein mRNA, complete cds	low molecular weight heat shock protein [Camellia sinensis]	18.2 kDa class I heat shock protein OS=Medicago sativa GN=HSP18.2 PE=2 SV=1	HSP20 family protein	GO:0006950//response to stress	-	GO:0005737//cytoplasm
CL10209.Contig1	282	0.6433	1.2676	Ricinus communis carbohydrate binding protein, putative, mRNA	kinase, putative [Ricinus communis] >gi|223525084|gb|EEF27843.1| kinase, putative [Ricinus communis]	L-type lectin-domain containing receptor kinase V.9 OS=Arabidopsis thaliana GN=LECRK59 PE=2 SV=1	--	GO:0007049//cell cycle;GO:0006468//protein phosphorylation	GO:0004715//non-membrane spanning protein tyrosine kinase activity;GO:0004693//cyclin-dependent protein kinase activity;GO:0030246//carbohydrate binding;GO:0005524//ATP binding	GO:0005886//plasma membrane
CL10209.Contig2	861	8.0586	6.487	TSA: Camelina sativa comp40649_c4_seq1 transcribed RNA sequence	concanavalin A-like lectin protein kinase [Arabidopsis thaliana] >gi|2194128|gb|AAB61103.1| Strong similarity to Arabidopsis receptor-like kinase (gb|ATLECGENE) and F20P5.15 [Arabidopsis thaliana] >gi|332196900|gb|AEE35021.1| concanavalin A-like lectin protein kinase [Arabidopsis thaliana]	L-type lectin-domain containing receptor kinase V.9 OS=Arabidopsis thaliana GN=LECRK59 PE=2 SV=1	protein brassinosteroid insensitive 1 [EC:2.7.10.1 2.7.11.1]	GO:0016310//phosphorylation	GO:0030246//carbohydrate binding;GO:0004674//protein serine/threonine kinase activity;GO:0000166//nucleotide binding	GO:0005886//plasma membrane
CL1021.Contig1	1201	5.3619	10.3428	PREDICTED: Vitis vinifera ATP-dependent Clp protease proteolytic subunit 5, chloroplastic-like, transcript variant 1 (LOC100246849), mRNA	ATP-dependent Clp protease proteolytic subunit, putative [Ricinus communis] >gi|223545753|gb|EEF47257.1| ATP-dependent Clp protease proteolytic subunit, putative [Ricinus communis]	ATP-dependent Clp protease proteolytic subunit 5, chloroplastic OS=Arabidopsis thaliana GN=CLPP5 PE=1 SV=1	ATP-dependent Clp protease, protease subunit [EC:3.4.21.92]	GO:0006508//proteolysis;GO:0000023//maltose metabolic process;GO:0019252//starch biosynthetic process	GO:0004252//serine-type endopeptidase activity	GO:0009941//chloroplast envelope;GO:0009534//chloroplast thylakoid;GO:0009840//chloroplastic endopeptidase Clp complex
CL1021.Contig2	1019	1.7357	2.4994	PREDICTED: Vitis vinifera ATP-dependent Clp protease proteolytic subunit 5, chloroplastic-like, transcript variant 1 (LOC100246849), mRNA	ATP-dependent Clp protease proteolytic subunit [Carica papaya]	ATP-dependent Clp protease proteolytic subunit 5, chloroplastic OS=Arabidopsis thaliana GN=CLPP5 PE=1 SV=1	ATP-dependent Clp protease, protease subunit [EC:3.4.21.92]	GO:0006508//proteolysis;GO:0000023//maltose metabolic process;GO:0019252//starch biosynthetic process	GO:0004252//serine-type endopeptidase activity	GO:0009941//chloroplast envelope;GO:0009534//chloroplast thylakoid;GO:0009840//chloroplastic endopeptidase Clp complex
CL1021.Contig3	1191	54.0309	100.358	PREDICTED: Vitis vinifera ATP-dependent Clp protease proteolytic subunit 5, chloroplastic-like, transcript variant 1 (LOC100246849), mRNA	ATP-dependent Clp protease proteolytic subunit, putative [Ricinus communis] >gi|223545753|gb|EEF47257.1| ATP-dependent Clp protease proteolytic subunit, putative [Ricinus communis]	ATP-dependent Clp protease proteolytic subunit 5, chloroplastic OS=Arabidopsis thaliana GN=CLPP5 PE=1 SV=1	ATP-dependent Clp protease, protease subunit [EC:3.4.21.92]	GO:0006508//proteolysis;GO:0000023//maltose metabolic process;GO:0019252//starch biosynthetic process	GO:0004252//serine-type endopeptidase activity	GO:0009941//chloroplast envelope;GO:0009534//chloroplast thylakoid;GO:0009840//chloroplastic endopeptidase Clp complex
CL1021.Contig4	854	13.2756	1.465	PREDICTED: Vitis vinifera ATP-dependent Clp protease proteolytic subunit 5, chloroplastic-like, transcript variant 1 (LOC100246849), mRNA	ATP-dependent Clp protease proteolytic subunit [Carica papaya]	ATP-dependent Clp protease proteolytic subunit 5, chloroplastic OS=Arabidopsis thaliana GN=CLPP5 PE=1 SV=1	ATP-dependent Clp protease, protease subunit [EC:3.4.21.92]	GO:0006508//proteolysis;GO:0000023//maltose metabolic process;GO:0019252//starch biosynthetic process	GO:0004252//serine-type endopeptidase activity	GO:0009941//chloroplast envelope;GO:0009534//chloroplast thylakoid;GO:0009840//chloroplastic endopeptidase Clp complex
CL10210.Contig1	1604	13.062	11.7835	PREDICTED: Vitis vinifera sodium/bile acid cotransporter 7-like (LOC100249899), mRNA	PREDICTED: sodium/bile acid cotransporter 7-like [Vitis vinifera]	Probable sodium/metabolite cotransporter BASS4, chloroplastic OS=Arabidopsis thaliana GN=BASS4 PE=3 SV=1	solute carrier family 10 (sodium/bile acid cotransporter), member 7	GO:0035725//sodium ion transmembrane transport	GO:0008508//bile acid:sodium symporter activity	GO:0009941//chloroplast envelope;GO:0016020//membrane
CL10210.Contig2	352	0.1288	0.8886	--	--	--	--	-	-	-
CL10210.Contig3	1086	0.7934	1.3166	PREDICTED: Vitis vinifera sodium/bile acid cotransporter 7-like (LOC100249899), mRNA	PREDICTED: sodium/bile acid cotransporter 7-like [Vitis vinifera]	Probable sodium/metabolite cotransporter BASS4, chloroplastic OS=Arabidopsis thaliana GN=BASS4 PE=3 SV=1	solute carrier family 10 (sodium/bile acid cotransporter), member 7	GO:0035725//sodium ion transmembrane transport	GO:0008508//bile acid:sodium symporter activity	GO:0009941//chloroplast envelope;GO:0016021//integral to membrane
CL10211.Contig1	271	1.3387	2.4732	PREDICTED: Vitis vinifera uncharacterized LOC100245004 (LOC100245004), mRNA	hypothetical protein PRUPE_ppa007990mg [Prunus persica]	--	--	-	-	-
CL10211.Contig2	291	0.935	2.3032	Vitis vinifera contig VV78X202759.12, whole genome shotgun sequence	hypothetical protein PRUPE_ppa007990mg [Prunus persica]	--	--	-	-	-
CL10212.Contig1	1640	7.6043	5.2311	PREDICTED: Vitis vinifera uncharacterized LOC100244341 (LOC100244341), mRNA	PREDICTED: uncharacterized protein LOC100775790 [Glycine max]	--	--	-	-	-
CL10212.Contig2	329	1.9298	2.7163	--	--	--	--	-	-	-
CL10212.Contig3	574	0.632	0.3892	Oryza sativa Japonica Group Os07g0673000 (Os07g0673000) mRNA, partial cds	conserved hypothetical protein [Ricinus communis] >gi|223548391|gb|EEF49882.1| conserved hypothetical protein [Ricinus communis]	--	--	-	-	-
CL10213.Contig1	1411	3.3104	3.9267	Chengiopanax sciadophylloides CsZIP1 mRNA for ZIP family metal transporter, complete cds	ZIP family metal transporter [Chengiopanax sciadophylloides]	Zinc transporter 4, chloroplastic OS=Arabidopsis thaliana GN=ZIP4 PE=2 SV=1	solute carrier family 39 (zinc transporter), member 1/2/3	GO:0009630//gravitropism;GO:0071577//zinc ion transmembrane transport;GO:0006833//water transport;GO:0006623//protein targeting to vacuole;GO:0010106//cellular response to iron ion starvation;GO:0034755//iron ion transmembrane transport;GO:0009624//response to nematode;GO:0035434//copper ion transmembrane transport;GO:0010043//response to zinc ion;GO:0030244//cellulose biosynthetic process;GO:004…	GO:0005515//protein binding;GO:0016491//oxidoreductase activity;GO:0005381//iron ion transmembrane transporter activity;GO:0005375//copper ion transmembrane transporter activity;GO:0005385//zinc ion transmembrane transporter activity	GO:0005774//vacuolar membrane;GO:0016021//integral to membrane;GO:0009507//chloroplast;GO:0030125//clathrin vesicle coat;GO:0005886//plasma membrane
CL10213.Contig2	683	1.5271	1.1776	Chengiopanax sciadophylloides CsZIP1 mRNA for ZIP family metal transporter, complete cds	ZIP family metal transporter [Chengiopanax sciadophylloides]	Zinc transporter 4, chloroplastic OS=Arabidopsis thaliana GN=ZIP4 PE=2 SV=1	solute carrier family 39 (zinc transporter), member 1/2/3	GO:0009630//gravitropism;GO:0071577//zinc ion transmembrane transport;GO:0006623//protein targeting to vacuole;GO:0034755//iron ion transmembrane transport;GO:0009624//response to nematode;GO:0035434//copper ion transmembrane transport;GO:0010043//response to zinc ion;GO:0030244//cellulose biosynthetic process;GO:0048193//Golgi vesicle transport;GO:0055114//oxidation-reduction process	GO:0004129//cytochrome-c oxidase activity;GO:0005515//protein binding;GO:0032440//2-alkenal reductase [NAD(P)] activity;GO:0005381//iron ion transmembrane transporter activity;GO:0005375//copper ion transmembrane transporter activity;GO:0005385//zinc ion transmembrane transporter activity	GO:0016021//integral to membrane;GO:0009507//chloroplast;GO:0030125//clathrin vesicle coat;GO:0005886//plasma membrane
CL10214.Contig1	364	15.9471	15.2215	PREDICTED: Vitis vinifera mitochondrial nicotinamide adenine dinucleotide transporter 1-like, transcript variant 1 (LOC100258843), mRNA	hypothetical protein PRUPE_ppa008929mg [Prunus persica]	Nicotinamide adenine dinucleotide transporter 1, chloroplastic OS=Arabidopsis thaliana GN=NDT1 PE=1 SV=2	solute carrier family 25 (mitochondrial folate transporter), member 32	GO:0055085//transmembrane transport;GO:0043132//NAD transport;GO:0006839//mitochondrial transport	GO:0051724//NAD transporter activity;GO:0003677//DNA binding	GO:0005743//mitochondrial inner membrane;GO:0031969//chloroplast membrane;GO:0016021//integral to membrane
CL10214.Contig2	1563	49.7306	57.0325	PREDICTED: Vitis vinifera mitochondrial nicotinamide adenine dinucleotide transporter 1-like, transcript variant 1 (LOC100258843), mRNA	PREDICTED: mitochondrial nicotinamide adenine dinucleotide transporter 1 isoform 1 [Vitis vinifera] >gi|297743935|emb|CBI36905.3| unnamed protein product [Vitis vinifera]	Nicotinamide adenine dinucleotide transporter 1, chloroplastic OS=Arabidopsis thaliana GN=NDT1 PE=1 SV=2	solute carrier family 25 (mitochondrial folate transporter), member 32	GO:0055085//transmembrane transport;GO:0043132//NAD transport;GO:0006839//mitochondrial transport	GO:0051724//NAD transporter activity	GO:0005743//mitochondrial inner membrane;GO:0031969//chloroplast membrane;GO:0016021//integral to membrane
CL10215.Contig1	286	6.5011	4.0621	Solanum lycopersicum nuclear matrix protein 1 (NMP1), mRNA >gi|15077143|gb|AF289255.1|AF289255 Lycopersicon esculentum nuclear matrix protein 1 (NMP1) mRNA, complete cds	hypothetical protein PRUPE_ppa008445mg [Prunus persica]	--	--	-	GO:0051011//microtubule minus-end binding	GO:0009524//phragmoplast;GO:0005876//spindle microtubule
CL10215.Contig2	976	9.3394	5.2191	PREDICTED: Vitis vinifera uncharacterized LOC100243653 (LOC100243653), mRNA	nuclear matrix protein 1 [Solanum lycopersicum] >gi|15077144|gb|AAK83083.1|AF289255_1 nuclear matrix protein 1 [Solanum lycopersicum]	--	--	-	GO:0051011//microtubule minus-end binding	GO:0009524//phragmoplast;GO:0005876//spindle microtubule
CL10216.Contig1	411	3.3102	2.6092	Vitis vinifera, whole genome shotgun sequence, contig VV78X027985.5, clone ENTAV 115	hypothetical protein VITISV_001861 [Vitis vinifera]	Retrovirus-related Pol polyprotein from transposon TNT 1-94 OS=Nicotiana tabacum PE=2 SV=1	adenylate isopentenyltransferase (cytokinin synthase)	-	-	-
CL10216.Contig2	249	1.0928	0.8972	Vitis vinifera, whole genome shotgun sequence, contig VV78X027985.5, clone ENTAV 115	hypothetical protein VITISV_015538 [Vitis vinifera]	--	--	-	-	-
CL10217.Contig1	294	2.468	0.7599	PREDICTED: Fragaria vesca subsp. vesca uncharacterized LOC101303722 (LOC101303722), mRNA	PREDICTED: uncharacterized protein LOC101303722 [Fragaria vesca subsp. vesca]	--	--	-	-	GO:0005634//nucleus
CL10217.Contig2	1822	4.3308	5.1255	PREDICTED: Fragaria vesca subsp. vesca uncharacterized LOC101303722 (LOC101303722), mRNA	PREDICTED: uncharacterized protein LOC100250516 [Vitis vinifera] >gi|302143402|emb|CBI21963.3| unnamed protein product [Vitis vinifera]	--	--	-	-	-
CL10217.Contig3	1434	3.9214	3.6768	Lecythis ampla microsatellite LAM-H1 sequence	PREDICTED: uncharacterized protein LOC100250516 [Vitis vinifera] >gi|302143402|emb|CBI21963.3| unnamed protein product [Vitis vinifera]	--	--	-	-	-
CL10218.Contig1	836	9.276	9.6741	PREDICTED: Solanum lycopersicum uncharacterized LOC101263491 (LOC101263491), mRNA	PREDICTED: uncharacterized protein LOC101263491 [Solanum lycopersicum]	--	--	-	-	-
CL10218.Contig2	983	8.4425	4.6819	Vitis vinifera contig VV78X182226.9, whole genome shotgun sequence	PREDICTED: uncharacterized protein LOC101263491 [Solanum lycopersicum]	PHD finger protein At3g20280 OS=Arabidopsis thaliana GN=At3g20280 PE=2 SV=1	--	-	-	-
CL10219.Contig1	442	2.1546	2.7295	--	--	--	--	-	-	-
CL10219.Contig2	645	3.867	6.5812	--	--	--	--	-	-	-
CL1022.Contig1	862	8.9962	10.2117	--	PREDICTED: B3 domain-containing protein At5g42700-like [Solanum lycopersicum]	B3 domain-containing protein Os03g0184500 OS=Oryza sativa subsp. japonica GN=Os03g0184500 PE=2 SV=1	--	-	-	-
CL1022.Contig2	710	2.9381	1.1328	--	PREDICTED: B3 domain-containing protein At5g42700-like [Solanum lycopersicum]	B3 domain-containing protein Os01g0234100 OS=Oryza sativa subsp. japonica GN=Os01g0234100 PE=2 SV=1	--	-	-	-
CL1022.Contig3	914	2.7289	1.9066	--	PREDICTED: B3 domain-containing protein At5g42700-like [Solanum lycopersicum]	--	--	-	-	-
CL10220.Contig1	389	3.4974	3.3311	--	--	--	--	-	-	-
CL10220.Contig2	223	2.237	1.8033	--	--	--	--	-	-	-
CL10221.Contig1	900	0.1512	0.1986	--	unnamed protein product [Vitis vinifera]	Probable disease resistance protein At1g12280 OS=Arabidopsis thaliana GN=At1g12280 PE=3 SV=1	disease resistance protein RPS2	-	-	-
CL10221.Contig2	4394	9.2577	9.2843	--	PREDICTED: probable disease resistance protein At5g43740-like [Solanum lycopersicum]	Probable disease resistance protein At4g27220 OS=Arabidopsis thaliana GN=At4g27220 PE=2 SV=1	disease resistance protein RPS2	-	-	-
CL10222.Contig1	264	5.1533	3.5543	Camellia sinensis chloroplast, complete genome	RNA polymerase beta&apos;&apos; subunit [Solanum tuberosum] >gi|88656794|gb|ABD47047.1| RNA polymerase beta&apos; subunit [Solanum tuberosum]	DNA-directed RNA polymerase subunit beta'' OS=Solanum tuberosum GN=rpoC2 PE=3 SV=1	DNA-directed RNA polymerase subunit beta' [EC:2.7.7.6]	-	GO:0016779//nucleotidyltransferase activity	GO:0009536//plastid
CL10223.Contig1	211	3.6537	0.6353	--	--	--	--	-	-	-
CL10223.Contig2	454	8.1909	5.5115	--	--	--	--	-	-	-
CL10224.Contig1	374	7.2753	1.3142	--	--	--	--	-	-	-
CL10225.Contig1	925	0.5883	0.3381	PREDICTED: Vitis vinifera CBL-interacting protein kinase 14 (CIPK14), mRNA	CBL-interacting protein kinase 14 [Vitis vinifera]	--	--	-	GO:0016301//kinase activity	-
CL10225.Contig2	1636	8.9257	5.4078	PREDICTED: Vitis vinifera CBL-interacting protein kinase 14 (CIPK14), mRNA	CBL-interacting protein kinase 14 [Vitis vinifera]	CBL-interacting serine/threonine-protein kinase 21 OS=Arabidopsis thaliana GN=CIPK21 PE=1 SV=1	[EC:2.7.1.-]	GO:0006468//protein phosphorylation;GO:0009628//response to abiotic stimulus;GO:1901700;GO:0007165//signal transduction;GO:0006950//response to stress;GO:0010033//response to organic substance	GO:0005524//ATP binding;GO:0004683//calmodulin-dependent protein kinase activity	GO:0044424//intracellular part
CL10225.Contig3	498	1.5481	1.615	PREDICTED: Vitis vinifera CBL-interacting protein kinase 14 (CIPK14), mRNA	PREDICTED: CBL-interacting serine/threonine-protein kinase 21-like [Fragaria vesca subsp. vesca]	--	--	-	-	-
CL10225.Contig4	517	2.0175	1.6421	Vitis vinifera CBL-interacting protein kinase 06 (CIPK06) mRNA, complete cds	CBL-interacting protein kinase 14 [Vitis vinifera]	CBL-interacting serine/threonine-protein kinase 21 OS=Arabidopsis thaliana GN=CIPK21 PE=1 SV=1	--	GO:0006468//protein phosphorylation;GO:0007165//signal transduction	GO:0005524//ATP binding;GO:0004674//protein serine/threonine kinase activity	GO:0005634//nucleus
CL10226.Contig1	1168	75.9836	190.857	PREDICTED: Fragaria vesca subsp. vesca NAC transcription factor NAM-B2-like (LOC101295589), mRNA	NAC domain-containing protein, putative [Ricinus communis] >gi|223548593|gb|EEF50084.1| NAC domain-containing protein, putative [Ricinus communis]	NAC transcription factor 25 OS=Arabidopsis thaliana GN=NAC025 PE=2 SV=1	--	GO:0010363//regulation of plant-type hypersensitive response;GO:0009651//response to salt stress;GO:0006612//protein targeting to membrane;GO:0045892//negative regulation of transcription, DNA-dependent;GO:0010150//leaf senescence;GO:0009737//response to abscisic acid stimulus;GO:0009963//positive regulation of flavonoid biosynthetic process;GO:0009741//response to brassinosteroid stimulus;GO:001…	GO:0005515//protein binding;GO:0003677//DNA binding;GO:0003700//sequence-specific DNA binding transcription factor activity	GO:0005634//nucleus
CL10226.Contig2	1006	23.6214	81.7256	Populus trichocarpa NAC domain protein, IPR003441 (NAC053), mRNA	NAC domain-containing protein, putative [Ricinus communis] >gi|223548593|gb|EEF50084.1| NAC domain-containing protein, putative [Ricinus communis]	NAC transcription factor 29 OS=Arabidopsis thaliana GN=NAC029 PE=2 SV=1	--	GO:0010363//regulation of plant-type hypersensitive response;GO:0009651//response to salt stress;GO:0006612//protein targeting to membrane;GO:0045892//negative regulation of transcription, DNA-dependent;GO:0010150//leaf senescence;GO:0009737//response to abscisic acid stimulus;GO:0009963//positive regulation of flavonoid biosynthetic process;GO:0009741//response to brassinosteroid stimulus;GO:001…	GO:0005515//protein binding;GO:0003677//DNA binding;GO:0003700//sequence-specific DNA binding transcription factor activity	GO:0005634//nucleus
CL10227.Contig1	684	7.1604	2.613	Populus trichocarpa GRAS family transcription factor (GRAS30), mRNA	hypothetical protein PRUPE_ppa001883mg [Prunus persica]	Scarecrow-like protein 9 OS=Arabidopsis thaliana GN=SCL9 PE=2 SV=1	DELLA protein	GO:0006355//regulation of transcription, DNA-dependent	-	-
CL10227.Contig2	1060	4.8344	3.3301	PREDICTED: Vitis vinifera scarecrow-like protein 9 (LOC100252795), mRNA	PREDICTED: scarecrow-like protein 9-like [Solanum lycopersicum]	Scarecrow-like protein 9 OS=Arabidopsis thaliana GN=SCL9 PE=2 SV=1	DELLA protein	GO:0006355//regulation of transcription, DNA-dependent	-	-
CL10228.Contig1	241	3.7634	2.4103	--	--	--	--	-	-	-
CL10228.Contig2	307	4.8747	3.202	--	--	--	--	-	-	-
CL10229.Contig1	1209	0.15	0.0739	PREDICTED: Vitis vinifera PI-PLC X domain-containing protein At5g67130-like (LOC100252205), partial mRNA	PREDICTED: PI-PLC X domain-containing protein At5g67130-like [Glycine max]	PI-PLC X domain-containing protein At5g67130 OS=Arabidopsis thaliana GN=At5g67130 PE=1 SV=1	--	GO:0006629//lipid metabolic process;GO:0035556//intracellular signal transduction	GO:0004629//phospholipase C activity	GO:0009506//plasmodesma;GO:0005886//plasma membrane
CL10229.Contig2	1367	0.0332	0.0327	PREDICTED: Vitis vinifera PI-PLC X domain-containing protein At5g67130-like (LOC100252205), partial mRNA	PREDICTED: PI-PLC X domain-containing protein At5g67130-like [Glycine max]	PI-PLC X domain-containing protein At5g67130 OS=Arabidopsis thaliana GN=At5g67130 PE=1 SV=1	--	GO:0035556//intracellular signal transduction;GO:0006629//lipid metabolic process	GO:0004629//phospholipase C activity	GO:0005886//plasma membrane
CL10229.Contig3	1274	3.2748	2.2447	PREDICTED: Vitis vinifera PI-PLC X domain-containing protein At5g67130-like (LOC100252205), partial mRNA	PREDICTED: PI-PLC X domain-containing protein At5g67130-like [Glycine max]	PI-PLC X domain-containing protein At5g67130 OS=Arabidopsis thaliana GN=At5g67130 PE=1 SV=1	--	GO:0006629//lipid metabolic process;GO:0035556//intracellular signal transduction	GO:0004629//phospholipase C activity	GO:0009506//plasmodesma;GO:0005886//plasma membrane
CL10229.Contig4	1413	0.9307	1.0752	PREDICTED: Vitis vinifera PI-PLC X domain-containing protein At5g67130-like (LOC100252205), partial mRNA	PREDICTED: PI-PLC X domain-containing protein At5g67130-like [Glycine max]	PI-PLC X domain-containing protein At5g67130 OS=Arabidopsis thaliana GN=At5g67130 PE=1 SV=1	--	GO:0035556//intracellular signal transduction;GO:0006629//lipid metabolic process	GO:0004629//phospholipase C activity	GO:0005886//plasma membrane
CL10229.Contig5	1323	0.5827	0.4728	PREDICTED: Vitis vinifera PI-PLC X domain-containing protein At5g67130-like (LOC100252205), partial mRNA	PREDICTED: PI-PLC X domain-containing protein At5g67130-like [Glycine max]	PI-PLC X domain-containing protein At5g67130 OS=Arabidopsis thaliana GN=At5g67130 PE=1 SV=1	--	GO:0035556//intracellular signal transduction;GO:0006629//lipid metabolic process	GO:0004629//phospholipase C activity	GO:0005886//plasma membrane
CL1023.Contig1	447	8.6235	3.9984	Vitis vinifera, whole genome shotgun sequence, contig VV78X200784.24, clone ENTAV 115	PREDICTED: uncharacterized protein LOC100241586 [Vitis vinifera]	--	--	GO:0010411//xyloglucan metabolic process;GO:0015706//nitrate transport;GO:0010167//response to nitrate	-	GO:0005794//Golgi apparatus;GO:0005634//nucleus
CL1023.Contig2	1642	26.9556	24.3822	PREDICTED: Fragaria vesca subsp. vesca uncharacterized LOC101291234 (LOC101291234), mRNA	PREDICTED: uncharacterized protein LOC100241586 [Vitis vinifera]	Pollen-specific leucine-rich repeat extensin-like protein 2 OS=Arabidopsis thaliana GN=PEX2 PE=1 SV=1	pectinesterase [EC:3.1.1.11]	-	-	-
CL1023.Contig3	423	11.3642	7.3943	PREDICTED: Glycine max uncharacterized protein LOC100819246 (LOC100819246), mRNA	PREDICTED: uncharacterized protein LOC100801798 [Glycine max]	--	--	-	-	-
CL10230.Contig1	468	9.7869	6.2059	Intsia palembanica clone H48 microsatellite sequence	hypothetical protein VITISV_021661 [Vitis vinifera]	--	--	-	-	-
CL10230.Contig2	1081	18.2488	9.6309	Rhododendron kanehirai isolate kan_200 nucleotide-binding site leucine-rich repeat protein gene, partial cds	cc-nbs-lrr resistance protein [Populus trichocarpa] >gi|222834261|gb|EEE72738.1| cc-nbs-lrr resistance protein [Populus trichocarpa]	Probable disease resistance protein At1g61310 OS=Arabidopsis thaliana GN=At1g61310 PE=2 SV=1	disease resistance protein RPS2	-	-	-
CL10231.Contig1	262	1.3847	3.2403	--	--	--	--	-	-	-
CL10231.Contig2	286	0.3171	0.6249	--	--	--	--	-	-	-
CL10232.Contig1	893	11.6294	6.905	PREDICTED: Vitis vinifera zinc phosphodiesterase ELAC protein 2-like (LOC100254820), mRNA	PREDICTED: zinc phosphodiesterase ELAC protein 2-like [Vitis vinifera]	--	ribonuclease Z [EC:3.1.26.11]	GO:0009165//nucleotide biosynthetic process;GO:0042780//tRNA 3'-end processing	GO:0042781//3'-tRNA processing endoribonuclease activity	-
CL10233.Contig1	352	4.638	3.4274	PREDICTED: Solanum lycopersicum ubiquitin-like-specific protease ESD4-like (LOC101254525), mRNA	PREDICTED: ubiquitin-like-specific protease ESD4-like [Vitis vinifera]	Ubiquitin-like-specific protease ESD4 OS=Arabidopsis thaliana GN=ESD4 PE=1 SV=1	sentrin-specific protease 1 [EC:3.4.22.-]	GO:0010413//glucuronoxylan metabolic process;GO:0016926//protein desumoylation;GO:0009911//positive regulation of flower development;GO:0006508//proteolysis;GO:0010074//maintenance of meristem identity;GO:0045492//xylan biosynthetic process;GO:0006406//mRNA export from nucleus	GO:0016929//SUMO-specific protease activity	GO:0005634//nucleus
CL10233.Contig2	1382	13.6508	11.8981	PREDICTED: Solanum lycopersicum ubiquitin-like-specific protease ESD4-like (LOC101254525), mRNA	PREDICTED: ubiquitin-like-specific protease ESD4-like [Vitis vinifera]	Ubiquitin-like-specific protease ESD4 OS=Arabidopsis thaliana GN=ESD4 PE=1 SV=1	sentrin-specific protease 1 [EC:3.4.22.-]	GO:0016926//protein desumoylation;GO:0044763;GO:0009911//positive regulation of flower development	GO:0016929//SUMO-specific protease activity	GO:0005634//nucleus
CL10233.Contig3	283	0.641	0.3158	PREDICTED: Solanum lycopersicum ubiquitin-like-specific protease ESD4-like (LOC101254525), mRNA	PREDICTED: ubiquitin-like-specific protease ESD4-like [Vitis vinifera]	Ubiquitin-like-specific protease ESD4 OS=Arabidopsis thaliana GN=ESD4 PE=1 SV=1	sentrin-specific protease 1 [EC:3.4.22.-]	GO:0010413//glucuronoxylan metabolic process;GO:0016926//protein desumoylation;GO:0009911//positive regulation of flower development;GO:0006508//proteolysis;GO:0010074//maintenance of meristem identity;GO:0045492//xylan biosynthetic process;GO:0006406//mRNA export from nucleus	GO:0016929//SUMO-specific protease activity	GO:0005634//nucleus
CL10234.Contig1	745	2.1914	0.5998	PREDICTED: Vitis vinifera uncharacterized LOC100241183 (LOC100241183), mRNA	hypothetical protein VITISV_011284 [Vitis vinifera]	Protein IQ-DOMAIN 31 OS=Arabidopsis thaliana GN=IQD31 PE=1 SV=1	--	-	-	-
CL10234.Contig2	644	1.1971	0.3469	PREDICTED: Solanum lycopersicum uncharacterized LOC101254305 (LOC101254305), mRNA	hypothetical protein VITISV_011284 [Vitis vinifera]	Protein IQ-DOMAIN 31 OS=Arabidopsis thaliana GN=IQD31 PE=1 SV=1	--	-	-	-
CL10235.Contig1	236	3.4589	1.8933	--	--	--	--	-	-	-
CL10236.Contig1	385	6.4785	3.7139	--	--	--	--	-	-	-
CL10237.Contig1	2284	4.249	2.465	PREDICTED: Solanum lycopersicum uncharacterized LOC101267743 (LOC101267743), mRNA	unnamed protein product [Vitis vinifera]	Cleavage and polyadenylation specificity factor CPSF30 OS=Arabidopsis thaliana GN=CPSF30 PE=1 SV=1	--	-	-	-
CL10237.Contig2	2206	1.624	0.8305	PREDICTED: Solanum lycopersicum uncharacterized LOC101267743 (LOC101267743), mRNA	unnamed protein product [Vitis vinifera]	Cleavage and polyadenylation specificity factor CPSF30 OS=Arabidopsis thaliana GN=CPSF30 PE=1 SV=1	--	-	-	-
CL10238.Contig1	493	2.3917	1.9939	PREDICTED: Vitis vinifera ubiquitin carboxyl-terminal hydrolase 1-like (LOC100255551), mRNA	hypothetical protein VITISV_042515 [Vitis vinifera]	Ubiquitin carboxyl-terminal hydrolase 2 OS=Arabidopsis thaliana GN=UBP2 PE=1 SV=2	ubiquitin carboxyl-terminal hydrolase 16/45 [EC:3.1.2.15]	GO:0006508//proteolysis	GO:0004843//ubiquitin-specific protease activity	GO:0009507//chloroplast
CL10238.Contig2	204	1.7784	2.6284	PREDICTED: Vitis vinifera ubiquitin carboxyl-terminal hydrolase 1-like (LOC100255551), mRNA	PREDICTED: ubiquitin carboxyl-terminal hydrolase 1-like [Vitis vinifera]	Ubiquitin carboxyl-terminal hydrolase 2 OS=Arabidopsis thaliana GN=UBP2 PE=1 SV=2	ubiquitin carboxyl-terminal hydrolase 16/45 [EC:3.1.2.15]	GO:0006511//ubiquitin-dependent protein catabolic process	GO:0004843//ubiquitin-specific protease activity;GO:0004221//ubiquitin thiolesterase activity;GO:0008270//zinc ion binding	GO:0000502//proteasome complex;GO:0009507//chloroplast;GO:0005634//nucleus
CL10239.Contig1	359	1.1369	0.4979	PREDICTED: Vitis vinifera uncharacterized LOC100255296 (LOC100255296), mRNA	PREDICTED: uncharacterized protein LOC100255296 [Vitis vinifera] >gi|297743631|emb|CBI36514.3| unnamed protein product [Vitis vinifera]	--	--	-	GO:0004129//cytochrome-c oxidase activity	GO:0005739//mitochondrion;GO:0005634//nucleus
CL10239.Contig2	364	0.8721	0.7365	Vitis vinifera clone SS0AEB2YP13	conserved hypothetical protein [Ricinus communis] >gi|223537199|gb|EEF38831.1| conserved hypothetical protein [Ricinus communis]	--	--	-	GO:0004129//cytochrome-c oxidase activity	GO:0005739//mitochondrion;GO:0005634//nucleus
CL1024.Contig1	2011	12.696	12.2427	PREDICTED: Vitis vinifera uncharacterized LOC100263414 (LOC100263414), mRNA	PREDICTED: uncharacterized protein LOC100263414 [Vitis vinifera]	--	--	-	-	-
CL1024.Contig2	4262	18.525	20.58	PREDICTED: Vitis vinifera uncharacterized LOC100263414 (LOC100263414), mRNA	PREDICTED: uncharacterized protein LOC100263414 [Vitis vinifera]	--	--	-	-	-
CL10240.Contig1	767	0.946	1.1069	Vitis vinifera clone SS0AEB8YN05	unnamed protein product [Vitis vinifera]	--	4'-phosphopantetheinyl transferase [EC:2.7.8.-]	GO:0009059//macromolecule biosynthetic process	GO:0008897//holo-[acyl-carrier-protein] synthase activity;GO:0000287//magnesium ion binding	GO:0005739//mitochondrion
CL10240.Contig2	2015	0.2476	0.1996	PREDICTED: Vitis vinifera uncharacterized LOC100241207 (LOC100241207), mRNA	unnamed protein product [Vitis vinifera]	Protein BCCIP homolog OS=Arabidopsis thaliana GN=At2g44510 PE=1 SV=2	protein BCP1	-	-	-
CL10240.Contig3	2077	0.9607	0.6669	PREDICTED: Vitis vinifera uncharacterized LOC100241207 (LOC100241207), mRNA	unnamed protein product [Vitis vinifera]	Protein BCCIP homolog OS=Arabidopsis thaliana GN=At2g44510 PE=1 SV=2	4'-phosphopantetheinyl transferase [EC:2.7.8.-]	GO:0009059//macromolecule biosynthetic process	GO:0008897//holo-[acyl-carrier-protein] synthase activity;GO:0000287//magnesium ion binding	-
CL10241.Contig1	1097	0.7441	0.6924	PREDICTED: Vitis vinifera ureide permease 2-like (LOC100252466), mRNA	PREDICTED: ureide permease 2-like [Vitis vinifera]	Ureide permease 1 OS=Arabidopsis thaliana GN=UPS1 PE=1 SV=1	--	-	-	-
CL10241.Contig2	1183	1.035	2.3795	PREDICTED: Vitis vinifera ureide permease 2-like (LOC100252466), mRNA	PREDICTED: ureide permease 2-like [Solanum lycopersicum]	Ureide permease 2 OS=Arabidopsis thaliana GN=UPS2 PE=2 SV=2	--	-	-	-
CL10242.Contig1	307	0	0	--	--	--	--	-	-	-
CL10242.Contig2	274	0	0.8154	--	--	--	--	-	-	-
CL10243.Contig1	2381	62.9673	119.973	PREDICTED: Vitis vinifera probable 1-deoxy-D-xylulose-5-phosphate synthase, chloroplastic-like (LOC100247834), mRNA	PREDICTED: probable 1-deoxy-D-xylulose-5-phosphate synthase, chloroplastic [Vitis vinifera] >gi|297735326|emb|CBI17766.3| unnamed protein product [Vitis vinifera]	Probable 1-deoxy-D-xylulose-5-phosphate synthase 2, chloroplastic OS=Oryza sativa subsp. japonica GN=Os07g0190000 PE=2 SV=1	1-deoxy-D-xylulose-5-phosphate synthase [EC:2.2.1.7]	GO:0016114//terpenoid biosynthetic process	GO:0008661//1-deoxy-D-xylulose-5-phosphate synthase activity	-
CL10244.Contig1	2240	2.8343	3.8898	PREDICTED: Vitis vinifera cytochrome P450-like (LOC100248381), mRNA	PREDICTED: cytochrome P450 97B2, chloroplastic [Vitis vinifera] >gi|296087528|emb|CBI34117.3| unnamed protein product [Vitis vinifera]	Cytochrome P450 97B2, chloroplastic OS=Glycine max GN=CYP97B2 PE=2 SV=1	cytochrome P450, family 97, subfamily A (beta-ring hydroxylase) [EC:1.14.-.-]	GO:0055114//oxidation-reduction process;GO:0019288//isopentenyl diphosphate biosynthetic process, mevalonate-independent pathway	GO:0070330//aromatase activity;GO:0009055//electron carrier activity;GO:0019825//oxygen binding;GO:0020037//heme binding;GO:0005506//iron ion binding	GO:0009570//chloroplast stroma;GO:0031969//chloroplast membrane
CL10244.Contig2	2672	2.0536	2.7927	PREDICTED: Vitis vinifera cytochrome P450-like (LOC100248381), mRNA	PREDICTED: cytochrome P450 97B2, chloroplastic [Vitis vinifera] >gi|296087528|emb|CBI34117.3| unnamed protein product [Vitis vinifera]	Cytochrome P450 97B2, chloroplastic OS=Glycine max GN=CYP97B2 PE=2 SV=1	cytochrome P450, family 97, subfamily A (beta-ring hydroxylase) [EC:1.14.-.-]	GO:0055114//oxidation-reduction process;GO:0019288//isopentenyl diphosphate biosynthetic process, mevalonate-independent pathway	GO:0070330//aromatase activity;GO:0009055//electron carrier activity;GO:0019825//oxygen binding;GO:0020037//heme binding;GO:0005506//iron ion binding	GO:0009570//chloroplast stroma;GO:0031969//chloroplast membrane
CL10245.Contig1	277	3.1106	1.7744	--	--	--	--	-	-	-
CL10245.Contig2	278	2.9363	2.5717	--	--	--	--	-	-	-
CL10246.Contig1	2804	2.0055	1.976	PREDICTED: Vitis vinifera ARM REPEAT PROTEIN INTERACTING WITH ABF2-like, transcript variant 1 (LOC100249437), mRNA	PREDICTED: ARM REPEAT PROTEIN INTERACTING WITH ABF2 isoform 1 [Vitis vinifera] >gi|297737016|emb|CBI26217.3| unnamed protein product [Vitis vinifera]	ARM REPEAT PROTEIN INTERACTING WITH ABF2 OS=Arabidopsis thaliana GN=ARIA PE=1 SV=2	vacuolar protein 8	GO:0009651//response to salt stress;GO:0010187//negative regulation of seed germination;GO:0000956//nuclear-transcribed mRNA catabolic process;GO:0009737//response to abscisic acid stimulus;GO:0042127//regulation of cell proliferation	GO:0005515//protein binding	GO:0031261//DNA replication preinitiation complex;GO:0005737//cytoplasm;GO:0005886//plasma membrane
CL10246.Contig2	1858	0.5858	1.0341	PREDICTED: Vitis vinifera ARM REPEAT PROTEIN INTERACTING WITH ABF2-like, transcript variant 1 (LOC100249437), mRNA	PREDICTED: ARM REPEAT PROTEIN INTERACTING WITH ABF2 isoform 1 [Vitis vinifera] >gi|297737016|emb|CBI26217.3| unnamed protein product [Vitis vinifera]	ARM REPEAT PROTEIN INTERACTING WITH ABF2 OS=Arabidopsis thaliana GN=ARIA PE=1 SV=2	vacuolar protein 8	GO:0009651//response to salt stress;GO:0010187//negative regulation of seed germination;GO:0000956//nuclear-transcribed mRNA catabolic process;GO:0009737//response to abscisic acid stimulus;GO:0042127//regulation of cell proliferation	GO:0005515//protein binding	GO:0031261//DNA replication preinitiation complex;GO:0005737//cytoplasm;GO:0005886//plasma membrane
CL10247.Contig1	1041	137.66	106.448	PREDICTED: Vitis vinifera two-component response regulator ARR9-like (LOC100243627), mRNA	PREDICTED: two-component response regulator ARR9 [Vitis vinifera]	Two-component response regulator ARR9 OS=Arabidopsis thaliana GN=ARR9 PE=1 SV=1	two-component response regulator ARR-A family	GO:0010162//seed dormancy process;GO:0000160//two-component signal transduction system (phosphorelay);GO:0035556//intracellular signal transduction;GO:0006355//regulation of transcription, DNA-dependent;GO:0007623//circadian rhythm;GO:0016310//phosphorylation;GO:0009740//gibberellic acid mediated signaling pathway;GO:0009736//cytokinin mediated signaling pathway	GO:0000156//phosphorelay response regulator activity;GO:0005515//protein binding;GO:0016301//kinase activity	GO:0009536//plastid;GO:0005634//nucleus
CL10248.Contig1	1048	157.555	131.745	PREDICTED: Vitis vinifera 40S ribosomal protein S11-like (LOC100244095), mRNA	40S ribosomal protein S11, putative [Ricinus communis] >gi|223527780|gb|EEF29881.1| 40S ribosomal protein S11, putative [Ricinus communis]	40S ribosomal protein S11 OS=Euphorbia esula GN=RPS11 PE=2 SV=1	small subunit ribosomal protein S11e	GO:0006412//translation	GO:0003735//structural constituent of ribosome;GO:0019843//rRNA binding	GO:0022626//cytosolic ribosome;GO:0005618//cell wall;GO:0009507//chloroplast;GO:0016020//membrane
CL10248.Contig2	334	155.872	186.088	PREDICTED: Vitis vinifera 40S ribosomal protein S11-like (LOC100265421), mRNA	40S ribosomal protein S11 [Medicago truncatula] >gi|355510560|gb|AES91702.1| 40S ribosomal protein S11 [Medicago truncatula]	40S ribosomal protein S11 OS=Euphorbia esula GN=RPS11 PE=2 SV=1	small subunit ribosomal protein S11e	GO:0006412//translation;GO:0009793//embryo development ending in seed dormancy	GO:0019843//rRNA binding;GO:0003735//structural constituent of ribosome	GO:0005618//cell wall;GO:0009506//plasmodesma;GO:0022627//cytosolic small ribosomal subunit;GO:0009507//chloroplast;GO:0016020//membrane
CL10249.Contig1	1355	25.7371	26.5787	Vitis vinifera mitochondrial alternative oxidase 2 (Aox2) mRNA, complete cds; nuclear gene for mitochondrial product	hypothetical protein PRUPE_ppa008213mg [Prunus persica]	Ubiquinol oxidase, mitochondrial OS=Mangifera indica GN=AOMI 1 PE=1 SV=2	[EC:1.-.-.-]	GO:0007585//respiratory gaseous exchange;GO:0022900//electron transport chain	GO:0046872//metal ion binding;GO:0009916//alternative oxidase activity	GO:0005743//mitochondrial inner membrane;GO:0070469//respiratory chain;GO:0016021//integral to membrane
CL10249.Contig2	231	1.9632	1.7409	PREDICTED: Vitis vinifera mitochondrial alternative oxidase 2 (AOX2), mRNA	mitochondrial alternative oxidase 2, partial [Olea europaea subsp. europaea]	Ubiquinol oxidase, mitochondrial OS=Mangifera indica GN=AOMI 1 PE=1 SV=2	[EC:1.-.-.-]	GO:0022900//electron transport chain;GO:0007585//respiratory gaseous exchange	GO:0009916//alternative oxidase activity;GO:0046872//metal ion binding	GO:0016021//integral to membrane;GO:0070469//respiratory chain
CL1025.Contig1	382	0.7123	1.5206	PREDICTED: Fragaria vesca subsp. vesca serine carboxypeptidase-like 25-like (LOC101294681), mRNA	PREDICTED: serine carboxypeptidase-like 25-like [Cucumis sativus] >gi|449476610|ref|XP_004154784.1| PREDICTED: serine carboxypeptidase-like 25-like [Cucumis sativus]	Serine carboxypeptidase-like 22 OS=Arabidopsis thaliana GN=SCPL22 PE=2 SV=1	cathepsin A (carboxypeptidase C) [EC:3.4.16.5]	GO:0006508//proteolysis	GO:0004185//serine-type carboxypeptidase activity	GO:0009505//plant-type cell wall;GO:0005773//vacuole;GO:0005576//extracellular region
CL1025.Contig2	752	3.4374	3.6839	PREDICTED: Vitis vinifera serine carboxypeptidase-like 25 (LOC100266848), mRNA	PREDICTED: serine carboxypeptidase-like 25-like [Cucumis sativus] >gi|449476610|ref|XP_004154784.1| PREDICTED: serine carboxypeptidase-like 25-like [Cucumis sativus]	Serine carboxypeptidase-like 22 OS=Arabidopsis thaliana GN=SCPL22 PE=2 SV=1	cathepsin A (carboxypeptidase C) [EC:3.4.16.5]	GO:0006508//proteolysis	GO:0004185//serine-type carboxypeptidase activity	-
CL1025.Contig3	1679	32.5468	2.7411	PREDICTED: Vitis vinifera serine carboxypeptidase-like 25 (LOC100266848), mRNA	hypothetical protein PRUPE_ppa017321mg [Prunus persica]	Serine carboxypeptidase-like 25 OS=Arabidopsis thaliana GN=SCPL25 PE=2 SV=2	cathepsin A (carboxypeptidase C) [EC:3.4.16.5]	GO:0006508//proteolysis	GO:0004185//serine-type carboxypeptidase activity	GO:0005576//extracellular region
CL10250.Contig1	1236	6.3841	9.6162	Camellia sinensis DNA, SSR marker, MSE0209	RecName: Full=50S ribosomal protein L10, chloroplastic; AltName: Full=CL10; Flags: Precursor >gi|3298441|dbj|BAA31511.1| chloroplast ribosomal protein L10 [Nicotiana tabacum]	50S ribosomal protein L10, chloroplastic OS=Nicotiana tabacum GN=RPL10 PE=2 SV=1	large subunit ribosomal protein L10	GO:0010103//stomatal complex morphogenesis;GO:0035304//regulation of protein dephosphorylation;GO:0006412//translation;GO:0010207//photosystem II assembly;GO:0009902//chloroplast relocation;GO:0016556//mRNA modification;GO:0009965//leaf morphogenesis;GO:0030154//cell differentiation;GO:0006354//DNA-dependent transcription, elongation;GO:0045893//positive regulation of transcription, DNA-dependent…	GO:0003735//structural constituent of ribosome	GO:0009941//chloroplast envelope;GO:0022626//cytosolic ribosome;GO:0009570//chloroplast stroma
CL10250.Contig2	1092	9.9254	14.5668	Camellia sinensis DNA, SSR marker, MSE0209	RecName: Full=50S ribosomal protein L10, chloroplastic; AltName: Full=CL10; Flags: Precursor >gi|3298441|dbj|BAA31511.1| chloroplast ribosomal protein L10 [Nicotiana tabacum]	50S ribosomal protein L10, chloroplastic OS=Nicotiana tabacum GN=RPL10 PE=2 SV=1	large subunit ribosomal protein L10	GO:0010103//stomatal complex morphogenesis;GO:0035304//regulation of protein dephosphorylation;GO:0006412//translation;GO:0010207//photosystem II assembly;GO:0009902//chloroplast relocation;GO:0016556//mRNA modification;GO:0009965//leaf morphogenesis;GO:0030154//cell differentiation;GO:0006354//DNA-dependent transcription, elongation;GO:0045893//positive regulation of transcription, DNA-dependent…	GO:0003735//structural constituent of ribosome	GO:0009941//chloroplast envelope;GO:0022626//cytosolic ribosome;GO:0009570//chloroplast stroma
CL10251.Contig1	773	0.0587	0	PREDICTED: Vitis vinifera uncharacterized LOC100262987 (LOC100262987), mRNA	PREDICTED: uncharacterized protein LOC101266838 [Solanum lycopersicum]	--	snRNA-activating protein complex subunit 1	-	-	GO:0005634//nucleus
CL10251.Contig2	1454	0.2807	0.461	PREDICTED: Vitis vinifera uncharacterized LOC100262987 (LOC100262987), mRNA	PREDICTED: uncharacterized protein LOC101266838 [Solanum lycopersicum]	--	snRNA-activating protein complex subunit 1	-	-	GO:0005634//nucleus
CL10251.Contig3	1512	0.06	0.0887	PREDICTED: Vitis vinifera uncharacterized LOC100262987 (LOC100262987), mRNA	PREDICTED: uncharacterized protein LOC100262987 [Vitis vinifera] >gi|297738997|emb|CBI28242.3| unnamed protein product [Vitis vinifera]	--	snRNA-activating protein complex subunit 1	-	-	GO:0005634//nucleus
CL10251.Contig4	831	0.0546	0	PREDICTED: Vitis vinifera uncharacterized LOC100262987 (LOC100262987), mRNA	hypothetical protein PRUPE_ppa009480mg [Prunus persica]	--	snRNA-activating protein complex subunit 1	-	-	GO:0005634//nucleus
CL10251.Contig5	1447	0.0627	0.1235	PREDICTED: Vitis vinifera uncharacterized LOC100262987 (LOC100262987), mRNA	PREDICTED: uncharacterized protein LOC101266838 [Solanum lycopersicum]	--	snRNA-activating protein complex subunit 1	-	-	GO:0005634//nucleus
CL10252.Contig1	850	1.5472	1.5245	PREDICTED: Vitis vinifera NAD kinase 2, chloroplastic-like (LOC100266161), mRNA	predicted protein [Populus trichocarpa] >gi|222856103|gb|EEE93650.1| predicted protein [Populus trichocarpa]	Probable NAD kinase 2, chloroplastic OS=Oryza sativa subsp. japonica GN=Os11g0191400 PE=2 SV=1	NAD+ kinase [EC:2.7.1.23]	GO:0006741//NADP biosynthetic process;GO:0019674//NAD metabolic process;GO:0016310//phosphorylation	GO:0005516//calmodulin binding;GO:0005524//ATP binding;GO:0003951//NAD+ kinase activity	GO:0009507//chloroplast
CL10252.Contig2	2874	7.3689	8.6442	PREDICTED: Vitis vinifera NAD kinase 2, chloroplastic-like (LOC100266161), mRNA	PREDICTED: NAD kinase 2, chloroplastic-like [Vitis vinifera]	NAD kinase 2, chloroplastic OS=Arabidopsis thaliana GN=NADK2 PE=1 SV=1	NAD+ kinase [EC:2.7.1.23]	GO:0006741//NADP biosynthetic process;GO:0019674//NAD metabolic process;GO:0016310//phosphorylation	GO:0005516//calmodulin binding;GO:0003951//NAD+ kinase activity;GO:0000166//nucleotide binding	GO:0009507//chloroplast
CL10252.Contig3	1411	0.7392	1.0134	PREDICTED: Vitis vinifera NAD kinase 2, chloroplastic-like (LOC100266161), mRNA	predicted protein [Populus trichocarpa] >gi|222856103|gb|EEE93650.1| predicted protein [Populus trichocarpa]	NAD kinase 2, chloroplastic OS=Arabidopsis thaliana GN=NADK2 PE=1 SV=1	NAD+ kinase [EC:2.7.1.23]	GO:0006741//NADP biosynthetic process;GO:0019674//NAD metabolic process;GO:0016310//phosphorylation	GO:0005516//calmodulin binding;GO:0005524//ATP binding;GO:0003951//NAD+ kinase activity	GO:0009507//chloroplast
CL10252.Contig4	1658	2.2976	3.5843	PREDICTED: Vitis vinifera NAD kinase 2, chloroplastic-like (LOC100266161), mRNA	JMS09K11.5 [Jatropha curcas]	NAD kinase 2, chloroplastic OS=Arabidopsis thaliana GN=NADK2 PE=1 SV=1	NAD+ kinase [EC:2.7.1.23]	GO:0006741//NADP biosynthetic process;GO:0019674//NAD metabolic process;GO:0016310//phosphorylation	GO:0005516//calmodulin binding;GO:0005524//ATP binding;GO:0003951//NAD+ kinase activity	GO:0009507//chloroplast
CL10253.Contig1	977	37.7835	36.5876	PREDICTED: Fragaria vesca subsp. vesca ubiquitin-conjugating enzyme 15-like (LOC101311070), mRNA	hypothetical protein PRUPE_ppa012614mg [Prunus persica]	Probable ubiquitin-conjugating enzyme E2 18 OS=Arabidopsis thaliana GN=UBC18 PE=2 SV=1	ubiquitin-conjugating enzyme E2 W [EC:6.3.2.19]	GO:0009965//leaf morphogenesis;GO:0009739//response to gibberellin stimulus;GO:0016567//protein ubiquitination;GO:0009910//negative regulation of flower development	GO:0004842//ubiquitin-protein ligase activity	-
CL10253.Contig2	278	34.4199	39.8607	--	--	--	--	-	-	-
CL10254.Contig1	340	9.2033	9.4622	--	--	--	--	-	-	-
CL10255.Contig1	685	21.3837	26.0268	Medicago truncatula RING finger protein (MTR_6g079660) mRNA, complete cds	hypothetical protein VITISV_042386 [Vitis vinifera]	E3 ubiquitin-protein ligase RING1 OS=Gossypium hirsutum GN=RING1 PE=2 SV=1	E3 ubiquitin-protein ligase RNF115/126 [EC:6.3.2.19]	GO:0010200//response to chitin	GO:0008270//zinc ion binding	-
CL10255.Contig2	1431	31.3104	35.1903	PREDICTED: Glycine max E3 ubiquitin-protein ligase RING1-like, transcript variant 2 (LOC100784504), mRNA	hypothetical protein VITISV_042386 [Vitis vinifera]	E3 ubiquitin-protein ligase RING1 OS=Gossypium hirsutum GN=RING1 PE=2 SV=1	E3 ubiquitin-protein ligase RNF115/126 [EC:6.3.2.19]	-	-	-
CL10256.Contig1	260	10.2908	3.0934	PREDICTED: Vitis vinifera ribonucleoside-diphosphate reductase large subunit-like (LOC100261117), mRNA	hypothetical protein ZEAMMB73_966032 [Zea mays]	Ribonucleoside-diphosphate reductase large subunit OS=Arabidopsis thaliana GN=RNR1 PE=1 SV=1	ribonucleoside-diphosphate reductase subunit M1 [EC:1.17.4.1]	GO:0007010//cytoskeleton organization;GO:0006399//tRNA metabolic process;GO:0006094//gluconeogenesis;GO:0006261//DNA-dependent DNA replication;GO:0009793//embryo development ending in seed dormancy;GO:0009902//chloroplast relocation;GO:0010498//proteasomal protein catabolic process;GO:0009202//deoxyribonucleoside triphosphate biosynthetic process;GO:0046686//response to cadmium ion;GO:0055114//ox…	GO:0004748//ribonucleoside-diphosphate reductase activity, thioredoxin disulfide as acceptor;GO:0003723//RNA binding;GO:0005524//ATP binding;GO:0000175//3'-5'-exoribonuclease activity	GO:0005971//ribonucleoside-diphosphate reductase complex;GO:0009507//chloroplast;GO:0005739//mitochondrion
CL10256.Contig2	1275	6.4734	4.8362	PREDICTED: Vitis vinifera ribonucleoside-diphosphate reductase large subunit-like (LOC100261117), mRNA	hypothetical protein PRUPE_ppa001526mg [Prunus persica]	Ribonucleoside-diphosphate reductase large subunit OS=Arabidopsis thaliana GN=RNR1 PE=1 SV=1	ribonucleoside-diphosphate reductase subunit M1 [EC:1.17.4.1]	GO:0007010//cytoskeleton organization;GO:0006399//tRNA metabolic process;GO:0006094//gluconeogenesis;GO:0006261//DNA-dependent DNA replication;GO:0009793//embryo development ending in seed dormancy;GO:0009902//chloroplast relocation;GO:0010498//proteasomal protein catabolic process;GO:0009202//deoxyribonucleoside triphosphate biosynthetic process;GO:0046686//response to cadmium ion;GO:0055114//ox…	GO:0004748//ribonucleoside-diphosphate reductase activity, thioredoxin disulfide as acceptor;GO:0003723//RNA binding;GO:0005524//ATP binding;GO:0000175//3'-5'-exoribonuclease activity	GO:0005971//ribonucleoside-diphosphate reductase complex;GO:0009507//chloroplast;GO:0005739//mitochondrion
CL10257.Contig1	1528	25.702	19.8264	PREDICTED: Vitis vinifera uncharacterized LOC100266660 (LOC100266660), mRNA	PREDICTED: uncharacterized protein LOC100266660 [Vitis vinifera]	Probable E3 ubiquitin-protein ligase LUL4 OS=Arabidopsis thaliana GN=LUL4 PE=2 SV=1	phospholipase D [EC:3.1.4.4]	-	GO:0046872//metal ion binding;GO:0004842//ubiquitin-protein ligase activity	-
CL10257.Contig2	611	7.1253	11.6277	PREDICTED: Vitis vinifera uncharacterized LOC100266660 (LOC100266660), mRNA	unnamed protein product [Vitis vinifera]	Probable E3 ubiquitin-protein ligase LUL4 OS=Arabidopsis thaliana GN=LUL4 PE=2 SV=1	--	-	GO:0004842//ubiquitin-protein ligase activity;GO:0008270//zinc ion binding	GO:0005737//cytoplasm
CL10258.Contig1	2224	11.2762	14.6665	PREDICTED: Vitis vinifera uncharacterized LOC100251663 (LOC100251663), mRNA	predicted protein [Populus trichocarpa] >gi|222868276|gb|EEF05407.1| predicted protein [Populus trichocarpa]	Protein SCAR2 OS=Arabidopsis thaliana GN=SCAR2 PE=1 SV=1	cytoplasmic FMR1 interacting protein	GO:0009653//anatomical structure morphogenesis;GO:0010638//positive regulation of organelle organization;GO:0009913//epidermal cell differentiation;GO:0048468//cell development;GO:0030036//actin cytoskeleton organization	-	GO:0044464//cell part
CL10258.Contig2	868	7.8369	7.7731	PREDICTED: Vitis vinifera uncharacterized LOC100251663 (LOC100251663), mRNA	predicted protein [Populus trichocarpa] >gi|222855146|gb|EEE92693.1| predicted protein [Populus trichocarpa]	Protein SCAR2 OS=Arabidopsis thaliana GN=SCAR2 PE=1 SV=1	--	GO:0009653//anatomical structure morphogenesis;GO:0009888//tissue development;GO:0033043//regulation of organelle organization;GO:0048513//organ development;GO:0030154//cell differentiation;GO:0044767	-	-
CL10258.Contig3	2783	6.2736	6.1653	PREDICTED: Vitis vinifera uncharacterized LOC100251663 (LOC100251663), mRNA	PREDICTED: uncharacterized protein LOC100251663 [Vitis vinifera]	Protein SCAR2 OS=Arabidopsis thaliana GN=SCAR2 PE=1 SV=1	cytoplasmic FMR1 interacting protein	GO:0009653//anatomical structure morphogenesis;GO:0009888//tissue development;GO:0033043//regulation of organelle organization;GO:0048513//organ development;GO:0030154//cell differentiation;GO:0044767	-	-
CL10259.Contig1	1481	9.8293	22.0245	PREDICTED: Vitis vinifera uncharacterized LOC100263426 (LOC100263426), mRNA	PREDICTED: uncharacterized protein LOC100263426 [Vitis vinifera] >gi|296082349|emb|CBI21354.3| unnamed protein product [Vitis vinifera]	--	--	GO:0006508//proteolysis	GO:0004222//metalloendopeptidase activity	GO:0009536//plastid;GO:0005886//plasma membrane
CL1026.Contig1	1045	8.4189	4.7462	PREDICTED: Vitis vinifera probable methyltransferase PMT9-like (LOC100252501), mRNA	PREDICTED: probable methyltransferase PMT9-like [Fragaria vesca subsp. vesca]	Probable methyltransferase PMT9 OS=Arabidopsis thaliana GN=At5g14430 PE=1 SV=1	--	GO:0032259//methylation	GO:0008168//methyltransferase activity	GO:0005802//trans-Golgi network;GO:0005774//vacuolar membrane;GO:0009505//plant-type cell wall;GO:0005794//Golgi apparatus;GO:0005768//endosome;GO:0005886//plasma membrane
CL1026.Contig2	667	1.0878	0.9379	PREDICTED: Vitis vinifera probable methyltransferase PMT9-like (LOC100252501), mRNA	PREDICTED: probable methyltransferase PMT9-like [Fragaria vesca subsp. vesca]	Probable methyltransferase PMT9 OS=Arabidopsis thaliana GN=At5g14430 PE=1 SV=1	--	GO:0032259//methylation	GO:0008168//methyltransferase activity	GO:0005802//trans-Golgi network;GO:0005774//vacuolar membrane;GO:0009505//plant-type cell wall;GO:0005794//Golgi apparatus;GO:0005768//endosome;GO:0005886//plasma membrane
CL10261.Contig1	668	28.581	21.9399	PREDICTED: Vitis vinifera probable prefoldin subunit 3-like (LOC100265427), mRNA	PREDICTED: probable prefoldin subunit 3 [Vitis vinifera]	Probable prefoldin subunit 3 OS=Arabidopsis thaliana GN=At5g49510 PE=2 SV=1	--	GO:0006457//protein folding	GO:0051082//unfolded protein binding	GO:0016272//prefoldin complex;GO:0009536//plastid
CL10261.Contig2	302	26.8793	21.7495	PREDICTED: Fragaria vesca subsp. vesca probable prefoldin subunit 3-like, transcript variant 2 (LOC101301177), mRNA	unnamed protein product [Vitis vinifera]	Probable prefoldin subunit 3 OS=Arabidopsis thaliana GN=At5g49510 PE=2 SV=1	--	GO:0006457//protein folding	GO:0051082//unfolded protein binding	GO:0016272//prefoldin complex;GO:0009536//plastid
CL10262.Contig1	230	2.3661	4.274	--	--	--	--	-	-	-
CL10262.Contig2	225	0.8062	2.5817	--	--	--	--	-	-	-
CL10263.Contig1	953	2.6172	3.5634	--	hypothetical protein VITISV_044328 [Vitis vinifera]	--	phosphoglucan, water dikinase [EC:2.7.9.5]	-	-	-
CL10263.Contig2	632	1.8656	2.121	--	hypothetical protein VITISV_044328 [Vitis vinifera]	--	--	-	-	-
CL10265.Contig1	770	1.8847	1.6829	--	--	--	--	-	-	-
CL10265.Contig2	468	1.2597	0.8593	--	--	--	--	-	-	-
CL10266.Contig1	373	0	0.1198	PREDICTED: Vitis vinifera GDT1-like protein 1, chloroplastic (LOC100248452), mRNA	unnamed protein product [Vitis vinifera]	GDT1-like protein 1, chloroplastic OS=Oryza sativa subsp. japonica GN=Os01g0221700 PE=3 SV=2	--	-	-	GO:0016020//membrane
CL10266.Contig2	650	1.9535	5.0182	PREDICTED: Vitis vinifera GDT1-like protein 1, chloroplastic (LOC100248452), mRNA	unnamed protein product [Vitis vinifera]	GDT1-like protein 1, chloroplastic OS=Oryza sativa subsp. japonica GN=Os01g0221700 PE=3 SV=2	--	-	-	GO:0016020//membrane
CL10267.Contig1	346	6.4223	3.8742	--	--	--	--	-	-	-
CL10268.Contig1	663	0.7524	0.337	--	hypothetical protein SORBIDRAFT_03g015270 [Sorghum bicolor] >gi|241927611|gb|EES00756.1| hypothetical protein SORBIDRAFT_03g015270 [Sorghum bicolor]	--	protein SDA1	-	-	-
CL10268.Contig2	3284	6.6146	23.3073	Sorghum bicolor hypothetical protein, mRNA	hypothetical protein PRUPE_ppa025235mg, partial [Prunus persica]	Period clock protein OS=Acetabularia acetabulum PE=4 SV=2	ubiquitin-conjugating enzyme E2 S [EC:6.3.2.19]	-	-	-
CL10269.Contig1	3136	18.857	28.7673	PREDICTED: Vitis vinifera ABC transporter A family member 2-like, transcript variant 1 (LOC100258795), mRNA	PREDICTED: ABC transporter A family member 2 isoform 1 [Vitis vinifera] >gi|297734007|emb|CBI15254.3| unnamed protein product [Vitis vinifera]	ABC transporter A family member 2 OS=Arabidopsis thaliana GN=ABCA2 PE=2 SV=1	ATP-binding cassette, subfamily A (ABC1), member 3	GO:0006200//ATP catabolic process;GO:0010583//response to cyclopentenone;GO:0009407//toxin catabolic process	GO:0005524//ATP binding;GO:0015408	GO:0005576//extracellular region;GO:0005886//plasma membrane
CL1027.Contig1	395	0.4592	4.2986	--	serine-threonine protein kinase, plant-type, putative [Ricinus communis] >gi|223533812|gb|EEF35543.1| serine-threonine protein kinase, plant-type, putative [Ricinus communis]	Probable LRR receptor-like serine/threonine-protein kinase At3g47570 OS=Arabidopsis thaliana GN=At3g47570 PE=1 SV=1	LRR receptor-like serine/threonine-protein kinase EFR [EC:2.7.11.1]	GO:0050896//response to stimulus;GO:0044763;GO:0008152//metabolic process	GO:0004672//protein kinase activity	GO:0016020//membrane
CL10271.Contig1	681	0.5327	0.6561	--	--	--	--	-	-	-
CL10271.Contig2	1102	2.5926	2.0273	--	--	--	--	-	-	-
CL10272.Contig1	479	2.5562	2.8918	--	--	--	--	-	-	-
CL10272.Contig2	353	0.7708	2.405	--	--	--	--	-	-	-
CL10273.Contig1	2333	2.8185	2.4898	PREDICTED: Vitis vinifera pre-rRNA-processing protein esf1-like (LOC100254034), mRNA	PREDICTED: pre-rRNA-processing protein esf1-like [Solanum lycopersicum]	Acidic leucine-rich nuclear phosphoprotein 32-related protein OS=Arabidopsis thaliana GN=At3g50690 PE=2 SV=1	histone arginine demethylase JMJD6 [EC:1.14.11.-]	GO:0009560//embryo sac egg cell differentiation;GO:0000741//karyogamy	-	GO:0005634//nucleus;GO:0005829//cytosol
CL10273.Contig2	1440	0.2834	0.1551	Vitis vinifera, whole genome shotgun sequence, contig VV78X129548.7, clone ENTAV 115	predicted protein [Populus trichocarpa] >gi|222836816|gb|EEE75209.1| predicted protein [Populus trichocarpa]	Nucleolin 2 OS=Oryza sativa subsp. japonica GN=Os04g0620700 PE=2 SV=2	U3 small nucleolar RNA-associated protein MPP10	GO:0009560//embryo sac egg cell differentiation;GO:0000741//karyogamy	-	GO:0005634//nucleus;GO:0005829//cytosol
CL10274.Contig1	413	0.4392	0.3246	--	hypothetical protein VITISV_031208 [Vitis vinifera]	--	--	-	-	-
CL10274.Contig2	1460	0.9318	1.5302	PREDICTED: Vitis vinifera uncharacterized LOC100265576 (LOC100265576), mRNA	PREDICTED: uncharacterized protein LOC100265576 [Vitis vinifera] >gi|296087558|emb|CBI34147.3| unnamed protein product [Vitis vinifera]	--	--	-	GO:0016740//transferase activity	GO:0009507//chloroplast
CL10274.Contig3	1579	0.5457	0.566	PREDICTED: Vitis vinifera uncharacterized LOC100265576 (LOC100265576), mRNA	PREDICTED: uncharacterized protein LOC100265576 [Vitis vinifera] >gi|296087558|emb|CBI34147.3| unnamed protein product [Vitis vinifera]	--	--	GO:0032259//methylation	GO:0008168//methyltransferase activity	GO:0009507//chloroplast
CL10275.Contig1	467	1.0682	2.2006	--	--	--	--	-	-	-
CL10275.Contig2	409	2.5502	2.7312	--	--	--	--	-	-	-
CL10276.Contig1	2212	32.0644	35.0875	PREDICTED: Vitis vinifera signal recognition particle receptor subunit alpha-like (LOC100256941), mRNA	PREDICTED: signal recognition particle receptor subunit alpha [Vitis vinifera]	Signal recognition particle 54 kDa protein 1 OS=Solanum lycopersicum PE=3 SV=1	signal recognition particle receptor subunit alpha	GO:0006944//cellular membrane fusion;GO:0006623//protein targeting to vacuole;GO:0006184//GTP catabolic process;GO:0048193//Golgi vesicle transport;GO:0006614//SRP-dependent cotranslational protein targeting to membrane	GO:0005047//signal recognition particle binding;GO:0005525//GTP binding;GO:0003924//GTPase activity	GO:0005786//signal recognition particle, endoplasmic reticulum targeting;GO:0005785//signal recognition particle receptor complex
CL10276.Contig2	202	3.592	4.8664	--	--	--	--	-	-	-
CL10277.Contig1	540	1.2597	1.4894	--	--	--	--	-	-	-
CL10277.Contig2	733	0.1237	0.5486	--	--	--	--	-	-	-
CL10278.Contig1	352	1.546	3.6812	--	--	--	--	-	-	-
CL10278.Contig2	211	1.7194	1.6941	--	--	--	--	-	-	-
CL10279.Contig1	432	13.3319	7.5505	Capsicum annuum cultivar 9704A TBP-associated factor 13 protein (TAF13) mRNA, complete cds	PREDICTED: transcription initiation factor TFIID subunit 13-like [Solanum lycopersicum]	--	transcription initiation factor TFIID subunit 13	GO:0006413//translational initiation;GO:0006366//transcription from RNA polymerase II promoter	GO:0003743//translation initiation factor activity;GO:0046982//protein heterodimerization activity	-
CL10279.Contig2	800	18.0264	15.3038	Vitis vinifera clone SS0AEB15YL19	PREDICTED: transcription initiation factor TFIID subunit 13-like isoform 3 [Vitis vinifera] >gi|225437519|ref|XP_002275335.1| PREDICTED: transcription initiation factor TFIID subunit 13-like isoform 2 [Vitis vinifera] >gi|225437521|ref|XP_002275286.1| PREDICTED: transcription initiation factor TFIID subunit 13-like isoform 1 [Vitis vinifera] >gi|359480146|ref|XP_003632408.1| PREDICTED: transcript…	--	transcription initiation factor TFIID subunit 13	GO:0006413//translational initiation;GO:0006366//transcription from RNA polymerase II promoter	GO:0003743//translation initiation factor activity;GO:0046982//protein heterodimerization activity	-
CL1028.Contig1	386	19.2676	20.2576	Populus trichocarpa clone Pop1-106E15, complete sequence	alkaline phytoceramidase, putative [Ricinus communis] >gi|223542244|gb|EEF43786.1| alkaline phytoceramidase, putative [Ricinus communis]	--	dihydroceramidase [EC:3.5.1.-]	GO:0006672//ceramide metabolic process	GO:0016811//hydrolase activity, acting on carbon-nitrogen (but not peptide) bonds, in linear amides	GO:0005794//Golgi apparatus;GO:0016021//integral to membrane;GO:0005783//endoplasmic reticulum
CL1028.Contig2	691	13.7164	10.9928	PREDICTED: Vitis vinifera alkaline ceramidase 3-like (LOC100264169), mRNA	hypothetical protein PRUPE_ppa010298mg [Prunus persica]	--	dihydroceramidase [EC:3.5.1.-]	GO:0006672//ceramide metabolic process	GO:0016811//hydrolase activity, acting on carbon-nitrogen (but not peptide) bonds, in linear amides	GO:0005794//Golgi apparatus;GO:0016021//integral to membrane;GO:0005783//endoplasmic reticulum
CL10280.Contig1	736	1.1091	1.0321	PREDICTED: Vitis vinifera histone-lysine N-methyltransferase ATX2-like (LOC100263501), mRNA	phd finger protein, putative [Ricinus communis] >gi|223532845|gb|EEF34619.1| phd finger protein, putative [Ricinus communis]	Histone-lysine N-methyltransferase ATX2 OS=Arabidopsis thaliana GN=ATX2 PE=2 SV=1	--	GO:0006355//regulation of transcription, DNA-dependent;GO:0051568//histone H3-K4 methylation	GO:0008270//zinc ion binding;GO:0042800//histone methyltransferase activity (H3-K4 specific)	GO:0005634//nucleus
CL10280.Contig2	1110	2.7782	3.0996	PREDICTED: Vitis vinifera histone-lysine N-methyltransferase ATX2-like (LOC100263501), mRNA	phd finger protein, putative [Ricinus communis] >gi|223532845|gb|EEF34619.1| phd finger protein, putative [Ricinus communis]	Histone-lysine N-methyltransferase ATX2 OS=Arabidopsis thaliana GN=ATX2 PE=2 SV=1	--	GO:0006355//regulation of transcription, DNA-dependent;GO:0051568//histone H3-K4 methylation	GO:0042800//histone methyltransferase activity (H3-K4 specific);GO:0008270//zinc ion binding	GO:0005634//nucleus
CL10281.Contig1	743	2.9297	2.7062	Vitis vinifera contig VV79X003813.1, whole genome shotgun sequence	PREDICTED: activating signal cointegrator 1 [Vitis vinifera] >gi|297733988|emb|CBI15235.3| unnamed protein product [Vitis vinifera]	--	--	GO:0048573//photoperiodism, flowering;GO:0008284//positive regulation of cell proliferation	-	-
CL10281.Contig2	856	2.8608	2.7666	PREDICTED: Vitis vinifera activating signal cointegrator 1-like (LOC100262075), mRNA	PREDICTED: activating signal cointegrator 1 [Vitis vinifera] >gi|297733988|emb|CBI15235.3| unnamed protein product [Vitis vinifera]	--	--	GO:0006355//regulation of transcription, DNA-dependent;GO:0048573//photoperiodism, flowering;GO:0008284//positive regulation of cell proliferation	GO:0008270//zinc ion binding	GO:0005634//nucleus
CL10282.Contig1	1246	15.0679	11.583	PREDICTED: Vitis vinifera uncharacterized LOC100247829 (LOC100247829), mRNA	PREDICTED: uncharacterized isochorismatase family protein pncA [Vitis vinifera]	--	--	GO:0019365//pyridine nucleotide salvage;GO:0009737//response to abscisic acid stimulus	GO:0008936//nicotinamidase activity	-
CL10282.Contig2	1187	11.3851	9.1473	PREDICTED: Vitis vinifera uncharacterized LOC100247829 (LOC100247829), mRNA	PREDICTED: uncharacterized isochorismatase family protein pncA [Vitis vinifera]	--	--	GO:0019365//pyridine nucleotide salvage;GO:0009737//response to abscisic acid stimulus	GO:0008936//nicotinamidase activity	-
CL10283.Contig1	290	5.786	5.2386	--	--	--	--	-	-	-
CL10283.Contig2	1272	5.7043	7.2715	--	--	--	--	-	-	-
CL10283.Contig3	1057	5.363	5.9605	--	--	--	--	-	-	-
CL10283.Contig4	1011	2.1082	3.6683	--	--	--	--	-	-	-
CL10284.Contig1	1179	1.1539	1.0233	PREDICTED: Solanum lycopersicum uncharacterized LOC101258807 (LOC101258807), mRNA	unnamed protein product [Vitis vinifera]	--	--	-	GO:0005516//calmodulin binding	GO:0005886//plasma membrane
CL10284.Contig2	2941	4.6105	5.8341	PREDICTED: Glycine max uncharacterized protein LOC100788771 (LOC100788771), mRNA	PNCBP [Solanum tuberosum]	--	nucleolin	-	-	-
CL10285.Contig1	857	9.5779	11.8354	Vitis vinifera clone SS0AFA2YE09	unknown [Populus trichocarpa]	Vacuolar protein sorting-associated protein 55 homolog OS=Arabidopsis thaliana GN=At1g32410 PE=2 SV=1	--	GO:0006810//transport;GO:0006661//phosphatidylinositol biosynthetic process	GO:0005215//transporter activity	GO:0005773//vacuole
CL10285.Contig2	978	4.4978	3.6093	PREDICTED: Vitis vinifera vacuolar protein sorting-associated protein 55 homolog (LOC100249425), mRNA	unnamed protein product [Vitis vinifera]	Vacuolar protein sorting-associated protein 55 homolog OS=Arabidopsis thaliana GN=At1g32410 PE=2 SV=1	--	GO:0006810//transport;GO:0006661//phosphatidylinositol biosynthetic process	GO:0005215//transporter activity	GO:0005773//vacuole
CL10286.Contig1	1034	8.0699	9.6366	PREDICTED: Vitis vinifera uncharacterized LOC100261513 (LOC100261513), mRNA	PREDICTED: uncharacterized protein LOC100261513 [Vitis vinifera]	MAR-binding filament-like protein 1 OS=Solanum lycopersicum GN=MFP1 PE=1 SV=1	structural maintenance of chromosome 1	-	-	-
CL10286.Contig2	237	8.6107	3.9592	PREDICTED: Glycine max uncharacterized protein LOC100792680 (LOC100792680), mRNA	PREDICTED: uncharacterized protein LOC100261513 [Vitis vinifera]	--	--	-	-	-
CL10287.Contig1	620	5.9247	2.0179	PREDICTED: Vitis vinifera scarecrow-like protein 9 (LOC100252795), mRNA	hypothetical protein PRUPE_ppa001883mg [Prunus persica]	Scarecrow-like protein 9 OS=Arabidopsis thaliana GN=SCL9 PE=2 SV=1	DELLA protein	GO:0006355//regulation of transcription, DNA-dependent	-	-
CL10287.Contig2	795	4.5635	4.1591	PREDICTED: Vitis vinifera scarecrow-like protein 9 (LOC100252795), mRNA	hypothetical protein PRUPE_ppa001883mg [Prunus persica]	Scarecrow-like protein 9 OS=Arabidopsis thaliana GN=SCL9 PE=2 SV=1	DELLA protein	GO:0006355//regulation of transcription, DNA-dependent	GO:0003700//sequence-specific DNA binding transcription factor activity	GO:0005634//nucleus
CL10288.Contig1	293	5.1076	5.9475	PREDICTED: Vitis vinifera uncharacterized LOC100250545 (LOC100250545), mRNA	PREDICTED: uncharacterized protein LOC100250545 [Vitis vinifera]	Protein PHLOEM PROTEIN 2-LIKE A10 OS=Arabidopsis thaliana GN=PP2A10 PE=2 SV=1	--	-	GO:0030246//carbohydrate binding	GO:0005739//mitochondrion
CL10288.Contig2	555	8.1711	7.3263	PREDICTED: Vitis vinifera uncharacterized LOC100250545 (LOC100250545), mRNA	PREDICTED: uncharacterized protein LOC100250545 [Vitis vinifera]	Protein PHLOEM PROTEIN 2-LIKE A10 OS=Arabidopsis thaliana GN=PP2A10 PE=2 SV=1	--	-	GO:0030246//carbohydrate binding	GO:0005739//mitochondrion
CL10289.Contig1	548	32.6052	32.2889	--	hypothetical protein VITISV_042163 [Vitis vinifera]	Cold shock domain-containing protein 3 OS=Arabidopsis thaliana GN=CSP3 PE=2 SV=1	cellular nucleic acid-binding protein	-	GO:0005488//binding	-
CL10289.Contig2	716	28.1217	28.4571	PREDICTED: Fragaria vesca subsp. vesca cold shock protein 1-like (LOC101298250), mRNA	hypothetical protein VITISV_042163 [Vitis vinifera]	Cold shock domain-containing protein 3 OS=Arabidopsis thaliana GN=CSP3 PE=2 SV=1	cellular nucleic acid-binding protein	-	GO:0005488//binding	-
CL1029.Contig1	1383	2.4265	1.9708	PREDICTED: Vitis vinifera probable isoaspartyl peptidase/L-asparaginase 3-like (LOC100855408), mRNA	PREDICTED: probable isoaspartyl peptidase/L-asparaginase 3-like [Vitis vinifera] >gi|297745043|emb|CBI38635.3| unnamed protein product [Vitis vinifera]	Probable isoaspartyl peptidase/L-asparaginase 3 OS=Arabidopsis thaliana GN=At5g61540 PE=2 SV=1	N4-(beta-N-acetylglucosaminyl)-L-asparaginase [EC:3.5.1.26]	GO:0033345//asparagine catabolic process via L-aspartate;GO:0006516//glycoprotein catabolic process;GO:0051604//protein maturation	GO:0003948//N4-(beta-N-acetylglucosaminyl)-L-asparaginase activity;GO:0004067//asparaginase activity	GO:0005576//extracellular region
CL1029.Contig2	1273	2.7787	2.0709	PREDICTED: Vitis vinifera probable isoaspartyl peptidase/L-asparaginase 3-like (LOC100855408), mRNA	PREDICTED: probable isoaspartyl peptidase/L-asparaginase 3-like [Vitis vinifera] >gi|297745043|emb|CBI38635.3| unnamed protein product [Vitis vinifera]	Probable isoaspartyl peptidase/L-asparaginase 3 OS=Arabidopsis thaliana GN=At5g61540 PE=2 SV=1	N4-(beta-N-acetylglucosaminyl)-L-asparaginase [EC:3.5.1.26]	GO:0033345//asparagine catabolic process via L-aspartate;GO:0006516//glycoprotein catabolic process;GO:0051604//protein maturation	GO:0003948//N4-(beta-N-acetylglucosaminyl)-L-asparaginase activity;GO:0004067//asparaginase activity	GO:0005576//extracellular region
CL10290.Contig1	3482	1.068	1.3474	PREDICTED: Vitis vinifera chloroplastic group IIA intron splicing facilitator CRS1, chloroplastic-like (LOC100268128), mRNA	PREDICTED: chloroplastic group IIA intron splicing facilitator CRS1, chloroplastic-like [Vitis vinifera]	Chloroplastic group IIA intron splicing facilitator CRS1, chloroplastic OS=Oryza sativa subsp. japonica GN=Os08g0360100 PE=2 SV=1	phospholipase D [EC:3.1.4.4]	GO:0000373//Group II intron splicing;GO:0000372//Group I intron splicing	-	GO:0009507//chloroplast
CL10290.Contig2	3501	0.7254	0.8934	PREDICTED: Vitis vinifera chloroplastic group IIA intron splicing facilitator CRS1, chloroplastic-like (LOC100268128), mRNA	PREDICTED: chloroplastic group IIA intron splicing facilitator CRS1, chloroplastic-like [Vitis vinifera]	Chloroplastic group IIA intron splicing facilitator CRS1, chloroplastic OS=Oryza sativa subsp. japonica GN=Os08g0360100 PE=2 SV=1	phospholipase D [EC:3.1.4.4]	GO:0000373//Group II intron splicing;GO:0000372//Group I intron splicing	-	GO:0009507//chloroplast
CL10291.Contig1	1488	4.7849	4.1439	PREDICTED: Vitis vinifera uncharacterized LOC100855116 (LOC100855116), mRNA	PREDICTED: uncharacterized basic helix-loop-helix protein At1g06150-like [Vitis vinifera]	Transcription factor EMB1444 OS=Arabidopsis thaliana GN=EMB1444 PE=2 SV=1	--	GO:0006355//regulation of transcription, DNA-dependent	-	GO:0043231//intracellular membrane-bounded organelle;GO:0044444//cytoplasmic part
CL10291.Contig2	1387	0.6866	0.741	PREDICTED: Vitis vinifera uncharacterized LOC100855116 (LOC100855116), mRNA	PREDICTED: uncharacterized basic helix-loop-helix protein At1g06150-like [Vitis vinifera]	Transcription factor EMB1444 OS=Arabidopsis thaliana GN=EMB1444 PE=2 SV=1	--	-	-	GO:0043231//intracellular membrane-bounded organelle
CL10292.Contig1	1183	1.3034	2.6817	--	hypothetical protein PRUPE_ppa024900mg [Prunus persica]	Gibberellin 3-beta-dioxygenase 4 OS=Arabidopsis thaliana GN=At1g80330 PE=1 SV=1	gibberellin 3-beta-dioxygenase [EC:1.14.11.15]	-	GO:0051213//dioxygenase activity	-
CL10292.Contig2	1009	0.3146	0.4871	Camellia sinensis DNA, SSR marker, MSG0536	hypothetical protein PRUPE_ppa024900mg [Prunus persica]	Gibberellin 2-beta-dioxygenase 2 OS=Pisum sativum GN=GA2OX2 PE=2 SV=1	gibberellin 3-beta-dioxygenase [EC:1.14.11.15]	-	GO:0051213//dioxygenase activity	-
CL10293.Contig1	354	1.6654	1.2622	PREDICTED: Fragaria vesca subsp. vesca protein KRTCAP2 homolog (LOC101294527), mRNA	PREDICTED: protein KRTCAP2 homolog [Vitis vinifera] >gi|297736152|emb|CBI24190.3| unnamed protein product [Vitis vinifera]	--	--	GO:0016132//brassinosteroid biosynthetic process;GO:0006084//acetyl-CoA metabolic process;GO:0016126//sterol biosynthetic process	-	GO:0016023//cytoplasmic membrane-bounded vesicle;GO:0009507//chloroplast;GO:0016020//membrane;GO:0005783//endoplasmic reticulum
CL10293.Contig2	373	3.0395	2.9948	PREDICTED: Fragaria vesca subsp. vesca protein KRTCAP2 homolog (LOC101294527), mRNA	PREDICTED: protein KRTCAP2 homolog [Vitis vinifera] >gi|297736152|emb|CBI24190.3| unnamed protein product [Vitis vinifera]	--	--	GO:0016132//brassinosteroid biosynthetic process;GO:0006084//acetyl-CoA metabolic process;GO:0016126//sterol biosynthetic process	-	GO:0016023//cytoplasmic membrane-bounded vesicle;GO:0009507//chloroplast;GO:0016020//membrane;GO:0005783//endoplasmic reticulum
CL10295.Contig1	1867	49.9645	73.019	PREDICTED: Solanum lycopersicum uncharacterized LOC101263742 (LOC101263742), mRNA	PREDICTED: uncharacterized protein LOC100254537 [Vitis vinifera]	--	--	-	-	-
CL10295.Contig2	1569	0.9827	1.0822	PREDICTED: Solanum lycopersicum uncharacterized LOC101263742 (LOC101263742), mRNA	PREDICTED: uncharacterized protein LOC100254537 [Vitis vinifera]	--	--	-	-	-
CL10295.Contig3	1607	37.3914	36.063	PREDICTED: Glycine max uncharacterized protein LOC100782156 (LOC100782156), mRNA	PREDICTED: uncharacterized protein LOC100254537 [Vitis vinifera]	--	--	-	-	-
CL10296.Contig1	394	0.9208	1.4743	PREDICTED: Vitis vinifera ribosomal RNA small subunit methyltransferase B-like (LOC100253242), mRNA	hypothetical protein PRUPE_ppa004181mg [Prunus persica]	--	16S rRNA (cytosine967-C5)-methyltransferase [EC:2.1.1.176]	GO:0031167//rRNA methylation;GO:0006355//regulation of transcription, DNA-dependent;GO:0009658//chloroplast organization;GO:0006399//tRNA metabolic process;GO:0045036//protein targeting to chloroplast	GO:0008649//rRNA methyltransferase activity;GO:0003723//RNA binding	GO:0009536//plastid
CL10296.Contig2	1242	1.0224	0.8994	PREDICTED: Vitis vinifera ribosomal RNA small subunit methyltransferase B-like (LOC100253242), mRNA	PREDICTED: ribosomal RNA small subunit methyltransferase B [Vitis vinifera] >gi|296089930|emb|CBI39749.3| unnamed protein product [Vitis vinifera]	--	16S rRNA (cytosine967-C5)-methyltransferase [EC:2.1.1.176]	GO:0031167//rRNA methylation;GO:0006355//regulation of transcription, DNA-dependent;GO:0009658//chloroplast organization;GO:0006399//tRNA metabolic process;GO:0045036//protein targeting to chloroplast	GO:0008649//rRNA methyltransferase activity;GO:0003723//RNA binding	GO:0009536//plastid
CL10297.Contig1	1109	209.777	162.211	Camellia oleifera calmodulin mRNA, complete cds	PREDICTED: calmodulin-related protein isoform 4 [Vitis vinifera]	Calmodulin OS=Lilium longiflorum PE=2 SV=2	calmodulin	GO:0010099//regulation of photomorphogenesis;GO:0006084//acetyl-CoA metabolic process;GO:0005513//detection of calcium ion;GO:0019722//calcium-mediated signaling;GO:0009612//response to mechanical stimulus	GO:0005509//calcium ion binding;GO:0005515//protein binding	GO:0005829//cytosol;GO:0005774//vacuolar membrane;GO:0005634//nucleus;GO:0005886//plasma membrane
CL10297.Contig2	1069	505.674	589.568	Camellia oleifera calmodulin mRNA, complete cds	PREDICTED: calmodulin-related protein isoform 4 [Vitis vinifera]	Calmodulin OS=Lilium longiflorum PE=2 SV=2	calmodulin	GO:0010099//regulation of photomorphogenesis;GO:0006084//acetyl-CoA metabolic process;GO:0005513//detection of calcium ion;GO:0019722//calcium-mediated signaling;GO:0009612//response to mechanical stimulus	GO:0005509//calcium ion binding;GO:0005515//protein binding	GO:0005829//cytosol;GO:0005774//vacuolar membrane;GO:0005634//nucleus;GO:0005886//plasma membrane
CL10298.Contig1	613	2.8112	4.009	--	hypothetical protein VITISV_038474 [Vitis vinifera]	Disease resistance protein RPS2 OS=Arabidopsis thaliana GN=RPS2 PE=1 SV=1	maintenance of ploidy protein MOB1 (MPS1 binder 1)	-	-	-
CL10298.Contig2	875	7.2041	5.5662	--	unnamed protein product [Vitis vinifera]	Disease resistance protein RPS2 OS=Arabidopsis thaliana GN=RPS2 PE=1 SV=1	maintenance of ploidy protein MOB1 (MPS1 binder 1)	-	-	-
CL10299.Contig1	350	36.4091	11.7451	Camellia sinensis DNA, SSR marker, MSG0731	--	--	--	-	-	-
CL10299.Contig2	252	8.638	5.142	--	--	--	--	-	-	-
CL103.Contig1	304	2.2376	1.0289	Populus EST from severe drought-stressed opposite wood	--	--	--	-	-	-
CL103.Contig2	476	0.6669	3.1916	Populus EST from severe drought-stressed opposite wood	--	--	--	-	-	-
CL1030.Contig1	417	2.5013	4.5004	--	--	--	--	-	-	-
CL1030.Contig2	292	1.5531	2.6014	Vitis vinifera, whole genome shotgun sequence, contig VV78X196868.4, clone ENTAV 115	--	--	--	-	-	-
CL10300.Contig1	461	16.7232	2.617	Vitis vinifera contig VV78X166267.15, whole genome shotgun sequence	unnamed protein product [Vitis vinifera]	Growth-regulating factor 5 OS=Arabidopsis thaliana GN=GRF5 PE=1 SV=1	--	-	-	-
CL10301.Contig1	1575	0.5471	0.5674	Vitis vinifera contig VV78X048548.7, whole genome shotgun sequence	serine protease htra2, putative [Ricinus communis] >gi|223548377|gb|EEF49868.1| serine protease htra2, putative [Ricinus communis]	Protease Do-like 1, chloroplastic OS=Arabidopsis thaliana GN=DEGP1 PE=1 SV=2	[EC:3.4.21.-]	GO:0008152//metabolic process	GO:0016491//oxidoreductase activity;GO:0008236//serine-type peptidase activity	-
CL10301.Contig2	1552	0.7305	0.8925	Vitis vinifera contig VV78X048548.7, whole genome shotgun sequence	serine protease htra2, putative [Ricinus communis] >gi|223548377|gb|EEF49868.1| serine protease htra2, putative [Ricinus communis]	Protease Do-like 1, chloroplastic OS=Arabidopsis thaliana GN=DEGP1 PE=1 SV=2	[EC:3.4.21.-]	GO:0008152//metabolic process	GO:0008236//serine-type peptidase activity	-
CL10302.Contig1	2479	0.5854	0.6849	PREDICTED: Vitis vinifera YS1-like protein-like (LOC100233121), mRNA	PREDICTED: metal-nicotianamine transporter YSL1 [Vitis vinifera]	Metal-nicotianamine transporter YSL1 OS=Arabidopsis thaliana GN=YSL1 PE=2 SV=2	--	GO:0009624//response to nematode;GO:0034755//iron ion transmembrane transport;GO:0010043//response to zinc ion;GO:0010039//response to iron ion;GO:0048316//seed development	GO:0051980//iron-nicotianamine transmembrane transporter activity	GO:0005886//plasma membrane
CL10302.Contig2	371	0	0.1204	PREDICTED: Solanum lycopersicum metal-nicotianamine transporter YSL1-like (LOC101265663), mRNA	PREDICTED: metal-nicotianamine transporter YSL1-like [Solanum lycopersicum]	Metal-nicotianamine transporter YSL3 OS=Arabidopsis thaliana GN=YSL3 PE=2 SV=1	--	GO:0048316//seed development;GO:0010039//response to iron ion;GO:0034755//iron ion transmembrane transport;GO:0006857//oligopeptide transport;GO:0010043//response to zinc ion;GO:0009624//response to nematode	GO:0051980//iron-nicotianamine transmembrane transporter activity;GO:0046872//metal ion binding;GO:0015198//oligopeptide transporter activity;GO:0020037//heme binding	GO:0005737//cytoplasm;GO:0005886//plasma membrane
CL10302.Contig3	1469	0.5557	0.3954	PREDICTED: Vitis vinifera YS1-like protein-like (LOC100233121), mRNA	PREDICTED: metal-nicotianamine transporter YSL1-like [Solanum lycopersicum]	Metal-nicotianamine transporter YSL3 OS=Arabidopsis thaliana GN=YSL3 PE=2 SV=1	--	GO:0009624//response to nematode;GO:0034755//iron ion transmembrane transport;GO:0010043//response to zinc ion;GO:0010039//response to iron ion;GO:0048316//seed development	GO:0051980//iron-nicotianamine transmembrane transporter activity	GO:0005886//plasma membrane
CL10302.Contig4	1358	0.1336	0.1974	PREDICTED: Vitis vinifera YS1-like protein-like (LOC100233121), mRNA	unnamed protein product [Vitis vinifera]	Metal-nicotianamine transporter YSL3 OS=Arabidopsis thaliana GN=YSL3 PE=2 SV=1	--	GO:0055085//transmembrane transport	GO:0020037//heme binding;GO:0046872//metal ion binding	-
CL10302.Contig5	1068	0.2972	0.1674	PREDICTED: Vitis vinifera YS1-like protein-like (LOC100233121), mRNA	unnamed protein product [Vitis vinifera]	Metal-nicotianamine transporter YSL1 OS=Arabidopsis thaliana GN=YSL1 PE=2 SV=2	--	GO:0034755//iron ion transmembrane transport;GO:0010039//response to iron ion;GO:0048316//seed development	GO:0051980//iron-nicotianamine transmembrane transporter activity	GO:0005886//plasma membrane
CL10303.Contig1	615	6.6365	4.7952	Vitis vinifera contig VV78X146572.4, whole genome shotgun sequence	PREDICTED: serine/threonine-protein phosphatase 7 long form homolog, partial [Cucumis sativus]	Serine/threonine-protein phosphatase 7 long form homolog OS=Arabidopsis thaliana GN=At1g48120 PE=2 SV=1	--	-	-	-
CL10304.Contig1	1591	15.9336	9.0432	PREDICTED: Vitis vinifera ribosomal protein L11 methyltransferase-like (LOC100245135), mRNA	hypothetical protein PRUPE_ppa024397mg [Prunus persica]	--	--	GO:0006744//ubiquinone biosynthetic process;GO:0006479//protein methylation	GO:0008276//protein methyltransferase activity	GO:0005737//cytoplasm
CL10304.Contig2	590	0.4612	0.9088	PREDICTED: Vitis vinifera ribosomal protein L11 methyltransferase-like (LOC100245135), mRNA	hypothetical protein PRUPE_ppa024397mg [Prunus persica]	--	--	GO:0006744//ubiquinone biosynthetic process;GO:0006479//protein methylation	GO:0008276//protein methyltransferase activity	GO:0005737//cytoplasm
CL10305.Contig1	408	1.7784	2.5189	--	--	--	--	-	-	-
CL10305.Contig2	254	0.7142	0.3518	--	--	--	--	-	-	-
CL10306.Contig1	3937	41.5137	24.0948	PREDICTED: Vitis vinifera calmodulin-binding transcription activator 3-like (LOC100247418), mRNA	unnamed protein product [Vitis vinifera]	Calmodulin-binding transcription activator 3 OS=Arabidopsis thaliana GN=CMTA3 PE=1 SV=1	26S proteasome non-ATPase regulatory subunit 10	GO:0009607//response to biotic stimulus	GO:0003677//DNA binding	GO:0005634//nucleus
CL10306.Contig2	4123	35.5712	35.3407	PREDICTED: Vitis vinifera calmodulin-binding transcription activator 3-like (LOC100247418), mRNA	unnamed protein product [Vitis vinifera]	Calmodulin-binding transcription activator 3 OS=Arabidopsis thaliana GN=CMTA3 PE=1 SV=1	--	GO:0006355//regulation of transcription, DNA-dependent;GO:0010118//stomatal movement;GO:0050832//defense response to fungus;GO:0042742//defense response to bacterium;GO:0000956//nuclear-transcribed mRNA catabolic process;GO:0010150//leaf senescence;GO:0019722//calcium-mediated signaling;GO:0000398//mRNA splicing, via spliceosome	GO:0016301//kinase activity;GO:0003677//DNA binding;GO:0005516//calmodulin binding	GO:0035061//interchromatin granule;GO:0016607//nuclear speck;GO:0005773//vacuole;GO:0009506//plasmodesma
CL10306.Contig3	353	0	0.6329	--	--	--	--	-	-	-
CL10307.Contig1	869	7.5148	12.2376	PREDICTED: Vitis vinifera glutamyl-tRNA reductase 1, chloroplastic-like (LOC100259052), mRNA	unnamed protein product [Vitis vinifera]	Glutamyl-tRNA reductase 1, chloroplastic OS=Cucumis sativus GN=HEMA1 PE=2 SV=1	glutamyl-tRNA reductase [EC:1.2.1.70]	GO:0006979//response to oxidative stress;GO:0006782//protoporphyrinogen IX biosynthetic process;GO:0015995//chlorophyll biosynthetic process;GO:0009416//response to light stimulus;GO:0055114//oxidation-reduction process	GO:0050661//NADP binding;GO:0008883//glutamyl-tRNA reductase activity	-
CL10307.Contig2	580	1.4856	1.8489	PREDICTED: Vitis vinifera glutamyl-tRNA reductase 1, chloroplastic-like (LOC100259052), mRNA	unnamed protein product [Vitis vinifera]	Glutamyl-tRNA reductase 1, chloroplastic OS=Cucumis sativus GN=HEMA1 PE=2 SV=1	glutamyl-tRNA reductase [EC:1.2.1.70]	GO:0006979//response to oxidative stress;GO:0006782//protoporphyrinogen IX biosynthetic process;GO:0015995//chlorophyll biosynthetic process;GO:0009416//response to light stimulus;GO:0055114//oxidation-reduction process	GO:0050661//NADP binding;GO:0008883//glutamyl-tRNA reductase activity	-
CL10308.Contig1	355	0.6387	1.1328	--	--	--	--	-	-	-
CL10308.Contig2	357	2.1595	1.3768	--	--	--	--	-	-	-
CL10309.Contig1	1286	0.529	0.6254	PREDICTED: Vitis vinifera uncharacterized LOC100248009 (LOC100248009), mRNA	PREDICTED: uncharacterized protein LOC101244034 [Solanum lycopersicum]	--	--	GO:0010090//trichome morphogenesis;GO:0007155//cell adhesion;GO:0045010//actin nucleation	-	GO:0009506//plasmodesma;GO:0005634//nucleus
CL10309.Contig2	1263	0.6463	0.7076	PREDICTED: Vitis vinifera uncharacterized LOC100248009 (LOC100248009), mRNA	PREDICTED: uncharacterized protein LOC101244034 [Solanum lycopersicum]	--	--	GO:0010090//trichome morphogenesis;GO:0007155//cell adhesion;GO:0045010//actin nucleation	-	GO:0009506//plasmodesma;GO:0005634//nucleus
CL1031.Contig1	1716	38.769	22.8881	PREDICTED: Vitis vinifera DEAD-box ATP-dependent RNA helicase 31-like (LOC100258444), mRNA	PREDICTED: DEAD-box ATP-dependent RNA helicase 31-like [Vitis vinifera]	DEAD-box ATP-dependent RNA helicase 31 OS=Arabidopsis thaliana GN=RH31 PE=2 SV=2	ATP-dependent RNA helicase DDX18/HAS1 [EC:3.6.4.13]	GO:0009414//response to water deprivation;GO:0009651//response to salt stress;GO:0009409//response to cold;GO:0009220//pyrimidine ribonucleotide biosynthetic process	GO:0003723//RNA binding;GO:0008026//ATP-dependent helicase activity;GO:0005524//ATP binding	GO:0005739//mitochondrion;GO:0009507//chloroplast
CL1031.Contig2	936	12.0157	10.4068	PREDICTED: Vitis vinifera DEAD-box ATP-dependent RNA helicase 31-like (LOC100258444), mRNA	PREDICTED: DEAD-box ATP-dependent RNA helicase 31-like [Vitis vinifera]	DEAD-box ATP-dependent RNA helicase 31 OS=Arabidopsis thaliana GN=RH31 PE=2 SV=2	ATP-dependent RNA helicase DDX18/HAS1 [EC:3.6.4.13]	GO:0009414//response to water deprivation;GO:0009651//response to salt stress;GO:0009409//response to cold;GO:0009220//pyrimidine ribonucleotide biosynthetic process	GO:0003723//RNA binding;GO:0008026//ATP-dependent helicase activity;GO:0005524//ATP binding	GO:0005739//mitochondrion;GO:0009507//chloroplast
CL10310.Contig1	369	1.4748	0.6055	--	--	--	--	-	-	-
CL10310.Contig2	331	1.9181	1.2149	--	--	--	--	-	-	-
CL10311.Contig1	278	0.8156	0.4822	--	--	--	--	-	-	-
CL10311.Contig2	250	0.3628	0.8937	--	--	--	--	-	-	-
CL10312.Contig1	310	5.559	2.4503	Triticum aestivum chromosome 3B-specific BAC library, contig ctg0528b	unknown [Solanum tuberosum]	Mitochondrial import inner membrane translocase subunit TIM17-2 OS=Arabidopsis thaliana GN=TIM17-2 PE=1 SV=2	--	GO:0044763	-	GO:0005743//mitochondrial inner membrane;GO:0005741//mitochondrial outer membrane;GO:0044425//membrane part
CL10312.Contig2	1541	36.4326	30.7066	PREDICTED: Solanum lycopersicum mitochondrial import inner membrane translocase subunit TIM17-2-like (LOC101258028), mRNA	unknown [Solanum tuberosum]	Mitochondrial import inner membrane translocase subunit TIM17-2 OS=Arabidopsis thaliana GN=TIM17-2 PE=1 SV=2	--	GO:0048573//photoperiodism, flowering;GO:0051604//protein maturation;GO:0007067//mitosis;GO:0006886//intracellular protein transport	GO:0015450//P-P-bond-hydrolysis-driven protein transmembrane transporter activity	GO:0016021//integral to membrane;GO:0005744//mitochondrial inner membrane presequence translocase complex;GO:0005741//mitochondrial outer membrane
CL10313.Contig1	1014	15.6979	10.9283	PREDICTED: Vitis vinifera uncharacterized LOC100263954 (LOC100263954), mRNA	PREDICTED: uncharacterized protein At1g32220, chloroplastic [Vitis vinifera] >gi|296082186|emb|CBI21191.3| unnamed protein product [Vitis vinifera]	Uncharacterized protein At1g32220, chloroplastic OS=Arabidopsis thaliana GN=At1g32220 PE=1 SV=1	--	GO:0016567//protein ubiquitination;GO:0048364//root development;GO:0051301//cell division	GO:0004842//ubiquitin-protein ligase activity;GO:0050662//coenzyme binding;GO:0008270//zinc ion binding;GO:0000166//nucleotide binding	GO:0005886//plasma membrane;GO:0016021//integral to membrane;GO:0005739//mitochondrion
CL10313.Contig2	1081	5.6634	4.9188	PREDICTED: Vitis vinifera uncharacterized LOC100263954 (LOC100263954), mRNA	PREDICTED: uncharacterized protein At1g32220, chloroplastic [Vitis vinifera] >gi|296082186|emb|CBI21191.3| unnamed protein product [Vitis vinifera]	Uncharacterized protein At1g32220, chloroplastic OS=Arabidopsis thaliana GN=At1g32220 PE=1 SV=1	--	GO:0016567//protein ubiquitination;GO:0048364//root development;GO:0051301//cell division	GO:0004842//ubiquitin-protein ligase activity;GO:0050662//coenzyme binding;GO:0008270//zinc ion binding;GO:0000166//nucleotide binding	GO:0005886//plasma membrane;GO:0016021//integral to membrane;GO:0005739//mitochondrion
CL10314.Contig1	638	2.2035	2.5213	PREDICTED: Vitis vinifera telomere repeat-binding protein 5-like (LOC100257090), mRNA	putative double-strand telomere binding protein 2 [Carica papaya]	Telomere repeat-binding protein 5 OS=Arabidopsis thaliana GN=TRP5 PE=1 SV=2	--	GO:0033993//response to lipid;GO:0009725//response to hormone stimulus;GO:1901700	GO:0042162//telomeric DNA binding	GO:0044424//intracellular part
CL10314.Contig2	394	0.9208	0.567	--	--	--	--	-	-	-
CL10315.Contig1	1915	35.3323	28.6295	PREDICTED: Vitis vinifera uncharacterized LOC100250442 (LOC100250442), mRNA	PREDICTED: uncharacterized protein LOC101264173 [Solanum lycopersicum]	Proline-rich receptor-like protein kinase PERK8 OS=Arabidopsis thaliana GN=PERK8 PE=1 SV=1	phospholipase D [EC:3.1.4.4]	GO:0032259//methylation	GO:0008168//methyltransferase activity	GO:0005794//Golgi apparatus;GO:0005886//plasma membrane
CL10315.Contig2	360	1.8896	2.7306	Mangifera indica microsatellite Min310 sequence	--	--	--	-	-	-
CL10316.Contig1	1972	15.2468	13.5498	PREDICTED: Vitis vinifera DUF246 domain-containing protein At1g04910-like (LOC100241672), mRNA	unnamed protein product [Vitis vinifera]	Uncharacterized protein At1g04910 OS=Arabidopsis thaliana GN=At1g04910 PE=1 SV=1	--	-	GO:0016757//transferase activity, transferring glycosyl groups	GO:0005802//trans-Golgi network;GO:0005794//Golgi apparatus;GO:0005768//endosome;GO:0005739//mitochondrion
CL10316.Contig2	2085	6.8079	6.2148	PREDICTED: Vitis vinifera DUF246 domain-containing protein At1g04910-like (LOC100247000), mRNA	conserved hypothetical protein [Ricinus communis] >gi|223542660|gb|EEF44197.1| conserved hypothetical protein [Ricinus communis]	Uncharacterized protein At1g04910 OS=Arabidopsis thaliana GN=At1g04910 PE=1 SV=1	--	-	GO:0016757//transferase activity, transferring glycosyl groups	GO:0005802//trans-Golgi network;GO:0005794//Golgi apparatus;GO:0005768//endosome;GO:0005739//mitochondrion
CL10316.Contig3	543	0.5011	0.4114	PREDICTED: Vitis vinifera DUF246 domain-containing protein At1g04910-like (LOC100241672), mRNA	predicted protein [Populus trichocarpa] >gi|222839325|gb|EEE77662.1| predicted protein [Populus trichocarpa]	Uncharacterized protein At1g04910 OS=Arabidopsis thaliana GN=At1g04910 PE=1 SV=1	--	-	GO:0016757//transferase activity, transferring glycosyl groups	GO:0005802//trans-Golgi network;GO:0005794//Golgi apparatus;GO:0005768//endosome;GO:0005739//mitochondrion
CL10317.Contig1	3286	39.9119	32.2949	PREDICTED: Vitis vinifera probable alpha,alpha-trehalose-phosphate synthase [UDP-forming] 7-like (LOC100265140), mRNA	trehalose-6-phosphate synthase, putative [Ricinus communis] >gi|223538508|gb|EEF40113.1| trehalose-6-phosphate synthase, putative [Ricinus communis]	Probable alpha,alpha-trehalose-phosphate synthase [UDP-forming] 7 OS=Arabidopsis thaliana GN=TPS7 PE=1 SV=1	trehalose 6-phosphate synthase/phosphatase [EC:2.4.1.15 3.1.3.12]	GO:0005992//trehalose biosynthetic process	GO:0003825//alpha,alpha-trehalose-phosphate synthase (UDP-forming) activity;GO:0004805//trehalose-phosphatase activity	-
CL10317.Contig2	2186	12.8414	12.6526	PREDICTED: Vitis vinifera probable alpha,alpha-trehalose-phosphate synthase [UDP-forming] 7-like (LOC100255689), mRNA	hypothetical protein VITISV_036715 [Vitis vinifera]	Probable alpha,alpha-trehalose-phosphate synthase [UDP-forming] 7 OS=Arabidopsis thaliana GN=TPS7 PE=1 SV=1	trehalose 6-phosphate synthase/phosphatase [EC:2.4.1.15 3.1.3.12]	GO:0005992//trehalose biosynthetic process;GO:0006007//glucose catabolic process	GO:0003825//alpha,alpha-trehalose-phosphate synthase (UDP-forming) activity;GO:0004805//trehalose-phosphatase activity	GO:0005634//nucleus;GO:0005829//cytosol
CL10318.Contig1	360	3.7791	3.8477	Camellia sinensis DNA, SSR marker, MSG0203	--	--	--	-	-	-
CL10318.Contig2	290	1.0946	1.3867	Camellia sinensis DNA, SSR marker, MSG0203	--	--	--	-	-	-
CL10319.Contig1	537	9.6273	6.6566	PREDICTED: Cucumis sativus pentatricopeptide repeat-containing protein At3g54980, mitochondrial-like (LOC101216262), mRNA	--	--	--	-	-	-
CL10319.Contig2	610	0.8921	0.879	--	--	--	--	-	-	-
CL10319.Contig3	565	0.5619	1.5817	--	--	--	--	-	-	-
CL1032.Contig1	1238	2.1246	1.1911	Vitis vinifera clone SS0AFA2YC04	PREDICTED: alpha N-terminal protein methyltransferase 1-like [Solanum lycopersicum]	Alpha N-terminal protein methyltransferase 1 OS=Arabidopsis thaliana GN=At5g44450 PE=2 SV=1	--	GO:0032259//methylation	GO:0008168//methyltransferase activity	GO:0005634//nucleus
CL1032.Contig2	1235	1.6891	1.3025	Vitis vinifera clone SS0AFA2YC04	PREDICTED: alpha N-terminal protein methyltransferase 1-like [Solanum lycopersicum]	Alpha N-terminal protein methyltransferase 1 OS=Arabidopsis thaliana GN=At5g44450 PE=2 SV=1	--	GO:0032259//methylation	GO:0008168//methyltransferase activity	GO:0005634//nucleus
CL1032.Contig3	1142	2.8989	2.3867	Vitis vinifera clone SS0AFA2YC04	PREDICTED: alpha N-terminal protein methyltransferase 1-like [Solanum lycopersicum]	Alpha N-terminal protein methyltransferase 1 OS=Arabidopsis thaliana GN=At5g44450 PE=2 SV=1	--	GO:0032259//methylation	GO:0008168//methyltransferase activity	GO:0005634//nucleus
CL10320.Contig1	2615	8.3589	7.4158	PREDICTED: Vitis vinifera uncharacterized LOC100252571 (LOC100252571), mRNA	unnamed protein product [Vitis vinifera]	DEAD-box ATP-dependent RNA helicase 42 OS=Arabidopsis thaliana GN=RH42 PE=1 SV=2	protein MPE1	-	-	-
CL10320.Contig2	1234	7.6807	2.0639	PREDICTED: Fragaria vesca subsp. vesca uncharacterized LOC101301887 (LOC101301887), mRNA	unnamed protein product [Vitis vinifera]	--	G patch domain-containing protein 1	-	-	-
CL10321.Contig1	1232	0.4785	0.544	Vitis vinifera clone SS0AFA20YG15	hypothetical protein VITISV_010788 [Vitis vinifera]	--	--	GO:0006098//pentose-phosphate shunt;GO:0019288//isopentenyl diphosphate biosynthetic process, mevalonate-independent pathway;GO:0000023//maltose metabolic process;GO:0019252//starch biosynthetic process;GO:0010207//photosystem II assembly;GO:0019761//glucosinolate biosynthetic process	GO:0003955//NAD(P)H dehydrogenase (quinone) activity	GO:0009507//chloroplast
CL10321.Contig2	1438	3.879	3.2937	Vitis vinifera clone SS0AFA20YG15	hypothetical protein VITISV_010788 [Vitis vinifera]	--	--	GO:0006098//pentose-phosphate shunt;GO:0019288//isopentenyl diphosphate biosynthetic process, mevalonate-independent pathway;GO:0000023//maltose metabolic process;GO:0019252//starch biosynthetic process;GO:0010207//photosystem II assembly;GO:0019761//glucosinolate biosynthetic process	GO:0003955//NAD(P)H dehydrogenase (quinone) activity	GO:0009507//chloroplast
CL10322.Contig1	1759	25.2657	18.3404	Carica papaya GTP-binding family protein mRNA, complete cds	PREDICTED: nucleolar GTP-binding protein 2-like [Vitis vinifera]	--	nuclear GTP-binding protein	GO:0006184//GTP catabolic process;GO:0042254//ribosome biogenesis	GO:0003924//GTPase activity;GO:0005525//GTP binding	GO:0005730//nucleolus
CL10322.Contig2	656	0.8987	1.3623	Camellia sinensis DNA, SSR marker, MSE0260	PREDICTED: nucleolar GTP-binding protein 2-like [Cucumis sativus]	--	nuclear GTP-binding protein	GO:0006184//GTP catabolic process;GO:0042254//ribosome biogenesis	GO:0003924//GTPase activity;GO:0005525//GTP binding	GO:0005730//nucleolus
CL10322.Contig3	623	4.0036	4.1599	Camellia sinensis DNA, SSR marker, MSE0260	PREDICTED: nucleolar GTP-binding protein 2-like [Cucumis sativus]	--	nuclear GTP-binding protein	GO:0006184//GTP catabolic process;GO:0042254//ribosome biogenesis	GO:0003924//GTPase activity;GO:0005525//GTP binding	GO:0005730//nucleolus
CL10324.Contig1	1661	0.1911	0.1076	PREDICTED: Vitis vinifera 3-oxoacyl-[acyl-carrier-protein] synthase, mitochondrial-like (LOC100244832), mRNA	hypothetical protein PRUPE_ppa020225mg [Prunus persica]	3-oxoacyl-[acyl-carrier-protein] synthase, mitochondrial OS=Arabidopsis thaliana GN=KAS PE=1 SV=1	3-oxoacyl-[acyl-carrier-protein] synthase II [EC:2.3.1.179]	GO:0006633//fatty acid biosynthetic process;GO:0009409//response to cold;GO:0000038//very long-chain fatty acid metabolic process;GO:0042335//cuticle development	GO:0004315//3-oxoacyl-[acyl-carrier-protein] synthase activity	GO:0005739//mitochondrion
CL10324.Contig2	1696	0.722	0.6323	PREDICTED: Vitis vinifera 3-oxoacyl-[acyl-carrier-protein] synthase, mitochondrial-like (LOC100244832), mRNA	hypothetical protein PRUPE_ppa020225mg [Prunus persica]	3-oxoacyl-[acyl-carrier-protein] synthase, mitochondrial OS=Arabidopsis thaliana GN=KAS PE=1 SV=1	3-oxoacyl-[acyl-carrier-protein] synthase II [EC:2.3.1.179]	GO:0006633//fatty acid biosynthetic process;GO:0009409//response to cold;GO:0000038//very long-chain fatty acid metabolic process;GO:0042335//cuticle development	GO:0004315//3-oxoacyl-[acyl-carrier-protein] synthase activity	GO:0005739//mitochondrion
CL10325.Contig1	448	0.8098	0.9974	PREDICTED: Vitis vinifera ferredoxin-1-like (LOC100242061), mRNA	PREDICTED: ferredoxin-1 [Vitis vinifera] >gi|297742123|emb|CBI33910.3| unnamed protein product [Vitis vinifera]	Ferredoxin-6, chloroplastic OS=Zea mays GN=FDX6 PE=2 SV=1	ferredoxin	GO:0022900//electron transport chain;GO:0010103//stomatal complex morphogenesis;GO:0006098//pentose-phosphate shunt;GO:0019288//isopentenyl diphosphate biosynthetic process, mevalonate-independent pathway;GO:0009688//abscisic acid biosynthetic process	GO:0051537//2 iron, 2 sulfur cluster binding;GO:0046872//metal ion binding;GO:0009055//electron carrier activity	GO:0009507//chloroplast
CL10325.Contig2	774	10.8393	12.2964	PREDICTED: Vitis vinifera ferredoxin-1-like (LOC100242061), mRNA	PREDICTED: ferredoxin-1 [Vitis vinifera] >gi|297742123|emb|CBI33910.3| unnamed protein product [Vitis vinifera]	Ferredoxin, root R-B1 OS=Raphanus sativus PE=1 SV=1	ferredoxin	GO:0022900//electron transport chain;GO:0010103//stomatal complex morphogenesis;GO:0006098//pentose-phosphate shunt;GO:0019288//isopentenyl diphosphate biosynthetic process, mevalonate-independent pathway;GO:0009688//abscisic acid biosynthetic process	GO:0051537//2 iron, 2 sulfur cluster binding;GO:0046872//metal ion binding;GO:0009055//electron carrier activity	GO:0009507//chloroplast
CL10326.Contig1	405	1.9036	0.5516	--	--	--	--	-	-	-
CL10326.Contig2	450	1.814	0.7944	--	--	--	--	-	-	-
CL10327.Contig1	1497	11.4813	13.8197	PREDICTED: Vitis vinifera tetratricopeptide repeat protein 13-like (LOC100264606), mRNA	hypothetical protein PRUPE_ppa000628mg [Prunus persica]	Probable UDP-N-acetylglucosamine--peptide N-acetylglucosaminyltransferase SEC OS=Arabidopsis thaliana GN=SEC PE=2 SV=1	polypeptide N-acetylglucosaminyltransferase [EC:2.4.1.-]	GO:0000278//mitotic cell cycle;GO:0010048//vernalization response;GO:0006396//RNA processing;GO:0031348//negative regulation of defense response;GO:0043687//post-translational protein modification;GO:0006346//methylation-dependent chromatin silencing;GO:0045893//positive regulation of transcription, DNA-dependent;GO:0009816//defense response to bacterium, incompatible interaction;GO:0016246//RNA …	GO:0032947//protein complex scaffold	GO:0048471//perinuclear region of cytoplasm;GO:0005634//nucleus
CL10327.Contig2	3534	30.1688	24.6298	PREDICTED: Vitis vinifera tetratricopeptide repeat protein 13-like (LOC100264606), mRNA	PREDICTED: tetratricopeptide repeat protein 13-like [Vitis vinifera]	Probable UDP-N-acetylglucosamine--peptide N-acetylglucosaminyltransferase SEC OS=Arabidopsis thaliana GN=SEC PE=2 SV=1	polypeptide N-acetylglucosaminyltransferase [EC:2.4.1.-]	GO:0000278//mitotic cell cycle;GO:0010048//vernalization response;GO:0006396//RNA processing;GO:0031348//negative regulation of defense response;GO:0043687//post-translational protein modification;GO:0006346//methylation-dependent chromatin silencing;GO:0045893//positive regulation of transcription, DNA-dependent;GO:0009816//defense response to bacterium, incompatible interaction;GO:0016246//RNA …	GO:0032947//protein complex scaffold	GO:0005739//mitochondrion;GO:0048471//perinuclear region of cytoplasm;GO:0005634//nucleus
CL10328.Contig1	705	12.2218	12.1689	Camptotheca acuminata anthranilate synthase alpha 1 (ASA1) mRNA, complete cds	anthranilate synthase alpha 1 [Camptotheca acuminata]	Anthranilate synthase component I-1, chloroplastic OS=Arabidopsis thaliana GN=ASA1 PE=2 SV=1	anthranilate synthase component I [EC:4.1.3.27]	GO:0009058//biosynthetic process	GO:0016833//oxo-acid-lyase activity	-
CL10329.Contig1	513	2.0332	1.742	PREDICTED: Glycine max probable galacturonosyltransferase-like 9-like (LOC100778263), mRNA	transferase, transferring glycosyl groups, putative [Ricinus communis] >gi|223540697|gb|EEF42260.1| transferase, transferring glycosyl groups, putative [Ricinus communis]	Probable galacturonosyltransferase-like 9 OS=Arabidopsis thaliana GN=GATL9 PE=2 SV=1	Ras-related C3 botulinum toxin substrate 1	GO:0016051//carbohydrate biosynthetic process	GO:0047262//polygalacturonate 4-alpha-galacturonosyltransferase activity	GO:0005794//Golgi apparatus
CL10329.Contig2	1272	4.813	18.4772	PREDICTED: Glycine max probable galacturonosyltransferase-like 9-like (LOC100778263), mRNA	PREDICTED: probable galacturonosyltransferase-like 9-like [Vitis vinifera]	Probable galacturonosyltransferase-like 9 OS=Arabidopsis thaliana GN=GATL9 PE=2 SV=1	alpha-1,4-galacturonosyltransferase [EC:2.4.1.43]	GO:0016051//carbohydrate biosynthetic process	GO:0047262//polygalacturonate 4-alpha-galacturonosyltransferase activity	GO:0005794//Golgi apparatus
CL1033.Contig1	1375	73.3177	49.492	Lotus japonicus cDNA, clone: LjFL1-012-DD04, HTC	LOB domain-containing protein, putative [Ricinus communis] >gi|223535413|gb|EEF37083.1| LOB domain-containing protein, putative [Ricinus communis]	LOB domain-containing protein 37 OS=Arabidopsis thaliana GN=LBD37 PE=2 SV=1	carbamoyl-phosphate synthase large subunit [EC:6.3.5.5]	GO:0015706//nitrate transport;GO:0010167//response to nitrate;GO:0006807//nitrogen compound metabolic process;GO:0060776//simple leaf morphogenesis	-	-
CL1033.Contig2	886	102.574	100.41	PREDICTED: Glycine max LOB domain-containing protein 38-like (LOC100818328), mRNA	LOB domain-containing protein, putative [Ricinus communis] >gi|223535413|gb|EEF37083.1| LOB domain-containing protein, putative [Ricinus communis]	LOB domain-containing protein 38 OS=Arabidopsis thaliana GN=LBD38 PE=2 SV=1	carbamoyl-phosphate synthase large subunit [EC:6.3.5.5]	GO:0010167//response to nitrate;GO:0015706//nitrate transport	-	-
CL10330.Contig1	2035	4.5015	4.6329	Vitis vinifera contig VV78X231541.6, whole genome shotgun sequence	hypothetical protein PRUPE_ppa017052mg [Prunus persica]	Probable polyol transporter 6 OS=Arabidopsis thaliana GN=PLT6 PE=2 SV=2	MFS transporter, SP family, solute carrier family 2 (myo-inositol transporter), member 13	GO:0055085//transmembrane transport;GO:0009684//indoleacetic acid biosynthetic process;GO:0055114//oxidation-reduction process;GO:0006857//oligopeptide transport;GO:0006569//tryptophan catabolic process;GO:0008643//carbohydrate transport	GO:0032440//2-alkenal reductase [NAD(P)] activity;GO:0005351//sugar:hydrogen symporter activity	GO:0016021//integral to membrane;GO:0005886//plasma membrane
CL10330.Contig2	3369	2.1672	1.0876	PREDICTED: Vitis vinifera serine/threonine-protein phosphatase PP1-like (LOC100256994), mRNA	hypothetical protein PRUPE_ppa017052mg [Prunus persica]	Probable polyol transporter 6 OS=Arabidopsis thaliana GN=PLT6 PE=2 SV=2	protein phosphatase 1, catalytic subunit [EC:3.1.3.16]	GO:0055085//transmembrane transport;GO:0009684//indoleacetic acid biosynthetic process;GO:0055114//oxidation-reduction process;GO:0006857//oligopeptide transport;GO:0006569//tryptophan catabolic process;GO:0008643//carbohydrate transport	GO:0032440//2-alkenal reductase [NAD(P)] activity;GO:0004721//phosphoprotein phosphatase activity;GO:0005351//sugar:hydrogen symporter activity	GO:0016021//integral to membrane;GO:0005886//plasma membrane
CL10331.Contig1	2871	6.2393	2.8792	PREDICTED: Vitis vinifera DNA-directed RNA polymerase E subunit 1-like (LOC100266900), mRNA	unnamed protein product [Vitis vinifera]	DNA-directed RNA polymerase E subunit 1 OS=Arabidopsis thaliana GN=NRPE1 PE=1 SV=1	DNA-directed RNA polymerase III subunit RPC1 [EC:2.7.7.6]	GO:0000278//mitotic cell cycle;GO:0006275//regulation of DNA replication;GO:0006261//DNA-dependent DNA replication;GO:0051567//histone H3-K9 methylation;GO:0000724//double-strand break repair via homologous recombination;GO:0048453//sepal formation;GO:0030422//production of siRNA involved in RNA interference;GO:0006342//chromatin silencing;GO:0006306//DNA methylation;GO:0016444//somatic cell DNA …	GO:0016779//nucleotidyltransferase activity;GO:0005515//protein binding	GO:0000419//DNA-directed RNA polymerase V complex;GO:0005730//nucleolus;GO:0016604//nuclear body;GO:0000418//DNA-directed RNA polymerase IV complex
CL10331.Contig2	2698	2.5717	1.0765	PREDICTED: Vitis vinifera DNA-directed RNA polymerase E subunit 1-like (LOC100266900), mRNA	unnamed protein product [Vitis vinifera]	DNA-directed RNA polymerase E subunit 1 OS=Arabidopsis thaliana GN=NRPE1 PE=1 SV=1	DNA-directed RNA polymerase III subunit RPC1 [EC:2.7.7.6]	GO:0000278//mitotic cell cycle;GO:0006275//regulation of DNA replication;GO:0006261//DNA-dependent DNA replication;GO:0051567//histone H3-K9 methylation;GO:0000724//double-strand break repair via homologous recombination;GO:0048453//sepal formation;GO:0030422//production of siRNA involved in RNA interference;GO:0006342//chromatin silencing;GO:0006306//DNA methylation;GO:0016444//somatic cell DNA …	GO:0016779//nucleotidyltransferase activity;GO:0005515//protein binding	GO:0000419//DNA-directed RNA polymerase V complex;GO:0005730//nucleolus;GO:0016604//nuclear body;GO:0000418//DNA-directed RNA polymerase IV complex
CL10332.Contig1	2354	15.4889	24.7899	Vitis vinifera contig VV78X030623.6, whole genome shotgun sequence	PREDICTED: receptor-like serine/threonine-protein kinase At2g45590-like [Solanum lycopersicum]	Receptor-like serine/threonine-protein kinase At2g45590 OS=Arabidopsis thaliana GN=At2g45590 PE=2 SV=1	interleukin-1 receptor-associated kinase 4 [EC:2.7.11.1]	-	GO:0016301//kinase activity	-
CL10332.Contig2	2226	7.7008	8.9927	Vitis vinifera contig VV78X030623.6, whole genome shotgun sequence	PREDICTED: receptor-like serine/threonine-protein kinase At2g45590-like [Solanum lycopersicum]	Receptor-like serine/threonine-protein kinase At2g45590 OS=Arabidopsis thaliana GN=At2g45590 PE=2 SV=1	interleukin-1 receptor-associated kinase 4 [EC:2.7.11.1]	GO:0016310//phosphorylation	GO:0004672//protein kinase activity;GO:0000166//nucleotide binding	-
CL10332.Contig3	385	9.6588	10.7935	PREDICTED: Solanum lycopersicum receptor-like serine/threonine-protein kinase At2g45590-like (LOC101268163), mRNA	PREDICTED: receptor-like serine/threonine-protein kinase At2g45590-like [Solanum lycopersicum]	Receptor-like serine/threonine-protein kinase At2g45590 OS=Arabidopsis thaliana GN=At2g45590 PE=2 SV=1	brassinosteroid insensitive 1-associated receptor kinase 1 [EC:2.7.10.1 2.7.11.1]	GO:0006468//protein phosphorylation	GO:0005524//ATP binding;GO:0004674//protein serine/threonine kinase activity	GO:0005886//plasma membrane
CL10333.Contig1	2189	52.8904	68.8304	PREDICTED: Vitis vinifera uncharacterized LOC100255631 (LOC100255631), mRNA	PREDICTED: uncharacterized protein LOC100255631 [Vitis vinifera]	Probable transcription factor PosF21 OS=Arabidopsis thaliana GN=POSF21 PE=2 SV=1	ABA responsive element binding factor	GO:0009410//response to xenobiotic stimulus;GO:0030968//endoplasmic reticulum unfolded protein response	GO:0003677//DNA binding;GO:0003700//sequence-specific DNA binding transcription factor activity	GO:0005829//cytosol;GO:0005634//nucleus
CL10333.Contig2	1932	44.5748	42.1617	PREDICTED: Vitis vinifera uncharacterized LOC100255631 (LOC100255631), mRNA	PREDICTED: uncharacterized protein LOC100255631 [Vitis vinifera]	Probable transcription factor PosF21 OS=Arabidopsis thaliana GN=POSF21 PE=2 SV=1	plant G-box-binding factor	GO:0006355//regulation of transcription, DNA-dependent;GO:0009410//response to xenobiotic stimulus;GO:0030968//endoplasmic reticulum unfolded protein response	GO:0043565//sequence-specific DNA binding;GO:0003700//sequence-specific DNA binding transcription factor activity	GO:0005829//cytosol;GO:0005634//nucleus
CL10333.Contig3	501	3.1681	5.3512	PREDICTED: Vitis vinifera uncharacterized LOC100255631 (LOC100255631), mRNA	PREDICTED: uncharacterized protein LOC101250636 [Solanum lycopersicum]	Transcription factor RF2a OS=Oryza sativa subsp. japonica GN=RF2a PE=1 SV=1	--	GO:0006355//regulation of transcription, DNA-dependent	GO:0003700//sequence-specific DNA binding transcription factor activity;GO:0043565//sequence-specific DNA binding	-
CL10334.Contig1	612	0	0	Brassica rapa subsp. pekinensis clone KBrB005N03, complete sequence	PREDICTED: UDP-glycosyltransferase 76C4-like [Vitis vinifera]	UDP-glycosyltransferase 76C2 OS=Arabidopsis thaliana GN=UGT76C2 PE=1 SV=1	cytokinin-N-glucosyltransferase [EC:2.4.1.-]	-	GO:0016758//transferase activity, transferring hexosyl groups	-
CL10334.Contig2	567	0	0	Brassica rapa subsp. pekinensis clone KBrB005N03, complete sequence	PREDICTED: UDP-glycosyltransferase 76C4-like [Vitis vinifera]	UDP-glycosyltransferase 76C2 OS=Arabidopsis thaliana GN=UGT76C2 PE=1 SV=1	cytokinin-N-glucosyltransferase [EC:2.4.1.-]	-	GO:0016758//transferase activity, transferring hexosyl groups	-
CL10334.Contig3	281	14.3633	3.9753	Brassica rapa subsp. pekinensis clone KBrB005N03, complete sequence	PREDICTED: UDP-glycosyltransferase 76C4-like [Vitis vinifera]	UDP-glycosyltransferase 76C3 OS=Arabidopsis thaliana GN=UGT76C3 PE=3 SV=1	cytokinin-N-glucosyltransferase [EC:2.4.1.-]	GO:0008152//metabolic process	GO:0047213//anthocyanidin 3-O-glucosyltransferase activity	-
CL10335.Contig1	634	1.1445	0.7752	PREDICTED: Cucumis sativus TRM112-like protein At1g78190-like (LOC101223150), mRNA >gi|449503942|ref|XM_004162186.1| PREDICTED: Cucumis sativus TRM112-like protein At1g78190-like (LOC101231254), mRNA	PREDICTED: TRM112-like protein At1g78190-like [Cucumis sativus] >gi|449503943|ref|XP_004162234.1| PREDICTED: TRM112-like protein At1g78190-like [Cucumis sativus]	TRM112-like protein At1g22270 OS=Arabidopsis thaliana GN=At1g22270 PE=2 SV=1	multifunctional methyltransferase subunit TRM112	GO:0042127//regulation of cell proliferation;GO:0035265//organ growth;GO:0051726//regulation of cell cycle	-	GO:0005829//cytosol
CL10335.Contig2	655	1.2462	1.7737	PREDICTED: Cucumis sativus TRM112-like protein At1g78190-like (LOC101223150), mRNA >gi|449503942|ref|XM_004162186.1| PREDICTED: Cucumis sativus TRM112-like protein At1g78190-like (LOC101231254), mRNA	PREDICTED: TRM112-like protein At1g78190-like [Cucumis sativus] >gi|449503943|ref|XP_004162234.1| PREDICTED: TRM112-like protein At1g78190-like [Cucumis sativus]	TRM112-like protein At1g22270 OS=Arabidopsis thaliana GN=At1g22270 PE=2 SV=1	multifunctional methyltransferase subunit TRM112	GO:0042127//regulation of cell proliferation;GO:0035265//organ growth;GO:0051726//regulation of cell cycle	-	GO:0005829//cytosol
CL10336.Contig1	2042	1.066	0.8534	PREDICTED: Vitis vinifera uncharacterized LOC100261263 (LOC100261263), mRNA	PREDICTED: uncharacterized protein LOC100261263 [Vitis vinifera]	Glycine-rich cell wall structural protein 1.8 OS=Phaseolus vulgaris PE=2 SV=1	solute carrier family 39 (zinc transporter), member 1/2/3	-	GO:0003676//nucleic acid binding;GO:0000166//nucleotide binding	GO:0009507//chloroplast
CL10336.Contig2	2160	2.7294	3.2478	PREDICTED: Vitis vinifera uncharacterized LOC100261263 (LOC100261263), mRNA	PREDICTED: uncharacterized protein LOC100261263 [Vitis vinifera]	Glycine-rich cell wall structural protein 1.8 OS=Phaseolus vulgaris PE=2 SV=1	solute carrier family 39 (zinc transporter), member 1/2/3	-	GO:0003676//nucleic acid binding;GO:0000166//nucleotide binding	GO:0009507//chloroplast
CL10336.Contig3	622	2.5518	1.9396	PREDICTED: Vitis vinifera uncharacterized LOC100261263 (LOC100261263), mRNA	unnamed protein product [Vitis vinifera]	Glycine-rich cell wall structural protein 1.0 OS=Phaseolus vulgaris PE=2 SV=1	solute carrier family 39 (zinc transporter), member 1/2/3	-	GO:0005488//binding	GO:0009507//chloroplast
CL10336.Contig4	1762	14.1041	14.0489	PREDICTED: Vitis vinifera uncharacterized LOC100261263 (LOC100261263), mRNA	PREDICTED: uncharacterized protein LOC100261263 [Vitis vinifera]	Glycine-rich cell wall structural protein 1.8 OS=Phaseolus vulgaris PE=2 SV=1	solute carrier family 39 (zinc transporter), member 1/2/3	-	GO:0097159//organic cyclic compound binding;GO:1901363	GO:0009507//chloroplast
CL10336.Contig5	1843	2.0177	1.6244	PREDICTED: Vitis vinifera uncharacterized LOC100261263 (LOC100261263), mRNA	PREDICTED: uncharacterized protein LOC100261263 [Vitis vinifera]	Glycine-rich cell wall structural protein 1.8 OS=Phaseolus vulgaris PE=2 SV=1	solute carrier family 39 (zinc transporter), member 1/2/3	-	GO:0003676//nucleic acid binding;GO:0000166//nucleotide binding	GO:0009507//chloroplast
CL10337.Contig1	377	1.4435	4.5038	--	predicted protein [Populus trichocarpa] >gi|222867261|gb|EEF04392.1| predicted protein [Populus trichocarpa]	--	--	-	-	-
CL10337.Contig2	350	0	1.0213	--	predicted protein [Populus trichocarpa] >gi|222867261|gb|EEF04392.1| predicted protein [Populus trichocarpa]	--	--	-	-	-
CL10338.Contig1	1700	4.9351	3.5746	PREDICTED: Vitis vinifera HIV Tat-specific factor 1 homolog (LOC100853013), partial mRNA	predicted protein [Populus trichocarpa] >gi|222865210|gb|EEF02341.1| predicted protein [Populus trichocarpa]	Splicing factor U2af large subunit A OS=Nicotiana plumbaginifolia GN=U2AF65A PE=2 SV=1	HIV Tat-specific factor 1	GO:0009910//negative regulation of flower development;GO:0006346//methylation-dependent chromatin silencing;GO:0000184//nuclear-transcribed mRNA catabolic process, nonsense-mediated decay;GO:0016246//RNA interference	GO:0003729//mRNA binding;GO:0000166//nucleotide binding	GO:0005829//cytosol;GO:0005634//nucleus
CL10338.Contig2	1665	1.8249	1.2881	PREDICTED: Vitis vinifera HIV Tat-specific factor 1 homolog (LOC100853013), partial mRNA	predicted protein [Populus trichocarpa] >gi|222865210|gb|EEF02341.1| predicted protein [Populus trichocarpa]	--	HIV Tat-specific factor 1	GO:0009910//negative regulation of flower development;GO:0006346//methylation-dependent chromatin silencing;GO:0000184//nuclear-transcribed mRNA catabolic process, nonsense-mediated decay;GO:0016246//RNA interference	GO:0003729//mRNA binding	GO:0005829//cytosol;GO:0005634//nucleus
CL10339.Contig1	1707	30.3127	26.0976	PREDICTED: Vitis vinifera serine/threonine-protein kinase CTR1-like (LOC100264622), mRNA	PREDICTED: serine/threonine-protein kinase CTR1-like [Vitis vinifera]	Serine/threonine-protein kinase EDR1 OS=Arabidopsis thaliana GN=EDR1 PE=1 SV=1	sterile alpha motif and leucine zipper containing kinase AZK [EC:2.7.11.25]	GO:0000186//activation of MAPKK activity	GO:0004712//protein serine/threonine/tyrosine kinase activity;GO:0005524//ATP binding;GO:0004709//MAP kinase kinase kinase activity	GO:0005634//nucleus;GO:0005886//plasma membrane
CL10339.Contig2	1317	10.95	14.2835	PREDICTED: Vitis vinifera serine/threonine-protein kinase CTR1-like (LOC100264622), mRNA	PREDICTED: serine/threonine-protein kinase CTR1-like [Vitis vinifera]	Serine/threonine-protein kinase EDR1 OS=Arabidopsis thaliana GN=EDR1 PE=1 SV=1	sterile alpha motif and leucine zipper containing kinase AZK [EC:2.7.11.25]	GO:0000186//activation of MAPKK activity	GO:0004712//protein serine/threonine/tyrosine kinase activity;GO:0005524//ATP binding;GO:0004709//MAP kinase kinase kinase activity	GO:0005634//nucleus;GO:0005886//plasma membrane
CL1034.Contig1	216	19.7354	22.9619	PREDICTED: Vitis vinifera calcineurin B-like protein 03 (CBL03), partial mRNA	hypothetical protein PRUPE_ppa011040mg [Prunus persica] >gi|462401484|gb|EMJ07041.1| hypothetical protein PRUPE_ppa011040mg [Prunus persica]	Calcineurin B-like protein 3 OS=Arabidopsis thaliana GN=CBL3 PE=1 SV=2	protein phosphatase 3, regulatory subunit	-	GO:0005515//protein binding;GO:0005509//calcium ion binding	-
CL1034.Contig2	1398	1.849	2.3012	PREDICTED: Vitis vinifera calcineurin B-like protein 02 (CBL02), mRNA	PREDICTED: calcineurin B-like protein 3-like [Fragaria vesca subsp. vesca]	Calcineurin B-like protein 3 OS=Oryza sativa subsp. japonica GN=CBL3 PE=1 SV=1	protein phosphatase 3, regulatory subunit	-	GO:0005515//protein binding;GO:0005509//calcium ion binding	-
CL1034.Contig3	1166	0.1167	0.1533	Populus euphratica calcineurin B-like protein 2-2 (CBL5) mRNA, complete cds	hypothetical protein PRUPE_ppa011040mg [Prunus persica] >gi|462401484|gb|EMJ07041.1| hypothetical protein PRUPE_ppa011040mg [Prunus persica]	Calcineurin B-like protein 2 OS=Arabidopsis thaliana GN=CBL2 PE=1 SV=2	protein phosphatase 3, regulatory subunit	GO:0031348//negative regulation of defense response;GO:0009867//jasmonic acid mediated signaling pathway;GO:0035304//regulation of protein dephosphorylation;GO:0009862//systemic acquired resistance, salicylic acid mediated signaling pathway;GO:0010363//regulation of plant-type hypersensitive response;GO:0010310//regulation of hydrogen peroxide metabolic process;GO:0006355//regulation of transcrip…	GO:0005515//protein binding;GO:0005509//calcium ion binding	GO:0009705//plant-type vacuole membrane;GO:0022626//cytosolic ribosome;GO:0005886//plasma membrane
CL1034.Contig4	1193	3.1551	2.6967	PREDICTED: Vitis vinifera calcineurin B-like protein 02 (CBL02), mRNA	PREDICTED: calcineurin B-like protein 3-like [Fragaria vesca subsp. vesca]	Calcineurin B-like protein 3 OS=Oryza sativa subsp. japonica GN=CBL3 PE=1 SV=1	protein phosphatase 3, regulatory subunit	-	GO:0005515//protein binding;GO:0005509//calcium ion binding	-
CL1034.Contig5	1271	5.3877	6.0467	PREDICTED: Vitis vinifera calcineurin B-like protein 02 (CBL02), mRNA	PREDICTED: calcineurin B-like protein 3-like [Fragaria vesca subsp. vesca]	Calcineurin B-like protein 3 OS=Oryza sativa subsp. japonica GN=CBL3 PE=1 SV=1	protein phosphatase 3, regulatory subunit	-	GO:0005515//protein binding;GO:0005509//calcium ion binding	-
CL1034.Contig6	918	0.1482	0.0973	Populus euphratica calcineurin B-like protein 2-2 (CBL5) mRNA, complete cds	hypothetical protein PRUPE_ppa011040mg [Prunus persica] >gi|462401484|gb|EMJ07041.1| hypothetical protein PRUPE_ppa011040mg [Prunus persica]	Calcineurin B-like protein 2 OS=Arabidopsis thaliana GN=CBL2 PE=1 SV=2	protein phosphatase 3, regulatory subunit	GO:0031348//negative regulation of defense response;GO:0009867//jasmonic acid mediated signaling pathway;GO:0035304//regulation of protein dephosphorylation;GO:0009862//systemic acquired resistance, salicylic acid mediated signaling pathway;GO:0010363//regulation of plant-type hypersensitive response;GO:0010310//regulation of hydrogen peroxide metabolic process;GO:0006355//regulation of transcrip…	GO:0005515//protein binding;GO:0005509//calcium ion binding	GO:0009705//plant-type vacuole membrane;GO:0022626//cytosolic ribosome
CL1034.Contig7	1088	4.3766	5.6675	Populus euphratica calcineurin B-like protein 2-2 (CBL5) mRNA, complete cds	hypothetical protein PRUPE_ppa011040mg [Prunus persica] >gi|462401484|gb|EMJ07041.1| hypothetical protein PRUPE_ppa011040mg [Prunus persica]	Calcineurin B-like protein 2 OS=Arabidopsis thaliana GN=CBL2 PE=1 SV=2	protein phosphatase 3, regulatory subunit	GO:0031348//negative regulation of defense response;GO:0009867//jasmonic acid mediated signaling pathway;GO:0035304//regulation of protein dephosphorylation;GO:0009862//systemic acquired resistance, salicylic acid mediated signaling pathway;GO:0010363//regulation of plant-type hypersensitive response;GO:0010310//regulation of hydrogen peroxide metabolic process;GO:0006355//regulation of transcrip…	GO:0005515//protein binding;GO:0005509//calcium ion binding	GO:0009705//plant-type vacuole membrane;GO:0022626//cytosolic ribosome;GO:0005886//plasma membrane
CL10340.Contig1	223	2.0336	0.8015	--	--	--	--	-	-	-
CL10340.Contig2	1058	5.5294	4.0121	Corylus avellana clone CA703-72F19, complete sequence	PREDICTED: probable LRR receptor-like serine/threonine-protein kinase At4g08850-like [Fragaria vesca subsp. vesca]	Probable leucine-rich repeat receptor-like protein kinase At1g35710 OS=Arabidopsis thaliana GN=At1g35710 PE=2 SV=1	protein brassinosteroid insensitive 1 [EC:2.7.10.1 2.7.11.1]	GO:0016310//phosphorylation	GO:0004672//protein kinase activity;GO:0000166//nucleotide binding	-
CL10341.Contig1	400	3.4012	3.798	--	--	--	--	-	-	-
CL10342.Contig1	201	8.7991	4.446	Camellia sinensis cdkA mRNA for cyclin dependent kinase A, complete cds	--	--	--	-	-	-
CL10343.Contig1	392	47.0847	94.9505	PREDICTED: Fragaria vesca subsp. vesca sugar transport protein 13-like (LOC101303895), mRNA	hexose transporter [Solanum lycopersicum]	Sugar transport protein 13 OS=Arabidopsis thaliana GN=STP13 PE=1 SV=2	--	GO:0055085//transmembrane transport;GO:0015749//monosaccharide transport;GO:0055114//oxidation-reduction process;GO:0009414//response to water deprivation;GO:0009651//response to salt stress;GO:0043090//amino acid import;GO:0009737//response to abscisic acid stimulus	GO:0005358//high-affinity hydrogen:glucose symporter activity;GO:0032440//2-alkenal reductase [NAD(P)] activity	GO:0016021//integral to membrane;GO:0009506//plasmodesma;GO:0005737//cytoplasm;GO:0005886//plasma membrane
CL10343.Contig2	270	4.0311	8.1091	PREDICTED: Fragaria vesca subsp. vesca sugar transport protein 13-like (LOC101303895), mRNA	PREDICTED: sugar transport protein 13-like [Glycine max]	Sugar transport protein 13 OS=Arabidopsis thaliana GN=STP13 PE=1 SV=2	--	GO:0055085//transmembrane transport;GO:0015749//monosaccharide transport;GO:0055114//oxidation-reduction process;GO:0009414//response to water deprivation;GO:0009651//response to salt stress;GO:0043090//amino acid import;GO:0009737//response to abscisic acid stimulus	GO:0005358//high-affinity hydrogen:glucose symporter activity;GO:0032440//2-alkenal reductase [NAD(P)] activity	GO:0016021//integral to membrane;GO:0009506//plasmodesma;GO:0005737//cytoplasm;GO:0005886//plasma membrane
CL10344.Contig1	914	17.8123	13.0528	PREDICTED: Vitis vinifera quinone oxidoreductase PIG3-like (LOC100257380), mRNA	hypothetical protein VITISV_008189 [Vitis vinifera]	Quinone oxidoreductase-like protein At1g23740, chloroplastic OS=Arabidopsis thaliana GN=At1g23740 PE=1 SV=2	NADPH2:quinone reductase [EC:1.6.5.5]	GO:0055114//oxidation-reduction process	GO:0000166//nucleotide binding;GO:0008270//zinc ion binding;GO:0003960//NADPH:quinone reductase activity	-
CL10344.Contig2	850	68.1308	59.5067	PREDICTED: Vitis vinifera quinone oxidoreductase PIG3-like (LOC100257380), mRNA	hypothetical protein VITISV_008189 [Vitis vinifera]	Quinone oxidoreductase-like protein At1g23740, chloroplastic OS=Arabidopsis thaliana GN=At1g23740 PE=1 SV=2	NADPH2:quinone reductase [EC:1.6.5.5]	GO:0055114//oxidation-reduction process	GO:0000166//nucleotide binding;GO:0008270//zinc ion binding;GO:0003960//NADPH:quinone reductase activity	-
CL10345.Contig1	470	7.912	2.757	--	PREDICTED: protein timeless homolog [Vitis vinifera]	--	timeless	-	-	-
CL10345.Contig2	377	0.7217	0.3556	--	PREDICTED: protein timeless homolog [Vitis vinifera]	--	timeless	-	-	-
CL10345.Contig3	358	0.5067	0.7489	--	PREDICTED: protein timeless homolog [Vitis vinifera]	--	timeless	-	-	-
CL10346.Contig1	549	1.5695	2.2789	--	TMV resistance protein N [Medicago truncatula] >gi|355500090|gb|AES81293.1| TMV resistance protein N [Medicago truncatula]	Putative ribonuclease H protein At1g65750 OS=Arabidopsis thaliana GN=At1g65750 PE=3 SV=1	--	-	-	-
CL10346.Contig2	479	0.6627	2.8918	--	TMV resistance protein N [Medicago truncatula] >gi|355500090|gb|AES81293.1| TMV resistance protein N [Medicago truncatula]	Putative ribonuclease H protein At1g65750 OS=Arabidopsis thaliana GN=At1g65750 PE=3 SV=1	--	-	-	-
CL10347.Contig1	454	4.8945	4.2321	--	hypothetical protein PRUPE_ppa016513mg, partial [Prunus persica]	Isoflavone 2'-hydroxylase OS=Glycyrrhiza echinata GN=CYP81E1 PE=1 SV=2	[EC:1.14.-.-]	GO:0006952//defense response;GO:0051707//response to other organism;GO:0042343//indole glucosinolate metabolic process	GO:0046872//metal ion binding;GO:0016705//oxidoreductase activity, acting on paired donors, with incorporation or reduction of molecular oxygen;GO:0004497//monooxygenase activity	GO:0044464//cell part
CL10347.Contig2	233	2.9195	1.5342	--	cytochrome P450 [Populus trichocarpa] >gi|222855938|gb|EEE93485.1| cytochrome P450 [Populus trichocarpa]	Cytochrome P450 81F1 OS=Arabidopsis thaliana GN=CYP81F1 PE=2 SV=2	[EC:1.14.-.-]	GO:0055114//oxidation-reduction process;GO:0042742//defense response to bacterium;GO:0052544//defense response by callose deposition in cell wall;GO:0009759//indole glucosinolate biosynthetic process;GO:0002213//defense response to insect;GO:0050832//defense response to fungus;GO:0080167//response to karrikin	GO:0033773;GO:0009055//electron carrier activity;GO:0020037//heme binding;GO:0005506//iron ion binding	GO:0005783//endoplasmic reticulum;GO:0005886//plasma membrane
CL10348.Contig1	823	1.3776	1.0316	PREDICTED: Vitis vinifera transcription factor Pur-alpha 1-like (LOC100246785), mRNA	PREDICTED: transcription factor Pur-alpha 1 isoform 2 [Glycine max]	Transcription factor Pur-alpha 1 OS=Arabidopsis thaliana GN=PURA1 PE=1 SV=2	--	GO:0046686//response to cadmium ion	-	GO:0005737//cytoplasm
CL10348.Contig2	1220	25.6113	23.5499	PREDICTED: Vitis vinifera transcription factor Pur-alpha 1-like (LOC100246785), mRNA	uncharacterized protein LOC100782805 [Glycine max]	Transcription factor Pur-alpha 1 OS=Arabidopsis thaliana GN=PURA1 PE=1 SV=2	--	GO:0048767//root hair elongation;GO:0009750//response to fructose stimulus;GO:0009651//response to salt stress;GO:0006816//calcium ion transport;GO:0006833//water transport;GO:0007030//Golgi organization;GO:0007033//vacuole organization;GO:0046686//response to cadmium ion	GO:0003676//nucleic acid binding	GO:0005737//cytoplasm;GO:0005634//nucleus
CL10349.Contig1	559	1.8659	7.114	Vitis vinifera contig VV78X165235.3, whole genome shotgun sequence	hypothetical protein PRUPE_ppa009414mg [Prunus persica]	3-oxoacyl-[acyl-carrier-protein] reductase, chloroplastic OS=Cuphea lanceolata GN=CLKR27 PE=2 SV=1	3-oxoacyl-[acyl-carrier protein] reductase [EC:1.1.1.100]	GO:0046686//response to cadmium ion;GO:0055114//oxidation-reduction process	GO:0004316//3-oxoacyl-[acyl-carrier-protein] reductase (NADPH) activity;GO:0000166//nucleotide binding	GO:0005777//peroxisome;GO:0016020//membrane
CL10349.Contig2	1062	24.639	51.204	Vitis vinifera contig VV78X065147.14, whole genome shotgun sequence	hypothetical protein PRUPE_ppa009414mg [Prunus persica]	3-oxoacyl-[acyl-carrier-protein] reductase, chloroplastic OS=Cuphea lanceolata GN=CLKR27 PE=2 SV=1	3-oxoacyl-[acyl-carrier protein] reductase [EC:1.1.1.100]	GO:0046686//response to cadmium ion;GO:0055114//oxidation-reduction process	GO:0004316//3-oxoacyl-[acyl-carrier-protein] reductase (NADPH) activity;GO:0000166//nucleotide binding	GO:0005777//peroxisome;GO:0016020//membrane
CL1035.Contig1	918	3.458	2.7257	PREDICTED: Vitis vinifera regulation of nuclear pre-mRNA domain-containing protein 2-like (LOC100257727), mRNA	PREDICTED: regulation of nuclear pre-mRNA domain-containing protein 2-like [Vitis vinifera]	Formin-like protein 20 OS=Arabidopsis thaliana GN=FH20 PE=2 SV=3	regulator of Ty1 transposition protein 103	-	-	-
CL1035.Contig2	752	3.3771	2.7332	PREDICTED: Vitis vinifera regulation of nuclear pre-mRNA domain-containing protein 2-like (LOC100257727), mRNA	PREDICTED: regulation of nuclear pre-mRNA domain-containing protein 2-like [Vitis vinifera]	Formin-like protein 20 OS=Arabidopsis thaliana GN=FH20 PE=2 SV=3	regulator of Ty1 transposition protein 103	-	-	-
CL1035.Contig3	245	0.1851	0.5471	PREDICTED: Glycine max uncharacterized protein LOC100795054 (LOC100795054), mRNA	conserved hypothetical protein [Ricinus communis] >gi|223531583|gb|EEF33412.1| conserved hypothetical protein [Ricinus communis]	--	regulator of Ty1 transposition protein 103	GO:0043247//telomere maintenance in response to DNA damage;GO:0010332//response to gamma radiation;GO:0032504//multicellular organism reproduction;GO:0045132//meiotic chromosome segregation;GO:0042138//meiotic DNA double-strand break formation;GO:0007062//sister chromatid cohesion;GO:0007129//synapsis;GO:0007131//reciprocal meiotic recombination;GO:0032204//regulation of telomere maintenance;GO:0…	-	GO:0005634//nucleus
CL10350.Contig1	701	0.3235	0.0637	Vitis vinifera contig VV78X223361.5, whole genome shotgun sequence	hypothetical protein VITISV_015845 [Vitis vinifera]	--	--	-	-	-
CL10350.Contig2	1193	3.1551	3.633	Vitis vinifera contig VV78X223361.5, whole genome shotgun sequence	unnamed protein product [Vitis vinifera]	--	--	-	-	-
CL10351.Contig1	288	0.1575	0	--	--	--	--	-	-	-
CL10351.Contig2	1560	45.6692	33.2541	PREDICTED: Vitis vinifera PP2A regulatory subunit TAP46-like (LOC100267623), mRNA	PREDICTED: PP2A regulatory subunit TAP46 [Vitis vinifera] >gi|302143911|emb|CBI23016.3| unnamed protein product [Vitis vinifera]	PP2A regulatory subunit TAP46 OS=Arabidopsis thaliana GN=TAP46 PE=1 SV=2	--	GO:0009407//toxin catabolic process;GO:0009409//response to cold;GO:0009966//regulation of signal transduction;GO:0009408//response to heat	GO:0008601//protein phosphatase type 2A regulator activity	GO:0005829//cytosol
CL10352.Contig1	386	1.6448	0.6945	PREDICTED: Vitis vinifera uncharacterized LOC100257191 (LOC100257191), mRNA	PREDICTED: uncharacterized protein LOC100257191 [Vitis vinifera]	--	--	-	GO:0000166//nucleotide binding	GO:0080008//Cul4-RING ubiquitin ligase complex;GO:0005737//cytoplasm
CL10352.Contig2	264	0	0.1693	Vitis vinifera, whole genome shotgun sequence, contig VV78X216174.26, clone ENTAV 115	PREDICTED: uncharacterized protein LOC100257191 [Vitis vinifera]	--	--	-	GO:0000166//nucleotide binding	GO:0080008//Cul4-RING ubiquitin ligase complex;GO:0005737//cytoplasm
CL10353.Contig1	749	33.7245	27.3226	PREDICTED: Vitis vinifera macro domain-containing protein VPA0103-like (LOC100267229), mRNA	unnamed protein product [Vitis vinifera]	--	aprataxin [EC:3.-.-.-]	-	GO:0003968//RNA-directed RNA polymerase activity	GO:0005829//cytosol
CL10353.Contig2	711	9.6312	5.9702	PREDICTED: Vitis vinifera macro domain-containing protein VPA0103-like (LOC100267229), mRNA	unnamed protein product [Vitis vinifera]	--	--	-	GO:0003968//RNA-directed RNA polymerase activity	GO:0005829//cytosol
CL10354.Contig1	777	2.9766	6.0957	--	--	--	--	-	-	-
CL10355.Contig1	1312	1.4517	1.1239	PREDICTED: Vitis vinifera iron-sulfur cluster co-chaperone protein HscB, mitochondrial-like, transcript variant 2 (LOC100254709), mRNA	PREDICTED: iron-sulfur cluster co-chaperone protein HscB, mitochondrial isoform 1 [Vitis vinifera] >gi|359481056|ref|XP_003632561.1| PREDICTED: iron-sulfur cluster co-chaperone protein HscB, mitochondrial isoform 2 [Vitis vinifera] >gi|296089348|emb|CBI39120.3| unnamed protein product [Vitis vinifera]	--	molecular chaperone HscB	GO:0006457//protein folding;GO:0051259//protein oligomerization	GO:0051087//chaperone binding	GO:0005739//mitochondrion
CL10355.Contig2	1233	2.8688	3.5514	PREDICTED: Vitis vinifera iron-sulfur cluster co-chaperone protein HscB, mitochondrial-like, transcript variant 2 (LOC100254709), mRNA	PREDICTED: iron-sulfur cluster co-chaperone protein HscB, mitochondrial isoform 1 [Vitis vinifera] >gi|359481056|ref|XP_003632561.1| PREDICTED: iron-sulfur cluster co-chaperone protein HscB, mitochondrial isoform 2 [Vitis vinifera] >gi|296089348|emb|CBI39120.3| unnamed protein product [Vitis vinifera]	--	molecular chaperone HscB	GO:0006457//protein folding;GO:0051259//protein oligomerization	GO:0051087//chaperone binding	GO:0005739//mitochondrion
CL10356.Contig1	203	14.7441	4.8424	--	--	--	--	-	-	-
CL10357.Contig1	473	13.6144	7.3684	Vitis vinifera contig VV78X245208.4, whole genome shotgun sequence	--	--	--	-	-	-
CL10357.Contig2	700	8.5516	9.3833	--	--	--	--	-	-	-
CL10358.Contig1	2319	8.3111	4.8941	PREDICTED: Vitis vinifera receptor protein kinase CLAVATA1-like (LOC100260741), mRNA	PREDICTED: receptor protein kinase CLAVATA1-like [Vitis vinifera]	Receptor protein kinase CLAVATA1 OS=Arabidopsis thaliana GN=CLV1 PE=1 SV=3	[EC:2.7.1.-]	GO:0009934//regulation of meristem structural organization;GO:0000186//activation of MAPKK activity;GO:0007169//transmembrane receptor protein tyrosine kinase signaling pathway;GO:0030154//cell differentiation;GO:0007172//signal complex assembly;GO:0055114//oxidation-reduction process	GO:0043621//protein self-association;GO:0032440//2-alkenal reductase [NAD(P)] activity;GO:0042802//identical protein binding;GO:0004709//MAP kinase kinase kinase activity;GO:0033612//receptor serine/threonine kinase binding;GO:0005524//ATP binding	GO:0016021//integral to membrane;GO:0005886//plasma membrane
CL10359.Contig1	258	2.4608	2.2514	--	unnamed protein product [Vitis vinifera]	--	--	GO:0016310//phosphorylation	GO:0004672//protein kinase activity	-
CL10359.Contig2	517	3.1578	3.1114	PREDICTED: Fragaria vesca subsp. vesca probable LRR receptor-like serine/threonine-protein kinase At4g29180-like (LOC101304722), mRNA	predicted protein [Populus trichocarpa] >gi|222843619|gb|EEE81166.1| predicted protein [Populus trichocarpa]	Wall-associated receptor kinase-like 8 OS=Arabidopsis thaliana GN=WAKL8 PE=2 SV=1	[EC:2.7.1.-]	-	GO:0004672//protein kinase activity	-
CL1036.Contig1	827	1.0967	1.4588	PREDICTED: Glycine max dol-P-Man:Man(7)GlcNAc(2)-PP-Dol alpha-1,6-mannosyltransferase-like (LOC100776070), mRNA	PREDICTED: dol-P-Man:Man(7)GlcNAc(2)-PP-Dol alpha-1,6-mannosyltransferase-like [Solanum lycopersicum]	Dol-P-Man:Man(7)GlcNAc(2)-PP-Dol alpha-1,6-mannosyltransferase OS=Arabidopsis thaliana GN=ALG12 PE=1 SV=1	alpha-1,6-mannosyltransferase [EC:2.4.1.260]	GO:0030433//ER-associated protein catabolic process;GO:0006506//GPI anchor biosynthetic process;GO:0006487//protein N-linked glycosylation	GO:0000009//alpha-1,6-mannosyltransferase activity	GO:0031227//intrinsic to endoplasmic reticulum membrane
CL1036.Contig2	855	2.9172	2.2472	PREDICTED: Glycine max dol-P-Man:Man(7)GlcNAc(2)-PP-Dol alpha-1,6-mannosyltransferase-like (LOC100776070), mRNA	PREDICTED: dol-P-Man:Man(7)GlcNAc(2)-PP-Dol alpha-1,6-mannosyltransferase-like [Solanum lycopersicum]	Dol-P-Man:Man(7)GlcNAc(2)-PP-Dol alpha-1,6-mannosyltransferase OS=Arabidopsis thaliana GN=ALG12 PE=1 SV=1	alpha-1,6-mannosyltransferase [EC:2.4.1.260]	GO:0030433//ER-associated protein catabolic process;GO:0006506//GPI anchor biosynthetic process;GO:0006487//protein N-linked glycosylation	GO:0000009//alpha-1,6-mannosyltransferase activity	GO:0031227//intrinsic to endoplasmic reticulum membrane
CL10360.Contig1	205	19.2459	10.2443	PREDICTED: Vitis vinifera uncharacterized LOC100267021 (LOC100267021), mRNA	conserved hypothetical protein [Ricinus communis] >gi|223526079|gb|EEF28434.1| conserved hypothetical protein [Ricinus communis]	--	--	GO:0048193//Golgi vesicle transport;GO:0030244//cellulose biosynthetic process	-	GO:0005737//cytoplasm
CL10360.Contig2	621	23.5145	12.6637	PREDICTED: Fragaria vesca subsp. vesca uncharacterized LOC101297273 (LOC101297273), mRNA	PREDICTED: uncharacterized protein LOC100267021 [Vitis vinifera] >gi|298204393|emb|CBI16873.3| unnamed protein product [Vitis vinifera]	--	--	GO:0048193//Golgi vesicle transport;GO:0030244//cellulose biosynthetic process	-	GO:0005737//cytoplasm
CL10360.Contig3	1193	27.7114	17.3412	PREDICTED: Vitis vinifera uncharacterized LOC100267021 (LOC100267021), mRNA	hypothetical protein PRUPE_ppa008038mg [Prunus persica]	--	--	GO:0048193//Golgi vesicle transport;GO:0030244//cellulose biosynthetic process	-	GO:0005737//cytoplasm
CL10360.Contig4	958	2.9349	3.3582	PREDICTED: Vitis vinifera uncharacterized LOC100267021 (LOC100267021), mRNA	predicted protein [Populus trichocarpa] >gi|222848253|gb|EEE85800.1| predicted protein [Populus trichocarpa]	--	--	GO:0048193//Golgi vesicle transport;GO:0030244//cellulose biosynthetic process	-	GO:0005737//cytoplasm
CL10361.Contig1	553	4.8384	6.7064	Vitis vinifera contig VV78X220276.9, whole genome shotgun sequence	PREDICTED: thioredoxin M4, chloroplastic-like [Vitis vinifera] >gi|302143024|emb|CBI20319.3| unnamed protein product [Vitis vinifera]	Thioredoxin M4, chloroplastic OS=Arabidopsis thaliana GN=At3g15360 PE=1 SV=2	thioredoxin 1	GO:0045454//cell redox homeostasis;GO:0006662//glycerol ether metabolic process	GO:0009055//electron carrier activity;GO:0015035//protein disulfide oxidoreductase activity	GO:0009507//chloroplast
CL10361.Contig2	517	19.2099	28.4344	PREDICTED: Vitis vinifera thioredoxin M4, chloroplastic-like (LOC100245250), mRNA	PREDICTED: thioredoxin M4, chloroplastic-like [Vitis vinifera] >gi|302143024|emb|CBI20319.3| unnamed protein product [Vitis vinifera]	Thioredoxin M4, chloroplastic OS=Arabidopsis thaliana GN=At3g15360 PE=1 SV=2	thioredoxin 1	GO:0045454//cell redox homeostasis;GO:0006662//glycerol ether metabolic process	GO:0009055//electron carrier activity;GO:0015035//protein disulfide oxidoreductase activity	GO:0044434;GO:0009579//thylakoid
CL10362.Contig1	368	4.9293	5.4639	PREDICTED: Vitis vinifera probable histone-lysine N-methyltransferase ATXR3-like (LOC100263702), mRNA	PREDICTED: probable histone-lysine N-methyltransferase ATXR3-like [Vitis vinifera]	Probable histone-lysine N-methyltransferase ATXR3 OS=Arabidopsis thaliana GN=ATXR3 PE=1 SV=2	--	GO:0048440//carpel development;GO:0048443//stamen development;GO:0051568//histone H3-K4 methylation;GO:0010228//vegetative to reproductive phase transition of meristem	GO:0042800//histone methyltransferase activity (H3-K4 specific)	-
CL10362.Contig2	3482	18.3247	17.003	PREDICTED: Vitis vinifera probable histone-lysine N-methyltransferase ATXR3-like (LOC100263702), mRNA	PREDICTED: probable histone-lysine N-methyltransferase ATXR3-like [Vitis vinifera]	Probable histone-lysine N-methyltransferase ATXR3 OS=Arabidopsis thaliana GN=ATXR3 PE=1 SV=2	histone-lysine N-methyltransferase SETD2 [EC:2.1.1.43]	GO:0048440//carpel development;GO:0048443//stamen development;GO:0051568//histone H3-K4 methylation;GO:0010228//vegetative to reproductive phase transition of meristem	GO:0042800//histone methyltransferase activity (H3-K4 specific)	-
CL10363.Contig1	2012	1.6905	2.0209	PREDICTED: Vitis vinifera uncharacterized LOC100256290 (LOC100256290), mRNA	PREDICTED: uncharacterized protein LOC100256290 [Vitis vinifera]	Ribonuclease E/G-like protein, chloroplastic OS=Arabidopsis thaliana GN=RNE PE=1 SV=1	--	GO:0016556//mRNA modification;GO:0009902//chloroplast relocation;GO:1901259//chloroplast rRNA processing;GO:0010027//thylakoid membrane organization;GO:0010239//chloroplast mRNA processing;GO:0042793//transcription from plastid promoter	GO:0003723//RNA binding;GO:0004521//endoribonuclease activity;GO:2001070//starch binding	GO:0009507//chloroplast
CL10363.Contig2	1168	0.233	0.4208	PREDICTED: Vitis vinifera uncharacterized LOC100256290 (LOC100256290), mRNA	unnamed protein product [Vitis vinifera]	Ribonuclease E/G-like protein, chloroplastic OS=Arabidopsis thaliana GN=RNE PE=1 SV=1	--	GO:0016556//mRNA modification;GO:0009902//chloroplast relocation;GO:1901259//chloroplast rRNA processing;GO:0010027//thylakoid membrane organization;GO:0010239//chloroplast mRNA processing;GO:0042793//transcription from plastid promoter	GO:0003723//RNA binding;GO:0004521//endoribonuclease activity;GO:2001070//starch binding	GO:0009507//chloroplast
CL10364.Contig1	1995	0.4092	0.1568	PREDICTED: Vitis vinifera DNA repair and recombination protein RAD54-like (LOC100246859), mRNA	PREDICTED: DNA repair and recombination protein RAD54-like [Vitis vinifera]	DNA repair and recombination protein RAD54 OS=Oryza sativa subsp. japonica GN=RAD54 PE=1 SV=1	DNA repair and recombination protein RAD54 and RAD54-like protein [EC:3.6.4.-]	GO:0043247//telomere maintenance in response to DNA damage;GO:0010332//response to gamma radiation;GO:0007131//reciprocal meiotic recombination;GO:0045003//double-strand break repair via synthesis-dependent strand annealing;GO:0016444//somatic cell DNA recombination;GO:0032204//regulation of telomere maintenance;GO:0010228//vegetative to reproductive phase transition of meristem;GO:0007140//male …	GO:0005515//protein binding;GO:0016740//transferase activity;GO:0046872//metal ion binding;GO:0004386//helicase activity;GO:0003677//DNA binding;GO:0005524//ATP binding	GO:0005634//nucleus
CL10364.Contig2	2094	1.8841	0.5548	PREDICTED: Vitis vinifera DNA repair and recombination protein RAD54-like (LOC100246859), mRNA	PREDICTED: DNA repair and recombination protein RAD54-like [Vitis vinifera]	DNA repair and recombination protein RAD54 OS=Oryza sativa subsp. japonica GN=RAD54 PE=1 SV=1	DNA repair and recombination protein RAD54 and RAD54-like protein [EC:3.6.4.-]	GO:0043247//telomere maintenance in response to DNA damage;GO:0010332//response to gamma radiation;GO:0007131//reciprocal meiotic recombination;GO:0045003//double-strand break repair via synthesis-dependent strand annealing;GO:0051301//cell division;GO:0016444//somatic cell DNA recombination;GO:0007067//mitosis;GO:0032204//regulation of telomere maintenance;GO:0010228//vegetative to reproductive …	GO:0005515//protein binding;GO:0008270//zinc ion binding;GO:0016740//transferase activity;GO:0004386//helicase activity;GO:0003677//DNA binding;GO:0005524//ATP binding	GO:0005634//nucleus
CL10365.Contig1	539	1.3462	1.658	--	--	--	--	-	-	-
CL10366.Contig1	1275	15.9701	14.9643	Ipomoea batatas chloroplast adenylate kinase mRNA, complete cds; nuclear gene for chloroplast product	adenylate kinase [Ipomoea batatas]	Adenylate kinase, chloroplastic OS=Solanum tuberosum GN=ADK PE=2 SV=1	adenylate kinase [EC:2.7.4.3]	GO:0046939//nucleotide phosphorylation;GO:0048364//root development;GO:0006354//DNA-dependent transcription, elongation;GO:0048367//shoot system development;GO:0008652//cellular amino acid biosynthetic process	GO:0004017//adenylate kinase activity;GO:0005524//ATP binding	GO:0005739//mitochondrion;GO:0009570//chloroplast stroma;GO:0005634//nucleus
CL10366.Contig2	1303	14.8264	15.1571	Ipomoea batatas chloroplast adenylate kinase mRNA, complete cds; nuclear gene for chloroplast product	adenylate kinase [Ipomoea batatas]	Adenylate kinase, chloroplastic OS=Solanum tuberosum GN=ADK PE=2 SV=1	adenylate kinase [EC:2.7.4.3]	GO:0046939//nucleotide phosphorylation;GO:0048364//root development;GO:0006354//DNA-dependent transcription, elongation;GO:0048367//shoot system development;GO:0008652//cellular amino acid biosynthetic process	GO:0004017//adenylate kinase activity;GO:0005524//ATP binding	GO:0005739//mitochondrion;GO:0009570//chloroplast stroma;GO:0005634//nucleus
CL10367.Contig1	1951	3.3937	2.3589	--	Zinc transporter, putative [Asparagus officinalis]	--	--	-	-	-
CL10367.Contig2	1066	7.5724	11.5688	--	PREDICTED: uncharacterized protein LOC101303730 [Fragaria vesca subsp. vesca]	--	--	-	-	-
CL10367.Contig3	472	6.8216	2.9347	--	PREDICTED: uncharacterized protein LOC100843647 [Brachypodium distachyon]	--	--	-	-	-
CL10367.Contig4	298	2.1305	3.1488	--	Os03g0157450 [Oryza sativa Japonica Group] >gi|255674219|dbj|BAH92001.1| Os03g0157450 [Oryza sativa Japonica Group]	--	--	-	-	-
CL10368.Contig1	1018	2.6283	2.853	PREDICTED: Vitis vinifera uncharacterized LOC100245681 (LOC100245681), mRNA	hypothetical protein PRUPE_ppa000120mg [Prunus persica]	--	--	GO:0009880//embryonic pattern specification;GO:0050826//response to freezing;GO:0045492//xylan biosynthetic process;GO:0048825//cotyledon development;GO:0051301//cell division;GO:0009640//photomorphogenesis;GO:0010564//regulation of cell cycle process;GO:0006723//cuticle hydrocarbon biosynthetic process;GO:0019915//lipid storage;GO:0010182//sugar mediated signaling pathway;GO:0016567//protein ubi…	-	-
CL10368.Contig2	3148	5.1717	4.7124	PREDICTED: Vitis vinifera uncharacterized LOC100245681 (LOC100245681), mRNA	conserved hypothetical protein [Ricinus communis] >gi|223539355|gb|EEF40946.1| conserved hypothetical protein [Ricinus communis]	--	--	GO:0009880//embryonic pattern specification;GO:0050826//response to freezing;GO:0045492//xylan biosynthetic process;GO:0048825//cotyledon development;GO:0051301//cell division;GO:0009640//photomorphogenesis;GO:0010564//regulation of cell cycle process;GO:0006723//cuticle hydrocarbon biosynthetic process;GO:0019915//lipid storage;GO:0010182//sugar mediated signaling pathway;GO:0016567//protein ubi…	-	GO:0009507//chloroplast
CL10369.Contig1	1651	0.0275	0.0271	PREDICTED: Vitis vinifera bidirectional sugar transporter SWEET2-like (LOC100255517), mRNA	hypothetical protein PRUPE_ppa021855mg, partial [Prunus persica]	Bidirectional sugar transporter SWEET2 OS=Arabidopsis thaliana GN=SWEET2 PE=2 SV=1	solute carrier family 50 (sugar transporter)	GO:0008643//carbohydrate transport	GO:0051119//sugar transmembrane transporter activity	GO:0005887//integral to plasma membrane
CL10369.Contig2	1770	0.7943	0.7321	PREDICTED: Vitis vinifera bidirectional sugar transporter SWEET2-like (LOC100255517), mRNA	hypothetical protein PRUPE_ppa021855mg, partial [Prunus persica]	Bidirectional sugar transporter SWEET2 OS=Arabidopsis thaliana GN=SWEET2 PE=2 SV=1	solute carrier family 50 (sugar transporter)	GO:0008643//carbohydrate transport	GO:0051119//sugar transmembrane transporter activity	GO:0005887//integral to plasma membrane
CL10369.Contig3	1294	0.4206	0.6561	PREDICTED: Vitis vinifera bidirectional sugar transporter SWEET2-like (LOC100255517), mRNA	hypothetical protein PRUPE_ppa021855mg, partial [Prunus persica]	Bidirectional sugar transporter SWEET2 OS=Arabidopsis thaliana GN=SWEET2 PE=2 SV=1	solute carrier family 50 (sugar transporter)	GO:0008643//carbohydrate transport	GO:0051119//sugar transmembrane transporter activity	GO:0005887//integral to plasma membrane
CL10369.Contig4	1413	0.3851	0.5376	PREDICTED: Vitis vinifera bidirectional sugar transporter SWEET2-like (LOC100255517), mRNA	hypothetical protein PRUPE_ppa021855mg, partial [Prunus persica]	Bidirectional sugar transporter SWEET2 OS=Arabidopsis thaliana GN=SWEET2 PE=2 SV=1	solute carrier family 50 (sugar transporter)	GO:0008643//carbohydrate transport	GO:0051119//sugar transmembrane transporter activity	GO:0005887//integral to plasma membrane
CL10369.Contig5	964	0.047	0.0464	PREDICTED: Vitis vinifera bidirectional sugar transporter SWEET2-like (LOC100255517), mRNA	hypothetical protein PRUPE_ppa021855mg, partial [Prunus persica]	Bidirectional sugar transporter SWEET2 OS=Arabidopsis thaliana GN=SWEET2 PE=2 SV=1	solute carrier family 50 (sugar transporter)	GO:0008643//carbohydrate transport	GO:0051119//sugar transmembrane transporter activity	GO:0005887//integral to plasma membrane
CL10369.Contig6	832	0.218	0.1611	PREDICTED: Fragaria vesca subsp. vesca bidirectional sugar transporter SWEET2-like (LOC101291801), mRNA	hypothetical protein PRUPE_ppa021855mg, partial [Prunus persica]	Bidirectional sugar transporter SWEET2 OS=Arabidopsis thaliana GN=SWEET2 PE=2 SV=1	solute carrier family 50 (sugar transporter)	-	-	GO:0016021//integral to membrane;GO:0005886//plasma membrane
CL10369.Contig7	860	0.1582	0.2598	PREDICTED: Fragaria vesca subsp. vesca bidirectional sugar transporter SWEET2-like (LOC101291801), mRNA	hypothetical protein PRUPE_ppa021855mg, partial [Prunus persica]	Bidirectional sugar transporter SWEET2 OS=Arabidopsis thaliana GN=SWEET2 PE=2 SV=1	solute carrier family 50 (sugar transporter)	GO:0006810//transport	GO:0051119//sugar transmembrane transporter activity	GO:0005887//integral to plasma membrane
CL10369.Contig8	980	0.0463	0.0456	PREDICTED: Vitis vinifera bidirectional sugar transporter SWEET2-like (LOC100255517), mRNA	hypothetical protein PRUPE_ppa021855mg, partial [Prunus persica]	Bidirectional sugar transporter SWEET2 OS=Arabidopsis thaliana GN=SWEET2 PE=2 SV=1	solute carrier family 50 (sugar transporter)	GO:0008643//carbohydrate transport	GO:0051119//sugar transmembrane transporter activity	GO:0005887//integral to plasma membrane
CL1037.Contig1	263	17.2431	12.7422	PREDICTED: Glycine max 26S proteasome non-ATPase regulatory subunit 12-like (LOC100793755), mRNA	conserved hypothetical protein [Ricinus communis] >gi|223527481|gb|EEF29610.1| conserved hypothetical protein [Ricinus communis]	--	26S proteasome regulatory subunit N5	GO:0007275//multicellular organismal development	-	GO:0005737//cytoplasm;GO:0000502//proteasome complex;GO:0005634//nucleus
CL1037.Contig2	1762	58.8616	60.1516	PREDICTED: Vitis vinifera 26S proteasome non-ATPase regulatory subunit 12-like (LOC100256032), mRNA	PREDICTED: 26S proteasome non-ATPase regulatory subunit 12-like [Vitis vinifera]	COP9 signalosome complex subunit 4 OS=Arabidopsis thaliana GN=CSN4 PE=1 SV=2	26S proteasome regulatory subunit N5	GO:0007275//multicellular organismal development	-	GO:0005737//cytoplasm;GO:0000502//proteasome complex;GO:0005634//nucleus
CL1037.Contig3	202	17.0622	11.7236	PREDICTED: Cucumis sativus 26S proteasome non-ATPase regulatory subunit 12-like (LOC101213616), mRNA	PREDICTED: 26S proteasome non-ATPase regulatory subunit 12-like [Vitis vinifera]	--	26S proteasome regulatory subunit N5	GO:0007275//multicellular organismal development	-	GO:0005737//cytoplasm;GO:0000502//proteasome complex;GO:0005634//nucleus
CL1037.Contig4	213	1.9162	1.6782	PREDICTED: Solanum lycopersicum 26S proteasome non-ATPase regulatory subunit 12-like (LOC101249344), mRNA	PREDICTED: 26S proteasome non-ATPase regulatory subunit 12-like [Solanum lycopersicum]	--	26S proteasome regulatory subunit N5	-	-	-
CL10370.Contig1	208	2.1803	1.5037	--	--	--	--	-	-	-
CL10370.Contig2	273	3.6545	2.9461	--	--	--	--	-	-	-
CL10371.Contig1	459	14.3261	4.478	PREDICTED: Fragaria vesca subsp. vesca uncharacterized LOC101293795 (LOC101293795), mRNA	PREDICTED: uncharacterized protein LOC100267543 [Vitis vinifera]	Proline-rich receptor-like protein kinase PERK2 OS=Arabidopsis thaliana GN=PERK2 PE=2 SV=3	histone arginine demethylase JMJD6 [EC:1.14.11.-]	-	-	GO:0005886//plasma membrane
CL10371.Contig2	827	22.757	7.0779	PREDICTED: Fragaria vesca subsp. vesca uncharacterized LOC101293795 (LOC101293795), mRNA	PREDICTED: uncharacterized protein LOC100267543 [Vitis vinifera]	Proline-rich receptor-like protein kinase PERK8 OS=Arabidopsis thaliana GN=PERK8 PE=1 SV=1	RNA polymerase II-associated factor 1	-	-	GO:0005886//plasma membrane
CL10372.Contig1	563	5.5579	12.2222	Camellia sinensis clone U10BcDNA 1882 sulfiredoxin-1 mRNA, complete cds	--	--	--	-	-	-
CL10372.Contig2	698	2.6638	6.0814	Camellia sinensis clone U10BcDNA 1882 sulfiredoxin-1 mRNA, complete cds	--	--	--	-	-	-
CL10373.Contig1	1030	7.2647	51.0162	Vitis vinifera clone SS0ACG3YP06	X intrinsic protein [Nicotiana sylvestris]	Aquaporin TIP3-2 OS=Zea mays GN=TIP3-2 PE=2 SV=1	aquaporin PIP	GO:0006810//transport	GO:0005215//transporter activity	GO:0016021//integral to membrane
CL10373.Contig2	236	0.3843	1.8933	PREDICTED: Solanum lycopersicum aquaporin PIP1-6-like (LOC101252233), mRNA	PREDICTED: aquaporin PIP1-6-like [Solanum lycopersicum]	--	--	GO:0006810//transport	GO:0005215//transporter activity	GO:0016021//integral to membrane
CL10374.Contig1	956	2.3718	3.225	--	PREDICTED: putative disease resistance protein RGA4-like [Fragaria vesca subsp. vesca]	Disease resistance protein RGA2 OS=Solanum bulbocastanum GN=RGA2 PE=1 SV=1	DNA-directed RNA polymerases I, II, and III subunit RPABC1	-	-	-
CL10374.Contig2	235	2.3157	0.5704	--	cc-nbs-lrr resistance protein [Populus trichocarpa] >gi|222837619|gb|EEE75984.1| cc-nbs-lrr resistance protein [Populus trichocarpa]	Disease resistance protein RGA2 OS=Solanum bulbocastanum GN=RGA2 PE=1 SV=1	--	-	-	-
CL10375.Contig1	2296	2.0147	2.5883	PREDICTED: Vitis vinifera protein IQ-DOMAIN 31-like (LOC100245639), mRNA	PREDICTED: protein IQ-DOMAIN 31-like [Vitis vinifera]	Protein IQ-DOMAIN 31 OS=Arabidopsis thaliana GN=IQD31 PE=1 SV=1	--	-	-	-
CL10375.Contig2	2278	3.006	1.4907	PREDICTED: Vitis vinifera protein IQ-DOMAIN 31-like (LOC100245639), mRNA	PREDICTED: protein IQ-DOMAIN 31-like [Vitis vinifera]	Protein IQ-DOMAIN 31 OS=Arabidopsis thaliana GN=IQD31 PE=1 SV=1	--	-	-	-
CL10375.Contig3	1891	5.1801	3.0482	PREDICTED: Vitis vinifera protein IQ-DOMAIN 31-like (LOC100263965), mRNA	PREDICTED: protein IQ-DOMAIN 31-like [Vitis vinifera]	Protein IQ-DOMAIN 31 OS=Arabidopsis thaliana GN=IQD31 PE=1 SV=1	--	GO:0044699;GO:0009987//cellular process	-	GO:0005886//plasma membrane;GO:0005829//cytosol
CL10375.Contig4	1660	0.9835	1.0498	PREDICTED: Vitis vinifera protein IQ-DOMAIN 31-like (LOC100245639), mRNA	PREDICTED: protein IQ-DOMAIN 31-like isoform 1 [Solanum lycopersicum] >gi|460372846|ref|XP_004232234.1| PREDICTED: protein IQ-DOMAIN 31-like isoform 2 [Solanum lycopersicum]	Protein IQ-DOMAIN 31 OS=Arabidopsis thaliana GN=IQD31 PE=1 SV=1	--	-	-	-
CL10375.Contig5	2058	1.234	1.5198	PREDICTED: Vitis vinifera protein IQ-DOMAIN 31-like (LOC100245639), mRNA	PREDICTED: protein IQ-DOMAIN 31-like [Vitis vinifera]	Protein IQ-DOMAIN 31 OS=Arabidopsis thaliana GN=IQD31 PE=1 SV=1	--	-	-	-
CL10376.Contig1	703	1.6127	2.2246	PREDICTED: Vitis vinifera probable methylene-fatty-acyl-phospholipid synthase-like (LOC100258621), mRNA	PREDICTED: uncharacterized protein LOC101257780 [Solanum lycopersicum]	--	--	GO:0008654//phospholipid biosynthetic process;GO:0032259//methylation	GO:0000773//phosphatidyl-N-methylethanolamine N-methyltransferase activity;GO:0080101//phosphatidyl-N-dimethylethanolamine N-methyltransferase activity	GO:0009507//chloroplast
CL10376.Contig2	671	2.771	3.263	PREDICTED: Vitis vinifera probable methylene-fatty-acyl-phospholipid synthase-like (LOC100258621), mRNA	PREDICTED: uncharacterized protein LOC101257780 [Solanum lycopersicum]	--	--	GO:0008654//phospholipid biosynthetic process;GO:0032259//methylation	GO:0000773//phosphatidyl-N-methylethanolamine N-methyltransferase activity;GO:0080101//phosphatidyl-N-dimethylethanolamine N-methyltransferase activity	GO:0009507//chloroplast
CL10377.Contig1	1418	27.4079	50.7012	PREDICTED: Vitis vinifera protein notum homolog-like, transcript variant 1 (LOC100264849), mRNA	hypothetical protein VITISV_020113 [Vitis vinifera]	--	--	-	-	-
CL10377.Contig2	1732	81.011	58.949	PREDICTED: Vitis vinifera protein notum homolog-like, transcript variant 1 (LOC100264849), mRNA	hypothetical protein VITISV_020113 [Vitis vinifera]	--	--	-	-	-
CL10378.Contig1	4205	0.8196	0.6057	PREDICTED: Vitis vinifera regulator of nonsense transcripts 2-like (LOC100258101), mRNA	PREDICTED: regulator of nonsense transcripts 2-like [Vitis vinifera]	--	regulator of nonsense transcripts 2	GO:0000278//mitotic cell cycle;GO:0006412//translation;GO:0006468//protein phosphorylation;GO:0006396//RNA processing;GO:0000956//nuclear-transcribed mRNA catabolic process;GO:0009630//gravitropism;GO:0019344//cysteine biosynthetic process	GO:0003723//RNA binding;GO:0004672//protein kinase activity;GO:0003677//DNA binding;GO:0005524//ATP binding	GO:0005737//cytoplasm
CL10378.Contig2	4100	1.6259	1.0571	PREDICTED: Vitis vinifera regulator of nonsense transcripts 2-like (LOC100258101), mRNA	PREDICTED: regulator of nonsense transcripts 2-like [Vitis vinifera]	--	regulator of nonsense transcripts 2	GO:0000278//mitotic cell cycle;GO:0006412//translation;GO:0006468//protein phosphorylation;GO:0006396//RNA processing;GO:0000956//nuclear-transcribed mRNA catabolic process;GO:0009630//gravitropism;GO:0019344//cysteine biosynthetic process	GO:0003723//RNA binding;GO:0004672//protein kinase activity;GO:0003677//DNA binding;GO:0005524//ATP binding	GO:0005737//cytoplasm
CL10378.Contig3	4292	3.9623	3.4355	PREDICTED: Vitis vinifera regulator of nonsense transcripts 2-like (LOC100258101), mRNA	PREDICTED: regulator of nonsense transcripts 2-like [Vitis vinifera]	--	regulator of nonsense transcripts 2	GO:0000278//mitotic cell cycle;GO:0006412//translation;GO:0006468//protein phosphorylation;GO:0006396//RNA processing;GO:0000956//nuclear-transcribed mRNA catabolic process;GO:0009630//gravitropism;GO:0019344//cysteine biosynthetic process	GO:0003723//RNA binding;GO:0004672//protein kinase activity;GO:0003677//DNA binding;GO:0005524//ATP binding	GO:0005737//cytoplasm
CL10379.Contig1	351	1.0336	2.546	PREDICTED: Fragaria vesca subsp. vesca zinc finger matrin-type protein 2-like (LOC101291932), mRNA	--	--	--	-	-	-
CL10379.Contig2	200	1.5872	0.8937	PREDICTED: Fragaria vesca subsp. vesca zinc finger matrin-type protein 2-like (LOC101291932), mRNA	--	--	--	-	-	-
CL1038.Contig1	1287	0.4228	0.5208	PREDICTED: Vitis vinifera aspartyl-tRNA synthetase-like (LOC100241273), mRNA	PREDICTED: aspartyl-tRNA synthetase [Vitis vinifera] >gi|297736395|emb|CBI25118.3| unnamed protein product [Vitis vinifera]	--	aspartyl-tRNA synthetase [EC:6.1.1.12]	GO:0006364//rRNA processing;GO:0009658//chloroplast organization;GO:0048481//ovule development;GO:0006418//tRNA aminoacylation for protein translation	GO:0003676//nucleic acid binding;GO:0005524//ATP binding;GO:0004815//aspartate-tRNA ligase activity	GO:0005739//mitochondrion;GO:0009507//chloroplast;GO:0016020//membrane
CL1038.Contig2	504	3.0593	2.837	Camellia sinensis clone U10BcDNA 0221 aspartyl tRNA synthetase mRNA, partial cds	PREDICTED: aspartyl-tRNA synthetase [Vitis vinifera] >gi|297736395|emb|CBI25118.3| unnamed protein product [Vitis vinifera]	--	aspartyl-tRNA synthetase [EC:6.1.1.12]	GO:0006364//rRNA processing;GO:0009658//chloroplast organization;GO:0048481//ovule development;GO:0006418//tRNA aminoacylation for protein translation	GO:0003676//nucleic acid binding;GO:0005524//ATP binding;GO:0004815//aspartate-tRNA ligase activity	GO:0005739//mitochondrion;GO:0009507//chloroplast;GO:0016020//membrane
CL1038.Contig3	1257	1.2988	1.3863	PREDICTED: Vitis vinifera aspartyl-tRNA synthetase-like (LOC100241273), mRNA	PREDICTED: aspartyl-tRNA synthetase [Vitis vinifera] >gi|297736395|emb|CBI25118.3| unnamed protein product [Vitis vinifera]	Asparagine--tRNA ligase, chloroplastic/mitochondrial OS=Arabidopsis thaliana GN=SYNO PE=2 SV=3	aspartyl-tRNA synthetase [EC:6.1.1.12]	GO:0006364//rRNA processing;GO:0009658//chloroplast organization;GO:0048481//ovule development;GO:0006418//tRNA aminoacylation for protein translation	GO:0003676//nucleic acid binding;GO:0005524//ATP binding;GO:0004815//aspartate-tRNA ligase activity	GO:0005739//mitochondrion;GO:0009507//chloroplast;GO:0016020//membrane
CL1038.Contig4	1154	0.9038	0.697	Camellia sinensis clone U10BcDNA 0221 aspartyl tRNA synthetase mRNA, partial cds	PREDICTED: aspartyl-tRNA synthetase [Vitis vinifera] >gi|297736395|emb|CBI25118.3| unnamed protein product [Vitis vinifera]	Asparagine--tRNA ligase, chloroplastic/mitochondrial OS=Arabidopsis thaliana GN=SYNO PE=2 SV=3	aspartyl-tRNA synthetase [EC:6.1.1.12]	GO:0006364//rRNA processing;GO:0009658//chloroplast organization;GO:0048481//ovule development;GO:0006418//tRNA aminoacylation for protein translation	GO:0003676//nucleic acid binding;GO:0005524//ATP binding;GO:0004815//aspartate-tRNA ligase activity	GO:0005739//mitochondrion;GO:0009507//chloroplast;GO:0016020//membrane
CL1038.Contig5	423	0.8577	1.2676	PREDICTED: Vitis vinifera aspartyl-tRNA synthetase-like (LOC100241273), mRNA	predicted protein [Populus trichocarpa] >gi|222846053|gb|EEE83600.1| predicted protein [Populus trichocarpa]	Asparagine--tRNA ligase, chloroplastic/mitochondrial OS=Arabidopsis thaliana GN=SYNO PE=2 SV=3	aspartyl-tRNA synthetase [EC:6.1.1.12]	GO:0006364//rRNA processing;GO:0009658//chloroplast organization;GO:0048481//ovule development;GO:0006418//tRNA aminoacylation for protein translation	GO:0003676//nucleic acid binding;GO:0005524//ATP binding;GO:0004815//aspartate-tRNA ligase activity	GO:0005739//mitochondrion;GO:0009507//chloroplast;GO:0016020//membrane
CL1038.Contig6	1184	0.2681	0.3774	Camellia sinensis clone U10BcDNA 0221 aspartyl tRNA synthetase mRNA, partial cds	PREDICTED: aspartyl-tRNA synthetase [Vitis vinifera] >gi|297736395|emb|CBI25118.3| unnamed protein product [Vitis vinifera]	Asparagine--tRNA ligase, chloroplastic/mitochondrial OS=Arabidopsis thaliana GN=SYNO PE=2 SV=3	aspartyl-tRNA synthetase [EC:6.1.1.12]	GO:0006364//rRNA processing;GO:0009658//chloroplast organization;GO:0048481//ovule development;GO:0006418//tRNA aminoacylation for protein translation	GO:0003676//nucleic acid binding;GO:0005524//ATP binding;GO:0004815//aspartate-tRNA ligase activity	GO:0005739//mitochondrion;GO:0009507//chloroplast;GO:0016020//membrane
CL1038.Contig7	1217	0.2236	0.257	PREDICTED: Vitis vinifera aspartyl-tRNA synthetase-like (LOC100241273), mRNA	PREDICTED: aspartyl-tRNA synthetase [Vitis vinifera] >gi|297736395|emb|CBI25118.3| unnamed protein product [Vitis vinifera]	--	aspartyl-tRNA synthetase [EC:6.1.1.12]	GO:0006364//rRNA processing;GO:0009658//chloroplast organization;GO:0048481//ovule development;GO:0006418//tRNA aminoacylation for protein translation	GO:0003676//nucleic acid binding;GO:0005524//ATP binding;GO:0004815//aspartate-tRNA ligase activity	GO:0005739//mitochondrion;GO:0009507//chloroplast;GO:0016020//membrane
CL1038.Contig8	1247	0.4728	0.7166	PREDICTED: Vitis vinifera aspartyl-tRNA synthetase-like (LOC100241273), mRNA	PREDICTED: aspartyl-tRNA synthetase [Vitis vinifera] >gi|297736395|emb|CBI25118.3| unnamed protein product [Vitis vinifera]	--	aspartyl-tRNA synthetase [EC:6.1.1.12]	GO:0006364//rRNA processing;GO:0009658//chloroplast organization;GO:0048481//ovule development;GO:0006418//tRNA aminoacylation for protein translation	GO:0003676//nucleic acid binding;GO:0005524//ATP binding;GO:0004815//aspartate-tRNA ligase activity	GO:0005739//mitochondrion;GO:0009507//chloroplast;GO:0016020//membrane
CL1038.Contig9	581	0.4683	0.6922	Camellia sinensis clone U10BcDNA 0221 aspartyl tRNA synthetase mRNA, partial cds	aspartyl tRNA synthetase [Camellia sinensis]	--	aspartyl-tRNA synthetase [EC:6.1.1.12]	GO:0006364//rRNA processing;GO:0009658//chloroplast organization;GO:0048481//ovule development;GO:0006399//tRNA metabolic process	GO:0097159//organic cyclic compound binding;GO:0016874//ligase activity;GO:1901363	GO:0005739//mitochondrion;GO:0009507//chloroplast;GO:0016020//membrane
CL10380.Contig1	932	48.0743	37.9227	PREDICTED: Vitis vinifera uncharacterized LOC100263752 (LOC100263752), mRNA	PREDICTED: uncharacterized protein LOC100263752 [Vitis vinifera] >gi|296085728|emb|CBI29530.3| unnamed protein product [Vitis vinifera]	--	--	-	-	GO:0005576//extracellular region
CL10380.Contig2	416	4.2515	2.7927	PREDICTED: Vitis vinifera uncharacterized LOC100263752 (LOC100263752), mRNA	PREDICTED: uncharacterized protein LOC101263967 isoform 1 [Solanum lycopersicum] >gi|460374073|ref|XP_004232836.1| PREDICTED: uncharacterized protein LOC101263967 isoform 2 [Solanum lycopersicum]	--	--	-	-	GO:0005576//extracellular region
CL10381.Contig1	786	5.2504	5.2869	PREDICTED: Vitis vinifera uncharacterized LOC100242170 (LOC100242170), mRNA	PREDICTED: uncharacterized protein LOC100266438 [Vitis vinifera]	--	--	-	-	-
CL10381.Contig2	729	1.0575	1.9614	PREDICTED: Vitis vinifera uncharacterized LOC100242170 (LOC100242170), mRNA	PREDICTED: uncharacterized protein LOC100266438 [Vitis vinifera]	--	--	-	-	-
CL10382.Contig1	359	10.3584	9.2103	--	--	--	--	-	-	-
CL10382.Contig2	395	8.8403	9.8415	--	--	--	--	-	-	-
CL10382.Contig3	1295	2.0311	2.6223	PREDICTED: Solanum lycopersicum E3 ubiquitin-protein ligase PRT1-like (LOC101262151), mRNA	predicted protein [Populus trichocarpa] >gi|222841261|gb|EEE78808.1| predicted protein [Populus trichocarpa]	E3 ubiquitin-protein ligase PRT1 OS=Arabidopsis thaliana GN=PRT1 PE=2 SV=2	BRCA1-associated RING domain protein 1 [EC:6.3.2.19]	-	-	-
CL10383.Contig1	2329	15.1295	16.2308	PREDICTED: Solanum lycopersicum uncharacterized LOC101250440 (LOC101250440), mRNA	PREDICTED: uncharacterized protein LOC101250440 [Solanum lycopersicum]	E3 ubiquitin-protein ligase RMA2 OS=Arabidopsis thaliana GN=RMA2 PE=1 SV=1	E3 ubiquitin-protein ligase RNF5 [EC:6.3.2.19]	-	-	-
CL10383.Contig2	633	1.1463	0.4941	--	--	--	--	-	-	-
CL10384.Contig1	384	0.5905	3.4908	--	PREDICTED: uncharacterized LOC101203466 [Cucumis sativus]	--	--	-	-	-
CL10384.Contig2	440	1.8552	0.6093	--	PREDICTED: uncharacterized protein LOC101203466 [Cucumis sativus]	--	--	-	-	-
CL10385.Contig1	270	2.1835	4.6337	Cercis canadensis clone 941 microsatellite sequence	--	--	--	-	-	-
CL10385.Contig2	214	1.6953	3.3408	--	--	--	--	-	-	-
CL10386.Contig1	1975	0.8955	0.9276	PREDICTED: Vitis vinifera nucleolar GTP-binding protein 1-like (LOC100258794), mRNA	hypothetical protein PRUPE_ppa002409mg [Prunus persica]	Nucleolar GTP-binding protein 1 OS=Arabidopsis thaliana GN=At1g50920 PE=2 SV=1	nucleolar GTP-binding protein	GO:0042254//ribosome biogenesis	GO:0005525//GTP binding	GO:0005730//nucleolus;GO:0016020//membrane
CL10386.Contig2	2406	3.9393	4.4014	PREDICTED: Vitis vinifera nucleolar GTP-binding protein 1-like (LOC100258794), mRNA	PREDICTED: nucleolar GTP-binding protein 1-like [Vitis vinifera]	Nucleolar GTP-binding protein 1 OS=Arabidopsis thaliana GN=At1g50920 PE=2 SV=1	nucleolar GTP-binding protein	GO:0042254//ribosome biogenesis	GO:0005525//GTP binding	GO:0005730//nucleolus;GO:0016020//membrane
CL10386.Contig3	2269	0.5596	0.5711	PREDICTED: Vitis vinifera nucleolar GTP-binding protein 1-like (LOC100258794), mRNA	hypothetical protein PRUPE_ppa002409mg [Prunus persica]	Nucleolar GTP-binding protein 1 OS=Arabidopsis thaliana GN=At1g50920 PE=2 SV=1	nucleolar GTP-binding protein	GO:0042254//ribosome biogenesis	GO:0005525//GTP binding	GO:0005730//nucleolus;GO:0016020//membrane
CL10387.Contig1	1302	6.3392	5.0448	PREDICTED: Vitis vinifera uncharacterized LOC100243147 (LOC100243147), mRNA	hypothetical protein PRUPE_ppa000408mg [Prunus persica]	Methyl-CpG-binding domain-containing protein 9 OS=Arabidopsis thaliana GN=MBD9 PE=2 SV=1	chromodomain-helicase-DNA-binding protein 4 [EC:3.6.4.12]	GO:0010019//chloroplast-nucleus signaling pathway;GO:0009630//gravitropism;GO:0045893//positive regulation of transcription, DNA-dependent	GO:0000979//RNA polymerase II core promoter sequence-specific DNA binding;GO:0046872//metal ion binding	GO:0009707//chloroplast outer membrane;GO:0005634//nucleus
CL10387.Contig2	225	2.0155	0.5958	Lotus japonicus genomic DNA, chromosome 3, clone: LjT31C02, TM1812, complete sequence	PREDICTED: uncharacterized protein LOC100243147 [Vitis vinifera]	Methyl-CpG-binding domain-containing protein 9 OS=Arabidopsis thaliana GN=MBD9 PE=2 SV=1	chromodomain-helicase-DNA-binding protein 4 [EC:3.6.4.12]	GO:0010019//chloroplast-nucleus signaling pathway;GO:0035556//intracellular signal transduction;GO:0009630//gravitropism;GO:0045893//positive regulation of transcription, DNA-dependent	GO:0008270//zinc ion binding;GO:0000979//RNA polymerase II core promoter sequence-specific DNA binding	GO:0009707//chloroplast outer membrane;GO:0005634//nucleus
CL10388.Contig1	869	0.3653	0.617	Coffea arabica MADS-box protein TM3 subfamily (C01) mRNA, partial cds	MADS box transcription factor [Populus tomentosa]	MADS-box protein SOC1 OS=Arabidopsis thaliana GN=SOC1 PE=1 SV=1	MADS-box transcription factor, plant	GO:0006355//regulation of transcription, DNA-dependent	GO:0003700//sequence-specific DNA binding transcription factor activity;GO:0003677//DNA binding;GO:0046983//protein dimerization activity	GO:0005634//nucleus
CL10388.Contig2	905	2.8563	3.3574	Coffea arabica MADS-box protein TM3 subfamily (C01) mRNA, partial cds	MADS box transcription factor [Populus tomentosa]	MADS-box protein SOC1 OS=Arabidopsis thaliana GN=SOC1 PE=1 SV=1	MADS-box transcription factor, plant	GO:0006355//regulation of transcription, DNA-dependent	GO:0003700//sequence-specific DNA binding transcription factor activity;GO:0003677//DNA binding;GO:0046983//protein dimerization activity	GO:0005634//nucleus
CL10389.Contig1	1515	1.7062	2.5954	PREDICTED: Vitis vinifera inactive rhomboid protein 1-like (LOC100241704), mRNA	PREDICTED: inactive rhomboid protein 1 [Vitis vinifera]	--		-	GO:0016787//hydrolase activity	GO:0005794//Golgi apparatus;GO:0005886//plasma membrane
CL10389.Contig2	939	0	0.2379	PREDICTED: Vitis vinifera inactive rhomboid protein 1-like (LOC100241704), mRNA	PREDICTED: inactive rhomboid protein 1 [Vitis vinifera]	--		GO:0006508//proteolysis	GO:0004252//serine-type endopeptidase activity	GO:0005794//Golgi apparatus;GO:0009506//plasmodesma;GO:0005886//plasma membrane;GO:0016021//integral to membrane;GO:0005634//nucleus
CL1039.Contig1	704	4.0583	2.2214	--	hypothetical protein VITISV_042880 [Vitis vinifera]	Pollen-specific leucine-rich repeat extensin-like protein 1 OS=Arabidopsis thaliana GN=PEX1 PE=2 SV=1	ataxia telangiectasia mutated family protein [EC:2.7.11.1]	-	-	-
CL1039.Contig2	219	2.4849	1.2242	--	--	--	--	-	-	-
CL10390.Contig1	342	6.4974	10.5827	PREDICTED: Fragaria vesca subsp. vesca phosphatidylinositide phosphatase SAC1-like (LOC101308478), mRNA	suppressor of actin, putative [Ricinus communis] >gi|223528213|gb|EEF30272.1| suppressor of actin, putative [Ricinus communis]	--	--	GO:0046855//inositol phosphate dephosphorylation;GO:0032957//inositol trisphosphate metabolic process	GO:0004439//phosphatidylinositol-4,5-bisphosphate 5-phosphatase activity	GO:0005783//endoplasmic reticulum
CL10391.Contig1	833	29.0171	6.8123	PREDICTED: Vitis vinifera zinc finger protein 6-like (LOC100245810), mRNA	unnamed protein product [Vitis vinifera]	Zinc finger protein 6 OS=Arabidopsis thaliana GN=ZFP6 PE=2 SV=1	--	-	GO:0005488//binding	GO:0005622//intracellular
CL10391.Contig2	495	6.9627	5.5966	Vitis vinifera clone SS0AEB29YN15	unnamed protein product [Vitis vinifera]	Zinc finger protein 6 OS=Arabidopsis thaliana GN=ZFP6 PE=2 SV=1	--	-	GO:0003676//nucleic acid binding;GO:0008270//zinc ion binding	GO:0005622//intracellular
CL10392.Contig1	235	3.0876	2.8521	--	PREDICTED: 5&apos;-3&apos; exonuclease-like [Vitis vinifera]	--	--	-	-	-
CL10392.Contig2	712	5.8598	8.1583	PREDICTED: Vitis vinifera 5'-3' exonuclease-like (LOC100250377), mRNA	PREDICTED: 5&apos;-3&apos; exonuclease-like [Vitis vinifera]	--	DNA polymerase I [EC:2.7.7.7]	GO:0008152//metabolic process	GO:0008409//5'-3' exonuclease activity;GO:0003677//DNA binding	GO:0005634//nucleus;GO:0009536//plastid
CL10393.Contig1	1146	9.9721	9.5136	PREDICTED: Vitis vinifera uncharacterized LOC100853077 (LOC100853077), mRNA	PREDICTED: uncharacterized protein LOC100853077 [Vitis vinifera]	--	--	-	-	-
CL10393.Contig2	826	3.1843	3.9489	PREDICTED: Fragaria vesca subsp. vesca uncharacterized LOC101301139 (LOC101301139), mRNA	PREDICTED: uncharacterized protein LOC100853077 [Vitis vinifera]	--	--	-	-	-
CL10394.Contig1	2048	82.4837	121.088	Vitis vinifera AlaT1 mRNA, complete cds	PREDICTED: alanine aminotransferase 2 isoform 1 [Vitis vinifera] >gi|296083415|emb|CBI23368.3| unnamed protein product [Vitis vinifera]	Glutamate--glyoxylate aminotransferase 2 OS=Arabidopsis thaliana GN=GGAT2 PE=1 SV=1	glutamate--glyoxylate aminotransferase [EC:2.6.1.4 2.6.1.2 2.6.1.44 2.6.1.-]	GO:0042218//1-aminocyclopropane-1-carboxylate biosynthetic process;GO:0010264//myo-inositol hexakisphosphate biosynthetic process;GO:0009853//photorespiration	GO:0008453//alanine-glyoxylate transaminase activity;GO:0016847//1-aminocyclopropane-1-carboxylate synthase activity;GO:0004021//L-alanine:2-oxoglutarate aminotransferase activity;GO:0030170//pyridoxal phosphate binding;GO:0047958//glycine:2-oxoglutarate aminotransferase activity	GO:0005829//cytosol;GO:0005777//peroxisome;GO:0009570//chloroplast stroma;GO:0005773//vacuole;GO:0016020//membrane;GO:0048046//apoplast
CL10394.Contig2	1979	13.8638	21.1559	Vitis vinifera AlaT1 mRNA, complete cds	AlaT1 [Vitis vinifera]	Glutamate--glyoxylate aminotransferase 2 OS=Arabidopsis thaliana GN=GGAT2 PE=1 SV=1	glutamate--glyoxylate aminotransferase [EC:2.6.1.4 2.6.1.2 2.6.1.44 2.6.1.-]	GO:0042218//1-aminocyclopropane-1-carboxylate biosynthetic process;GO:0010264//myo-inositol hexakisphosphate biosynthetic process;GO:0009853//photorespiration	GO:0008453//alanine-glyoxylate transaminase activity;GO:0016847//1-aminocyclopropane-1-carboxylate synthase activity;GO:0004021//L-alanine:2-oxoglutarate aminotransferase activity;GO:0030170//pyridoxal phosphate binding;GO:0047958//glycine:2-oxoglutarate aminotransferase activity	GO:0005829//cytosol;GO:0005777//peroxisome;GO:0009570//chloroplast stroma;GO:0005773//vacuole;GO:0016020//membrane;GO:0048046//apoplast
CL10394.Contig3	1947	2.8649	4.2227	Vitis vinifera AlaT1 mRNA, complete cds	AlaT1 [Vitis vinifera]	Glutamate--glyoxylate aminotransferase 2 OS=Arabidopsis thaliana GN=GGAT2 PE=1 SV=1	glutamate--glyoxylate aminotransferase [EC:2.6.1.4 2.6.1.2 2.6.1.44 2.6.1.-]	GO:0042218//1-aminocyclopropane-1-carboxylate biosynthetic process;GO:0010264//myo-inositol hexakisphosphate biosynthetic process;GO:0009853//photorespiration	GO:0008453//alanine-glyoxylate transaminase activity;GO:0016847//1-aminocyclopropane-1-carboxylate synthase activity;GO:0004021//L-alanine:2-oxoglutarate aminotransferase activity;GO:0030170//pyridoxal phosphate binding;GO:0047958//glycine:2-oxoglutarate aminotransferase activity	GO:0005829//cytosol;GO:0005777//peroxisome;GO:0009570//chloroplast stroma;GO:0005773//vacuole;GO:0016020//membrane;GO:0048046//apoplast
CL10395.Contig1	1010	1161.75	1155.51	Prunus armeniaca abscisic stress ripening protein homolog mRNA, complete cds	abscisic stress ripening protein homolog [Prunus armeniaca]	Abscisic stress-ripening protein 2 OS=Solanum lycopersicum GN=ASR2 PE=4 SV=1	--	-	-	-
CL10395.Contig2	653	0.6945	1.5738	Prunus armeniaca abscisic stress ripening protein homolog mRNA, complete cds	unnamed protein product [Vitis vinifera]	Abscisic stress-ripening protein 2 OS=Solanum lycopersicum GN=ASR2 PE=4 SV=1	solute carrier family 30 (zinc transporter), member 5	GO:0006950//response to stress	-	-
CL10396.Contig1	2212	7.3601	7.2316	PREDICTED: Vitis vinifera cleavage and polyadenylation specificity factor CPSF30-like (LOC100253258), mRNA	PREDICTED: cleavage and polyadenylation specificity factor CPSF30-like [Vitis vinifera]	Cleavage and polyadenylation specificity factor CPSF30 OS=Arabidopsis thaliana GN=CPSF30 PE=1 SV=1	cleavage and polyadenylation specificity factor subunit 4	GO:0000278//mitotic cell cycle;GO:0006979//response to oxidative stress;GO:1900363//regulation of mRNA polyadenylation	GO:0003723//RNA binding;GO:0005516//calmodulin binding;GO:0008270//zinc ion binding;GO:0004521//endoribonuclease activity	GO:0005847//mRNA cleavage and polyadenylation specificity factor complex
CL10396.Contig2	934	1.4081	1.5787	PREDICTED: Vitis vinifera cleavage and polyadenylation specificity factor CPSF30-like (LOC100253258), mRNA	PREDICTED: cleavage and polyadenylation specificity factor CPSF30-like [Glycine max]	Cleavage and polyadenylation specificity factor CPSF30 OS=Arabidopsis thaliana GN=CPSF30 PE=1 SV=1	cleavage and polyadenylation specificity factor subunit 4	GO:0000278//mitotic cell cycle;GO:0006979//response to oxidative stress;GO:1900363//regulation of mRNA polyadenylation	GO:0003723//RNA binding;GO:0005516//calmodulin binding;GO:0004521//endoribonuclease activity	GO:0005847//mRNA cleavage and polyadenylation specificity factor complex
CL10397.Contig1	1755	50.5175	38.7249	PREDICTED: Vitis vinifera succinyl-CoA ligase [ADP-forming] subunit beta, mitochondrial-like (LOC100248061), mRNA	PREDICTED: succinyl-CoA ligase [ADP-forming] subunit beta, mitochondrial [Vitis vinifera] >gi|147782941|emb|CAN72294.1| hypothetical protein VITISV_037293 [Vitis vinifera] >gi|297744178|emb|CBI37148.3| unnamed protein product [Vitis vinifera]	Succinyl-CoA ligase [ADP-forming] subunit beta, mitochondrial OS=Solanum lycopersicum PE=1 SV=1	succinyl-CoA synthetase beta subunit [EC:6.2.1.4 6.2.1.5]	GO:0006511//ubiquitin-dependent protein catabolic process;GO:0006105//succinate metabolic process;GO:0009651//response to salt stress;GO:0051788//response to misfolded protein;GO:0006104//succinyl-CoA metabolic process;GO:0019243//methylglyoxal catabolic process to D-lactate;GO:0080129//proteasome core complex assembly;GO:0006099//tricarboxylic acid cycle;GO:0006096//glycolysis;GO:0006094//glucon…	GO:0005507//copper ion binding;GO:0004775//succinate-CoA ligase (ADP-forming) activity;GO:0005524//ATP binding;GO:0004776//succinate-CoA ligase (GDP-forming) activity	GO:0005739//mitochondrion;GO:0005794//Golgi apparatus
CL10398.Contig10	2261	0.7221	0.3755	Vitis vinifera clone SS0ABG50YE07	PREDICTED: uncharacterized RNA-binding protein C23E6.01c-like isoform 1 [Vitis vinifera]	Polyadenylate-binding protein RBP47B' OS=Arabidopsis thaliana GN=RBP47B' PE=2 SV=1	nucleolysin TIA-1/TIAR	GO:0010193//response to ozone;GO:0010048//vernalization response	GO:0000166//nucleotide binding;GO:0008143//poly(A) RNA binding	GO:0005737//cytoplasm;GO:0005634//nucleus
CL10398.Contig11	1423	0.5736	0.3768	PREDICTED: Vitis vinifera uncharacterized LOC100243203, transcript variant 1 (LOC100243203), mRNA	PREDICTED: uncharacterized RNA-binding protein C23E6.01c-like isoform 1 [Vitis vinifera]	Polyadenylate-binding protein RBP47B' OS=Arabidopsis thaliana GN=RBP47B' PE=2 SV=1	nucleolysin TIA-1/TIAR	-	GO:0003676//nucleic acid binding;GO:0000166//nucleotide binding	GO:0005739//mitochondrion
CL10398.Contig12	1349	0.437	0.1656	PREDICTED: Vitis vinifera uncharacterized LOC100243203, transcript variant 1 (LOC100243203), mRNA	PREDICTED: uncharacterized RNA-binding protein C23E6.01c-like isoform 1 [Vitis vinifera]	Polyadenylate-binding protein RBP47B' OS=Arabidopsis thaliana GN=RBP47B' PE=2 SV=1	nucleolysin TIA-1/TIAR	GO:0010193//response to ozone;GO:0010048//vernalization response	GO:0000166//nucleotide binding;GO:0008143//poly(A) RNA binding	GO:0005737//cytoplasm;GO:0005634//nucleus
CL10398.Contig13	3024	0.7348	0.8275	PREDICTED: Vitis vinifera uncharacterized LOC100243203, transcript variant 1 (LOC100243203), mRNA	PREDICTED: uncharacterized RNA-binding protein C23E6.01c-like isoform 1 [Vitis vinifera]	Polyadenylate-binding protein RBP47B' OS=Arabidopsis thaliana GN=RBP47B' PE=2 SV=1	serine/threonine-protein kinase PBS1 [EC:2.7.11.1]	-	GO:0003676//nucleic acid binding;GO:0000166//nucleotide binding	GO:0005739//mitochondrion
CL10398.Contig14	2245	0.3636	0.1194	PREDICTED: Vitis vinifera uncharacterized LOC100243203, transcript variant 1 (LOC100243203), mRNA	PREDICTED: uncharacterized RNA-binding protein C23E6.01c-like isoform 1 [Vitis vinifera]	Polyadenylate-binding protein RBP47B' OS=Arabidopsis thaliana GN=RBP47B' PE=2 SV=1	nucleolysin TIA-1/TIAR	-	GO:0003676//nucleic acid binding;GO:0000166//nucleotide binding	GO:0005739//mitochondrion
CL10398.Contig15	639	16.9617	11.4678	PREDICTED: Vitis vinifera probable serine/threonine-protein kinase RLCKVII-like (LOC100262185), mRNA	PREDICTED: probable serine/threonine-protein kinase RLCKVII-like [Vitis vinifera]	Probable serine/threonine-protein kinase RLCKVII OS=Arabidopsis thaliana GN=At1g07870 PE=2 SV=1	serine/threonine-protein kinase PBS1 [EC:2.7.11.1]	GO:0006468//protein phosphorylation	GO:0004715//non-membrane spanning protein tyrosine kinase activity;GO:0005524//ATP binding;GO:0004674//protein serine/threonine kinase activity	-
CL10398.Contig16	829	2.5711	0.8624	Vitis vinifera clone SS0ABG50YE07	PREDICTED: uncharacterized RNA-binding protein C23E6.01c-like isoform 1 [Vitis vinifera]	Polyadenylate-binding protein RBP47B' OS=Arabidopsis thaliana GN=RBP47B' PE=2 SV=1	nucleolysin TIA-1/TIAR	-	GO:0003676//nucleic acid binding;GO:0000166//nucleotide binding	GO:0005739//mitochondrion
CL10398.Contig17	2622	1.2972	1.0395	PREDICTED: Vitis vinifera probable serine/threonine-protein kinase RLCKVII-like (LOC100262185), mRNA	PREDICTED: probable serine/threonine-protein kinase RLCKVII-like [Solanum lycopersicum]	Probable serine/threonine-protein kinase RLCKVII OS=Arabidopsis thaliana GN=At1g07870 PE=2 SV=1	serine/threonine-protein kinase PBS1 [EC:2.7.11.1]	GO:0006468//protein phosphorylation	GO:0004715//non-membrane spanning protein tyrosine kinase activity;GO:0005524//ATP binding;GO:0004674//protein serine/threonine kinase activity	-
CL10398.Contig18	217	10.6582	7.8246	PREDICTED: Glycine max probable serine/threonine-protein kinase RLCKVII-like (LOC100804000), mRNA	protein kinase-like protein [Vitis aestivalis]	Probable serine/threonine-protein kinase RLCKVII OS=Arabidopsis thaliana GN=At1g07870 PE=2 SV=1	serine/threonine-protein kinase PBS1 [EC:2.7.11.1]	GO:0006468//protein phosphorylation	GO:0004715//non-membrane spanning protein tyrosine kinase activity;GO:0005524//ATP binding;GO:0004674//protein serine/threonine kinase activity	-
CL10398.Contig19	3324	1.2824	1.3577	PREDICTED: Vitis vinifera uncharacterized LOC100243203, transcript variant 1 (LOC100243203), mRNA	PREDICTED: uncharacterized RNA-binding protein C23E6.01c-like isoform 1 [Vitis vinifera]	Polyadenylate-binding protein RBP47B' OS=Arabidopsis thaliana GN=RBP47B' PE=2 SV=1	serine/threonine-protein kinase PBS1 [EC:2.7.11.1]	-	GO:0097159//organic cyclic compound binding;GO:1901363	GO:0005739//mitochondrion
CL10398.Contig1	3149	0.8497	0.7804	PREDICTED: Vitis vinifera probable serine/threonine-protein kinase RLCKVII-like (LOC100262185), mRNA	PREDICTED: uncharacterized RNA-binding protein C23E6.01c-like isoform 1 [Vitis vinifera]	Polyadenylate-binding protein RBP47B' OS=Arabidopsis thaliana GN=RBP47B' PE=2 SV=1	serine/threonine-protein kinase PBS1 [EC:2.7.11.1]	GO:0006468//protein phosphorylation;GO:0010048//vernalization response	GO:0004715//non-membrane spanning protein tyrosine kinase activity;GO:0005524//ATP binding;GO:0004674//protein serine/threonine kinase activity;GO:0008143//poly(A) RNA binding	GO:0005737//cytoplasm;GO:0005634//nucleus
CL10398.Contig20	1607	0.6773	0.5005	Vitis vinifera clone SS0ABG50YE07	PREDICTED: uncharacterized RNA-binding protein C23E6.01c-like isoform 1 [Vitis vinifera]	Polyadenylate-binding protein RBP47B' OS=Arabidopsis thaliana GN=RBP47B' PE=2 SV=1	nucleolysin TIA-1/TIAR	GO:0010048//vernalization response	GO:0000166//nucleotide binding;GO:0008143//poly(A) RNA binding	GO:0005737//cytoplasm;GO:0005634//nucleus
CL10398.Contig21	2951	0.8606	0.9236	PREDICTED: Vitis vinifera uncharacterized LOC100243203, transcript variant 1 (LOC100243203), mRNA	PREDICTED: uncharacterized RNA-binding protein C23E6.01c-like isoform 1 [Vitis vinifera]	Polyadenylate-binding protein RBP47B' OS=Arabidopsis thaliana GN=RBP47B' PE=2 SV=1	serine/threonine-protein kinase PBS1 [EC:2.7.11.1]	-	GO:0097159//organic cyclic compound binding;GO:1901363	GO:0005739//mitochondrion
CL10398.Contig22	1683	0.4311	0.7699	PREDICTED: Vitis vinifera uncharacterized LOC100243203, transcript variant 1 (LOC100243203), mRNA	PREDICTED: uncharacterized RNA-binding protein C23E6.01c-like isoform 1 [Vitis vinifera]	Polyadenylate-binding protein RBP47B' OS=Arabidopsis thaliana GN=RBP47B' PE=2 SV=1	nucleolysin TIA-1/TIAR	-	GO:0003676//nucleic acid binding;GO:0000166//nucleotide binding	GO:0005739//mitochondrion
CL10398.Contig2	3225	1.5046	1.4686	PREDICTED: Vitis vinifera uncharacterized LOC100243203, transcript variant 1 (LOC100243203), mRNA	PREDICTED: uncharacterized RNA-binding protein C23E6.01c-like isoform 1 [Vitis vinifera]	Polyadenylate-binding protein RBP47B' OS=Arabidopsis thaliana GN=RBP47B' PE=2 SV=1	serine/threonine-protein kinase PBS1 [EC:2.7.11.1]	-	GO:0003676//nucleic acid binding;GO:0000166//nucleotide binding	GO:0005739//mitochondrion
CL10398.Contig3	1338	0.5762	0.334	Vitis vinifera clone SS0ABG50YE07	PREDICTED: uncharacterized RNA-binding protein C23E6.01c-like isoform 1 [Vitis vinifera]	Polyadenylate-binding protein RBP47B' OS=Arabidopsis thaliana GN=RBP47B' PE=2 SV=1	nucleolysin TIA-1/TIAR	GO:0010193//response to ozone;GO:0010048//vernalization response	GO:0000166//nucleotide binding;GO:0008143//poly(A) RNA binding	GO:0005737//cytoplasm;GO:0005634//nucleus
CL10398.Contig4	2171	0.376	0.1235	Vitis vinifera clone SS0ABG50YE07	PREDICTED: uncharacterized RNA-binding protein C23E6.01c-like isoform 1 [Vitis vinifera]	Polyadenylate-binding protein RBP47B' OS=Arabidopsis thaliana GN=RBP47B' PE=2 SV=1	nucleolysin TIA-1/TIAR	GO:0010193//response to ozone;GO:0010048//vernalization response	GO:0000166//nucleotide binding;GO:0008143//poly(A) RNA binding	GO:0005737//cytoplasm;GO:0005634//nucleus
CL10398.Contig5	2934	0.5873	0.7158	PREDICTED: Vitis vinifera uncharacterized LOC100243203, transcript variant 1 (LOC100243203), mRNA	PREDICTED: uncharacterized RNA-binding protein C23E6.01c-like isoform 1 [Vitis vinifera]	Polyadenylate-binding protein RBP47B' OS=Arabidopsis thaliana GN=RBP47B' PE=2 SV=1	serine/threonine-protein kinase PBS1 [EC:2.7.11.1]	-	GO:0003676//nucleic acid binding;GO:0000166//nucleotide binding	GO:0005739//mitochondrion
CL10398.Contig6	1535	0.2659	0.1164	PREDICTED: Vitis vinifera uncharacterized LOC100243203, transcript variant 1 (LOC100243203), mRNA	PREDICTED: uncharacterized RNA-binding protein C23E6.01c-like isoform 1 [Vitis vinifera]	Polyadenylate-binding protein RBP47B' OS=Arabidopsis thaliana GN=RBP47B' PE=2 SV=1	nucleolysin TIA-1/TIAR	-	GO:0003676//nucleic acid binding;GO:0000166//nucleotide binding	GO:0005739//mitochondrion
CL10398.Contig7	2860	0.7135	0.7655	PREDICTED: Vitis vinifera probable serine/threonine-protein kinase RLCKVII-like (LOC100262185), mRNA	PREDICTED: uncharacterized RNA-binding protein C23E6.01c-like isoform 1 [Vitis vinifera]	Polyadenylate-binding protein RBP47B' OS=Arabidopsis thaliana GN=RBP47B' PE=2 SV=1	serine/threonine-protein kinase PBS1 [EC:2.7.11.1]	GO:0006468//protein phosphorylation	GO:0004715//non-membrane spanning protein tyrosine kinase activity;GO:0003676//nucleic acid binding;GO:0005524//ATP binding;GO:0004674//protein serine/threonine kinase activity	-
CL10398.Contig8	2335	0.4079	0.2488	PREDICTED: Vitis vinifera uncharacterized LOC100243203, transcript variant 1 (LOC100243203), mRNA	PREDICTED: uncharacterized RNA-binding protein C23E6.01c-like isoform 1 [Vitis vinifera]	Polyadenylate-binding protein RBP47B' OS=Arabidopsis thaliana GN=RBP47B' PE=2 SV=1	nucleolysin TIA-1/TIAR	-	GO:0003676//nucleic acid binding;GO:0000166//nucleotide binding	GO:0005739//mitochondrion
CL10398.Contig9	2950	0.8609	0.8785	PREDICTED: Vitis vinifera probable serine/threonine-protein kinase RLCKVII-like (LOC100262185), mRNA	PREDICTED: uncharacterized RNA-binding protein C23E6.01c-like isoform 1 [Vitis vinifera]	Polyadenylate-binding protein RBP47B' OS=Arabidopsis thaliana GN=RBP47B' PE=2 SV=1	serine/threonine-protein kinase PBS1 [EC:2.7.11.1]	GO:0006468//protein phosphorylation	GO:0004715//non-membrane spanning protein tyrosine kinase activity;GO:0003676//nucleic acid binding;GO:0005524//ATP binding;GO:0004674//protein serine/threonine kinase activity	-
CL10399.Contig1	1451	2.5316	14.0422	PREDICTED: Solanum lycopersicum geraniol 8-hydroxylase-like (LOC101252509), misc_RNA	RecName: Full=Geraniol 8-hydroxylase; AltName: Full=Cytochrome P450 76B6; AltName: Full=Geraniol 10-hydroxylase; Short=CrG10H >gi|17065916|emb|CAC80883.1| geraniol 10-hydroxylase [Catharanthus roseus]	Geraniol 8-hydroxylase OS=Catharanthus roseus GN=CYP76B6 PE=1 SV=1	[EC:1.14.-.-]	GO:0016099//monoterpenoid biosynthetic process;GO:0055114//oxidation-reduction process	GO:0009055//electron carrier activity;GO:0005506//iron ion binding;GO:0016709//oxidoreductase activity, acting on paired donors, with incorporation or reduction of molecular oxygen, NAD(P)H as one donor, and incorporation of one atom of oxygen;GO:0020037//heme binding	GO:0005789//endoplasmic reticulum membrane;GO:0016021//integral to membrane
CL10399.Contig2	237	3.0616	1.3197	Camptotheca acuminata geraniol-10-hydroxylase (G10H) mRNA, complete cds	RecName: Full=Geraniol 8-hydroxylase; AltName: Full=Cytochrome P450 76B6; AltName: Full=Geraniol 10-hydroxylase; Short=CrG10H >gi|17065916|emb|CAC80883.1| geraniol 10-hydroxylase [Catharanthus roseus]	Geraniol 8-hydroxylase OS=Catharanthus roseus GN=CYP76B6 PE=1 SV=1	[EC:1.14.-.-]	GO:0016099//monoterpenoid biosynthetic process;GO:0055114//oxidation-reduction process	GO:0009055//electron carrier activity;GO:0005506//iron ion binding;GO:0016709//oxidoreductase activity, acting on paired donors, with incorporation or reduction of molecular oxygen, NAD(P)H as one donor, and incorporation of one atom of oxygen;GO:0020037//heme binding	GO:0005789//endoplasmic reticulum membrane;GO:0016021//integral to membrane
CL104.Contig1	1456	16.8814	16.9401	--	hypothetical protein PRUPE_ppa021970mg [Prunus persica]	Agamous-like MADS-box protein AGL80 OS=Arabidopsis thaliana GN=AGL80 PE=1 SV=1	MADS-box transcription factor, plant	-	-	-
CL104.Contig2	1291	5.4096	6.0223	--	predicted protein [Populus trichocarpa] >gi|222845518|gb|EEE83065.1| predicted protein [Populus trichocarpa]	Agamous-like MADS-box protein AGL80 OS=Arabidopsis thaliana GN=AGL80 PE=1 SV=1	MADS-box transcription factor, plant	-	-	-
CL104.Contig3	203	11.1698	17.3888	--	--	--	--	-	-	-
CL1040.Contig1	250	3.628	2.8597	PREDICTED: Solanum lycopersicum probable ADP-ribosylation factor GTPase-activating protein AGD11-like (LOC101251949), mRNA	ARF GTPase activator, putative [Ricinus communis] >gi|223525988|gb|EEF28372.1| ARF GTPase activator, putative [Ricinus communis]	Probable ADP-ribosylation factor GTPase-activating protein AGD11 OS=Arabidopsis thaliana GN=AGD11 PE=2 SV=1	--	-	-	-
CL1040.Contig2	872	17.7341	19.1643	PREDICTED: Solanum lycopersicum probable ADP-ribosylation factor GTPase-activating protein AGD11-like (LOC101252250), mRNA	PREDICTED: probable ADP-ribosylation factor GTPase-activating protein AGD11-like [Cucumis sativus]	Probable ADP-ribosylation factor GTPase-activating protein AGD11 OS=Arabidopsis thaliana GN=AGD11 PE=2 SV=1	--	-	-	-
CL10400.Contig1	1289	1.5128	1.6292	PREDICTED: Vitis vinifera actin-related protein 8-like (LOC100254870), mRNA	PREDICTED: actin-related protein 8-like [Solanum lycopersicum]	Actin-related protein 8 OS=Arabidopsis thaliana GN=ARP8 PE=2 SV=1	actin beta/gamma 1	GO:0030029//actin filament-based process	GO:0005200//structural constituent of cytoskeleton	GO:0005737//cytoplasm;GO:0005634//nucleus
CL10400.Contig2	1759	1.9594	2.0322	PREDICTED: Vitis vinifera actin-related protein 8-like (LOC100254870), mRNA	actin related protein [Populus trichocarpa] >gi|222847846|gb|EEE85393.1| actin related protein [Populus trichocarpa]	Actin-related protein 8 OS=Arabidopsis thaliana GN=ARP8 PE=2 SV=1	actin beta/gamma 1	GO:0030029//actin filament-based process	GO:0005200//structural constituent of cytoskeleton	GO:0005739//mitochondrion;GO:0005634//nucleus
CL10401.Contig1	1197	10.7975	4.4795	PREDICTED: Vitis vinifera receptor protein kinase-like protein At4g34220-like (LOC100260676), mRNA	PREDICTED: probable LRR receptor-like serine/threonine-protein kinase At4g37250-like [Solanum lycopersicum]	Probable LRR receptor-like serine/threonine-protein kinase At4g37250 OS=Arabidopsis thaliana GN=At4g37250 PE=2 SV=1	[EC:2.7.1.-]	GO:0016310//phosphorylation	GO:0004672//protein kinase activity;GO:0000166//nucleotide binding	GO:0016020//membrane
CL10402.Contig1	287	2.0542	1.4012	--	--	--	--	-	-	-
CL10402.Contig2	316	2.8702	1.2726	--	--	--	--	-	-	-
CL10403.Contig1	750	0.4837	0.8937	Populus trichocarpa f-box family protein, mRNA	f-box family protein [Populus trichocarpa] >gi|222849345|gb|EEE86892.1| f-box family protein [Populus trichocarpa]	F-box/LRR-repeat protein 10 OS=Arabidopsis thaliana GN=FBL10 PE=2 SV=1	--	GO:0006511//ubiquitin-dependent protein catabolic process;GO:0006486//protein glycosylation	GO:0004842//ubiquitin-protein ligase activity	GO:0009536//plastid
CL10403.Contig2	1944	5.5987	4.0453	Vitis vinifera contig VV78X203912.6, whole genome shotgun sequence	PREDICTED: F-box/LRR-repeat protein 10-like [Vitis vinifera]	F-box/LRR-repeat protein 10 OS=Arabidopsis thaliana GN=FBL10 PE=2 SV=1	EIN3-binding F-box protein	GO:0006511//ubiquitin-dependent protein catabolic process;GO:0006486//protein glycosylation	GO:0004842//ubiquitin-protein ligase activity	GO:0009536//plastid
CL10404.Contig1	610	6.6166	6.0065	PREDICTED: Vitis vinifera ubiquitin carboxyl-terminal hydrolase 1-like (LOC100255551), mRNA	PREDICTED: ubiquitin carboxyl-terminal hydrolase 1-like [Vitis vinifera]	Ubiquitin carboxyl-terminal hydrolase 2 OS=Arabidopsis thaliana GN=UBP2 PE=1 SV=2	ubiquitin carboxyl-terminal hydrolase 16/45 [EC:3.1.2.15]	GO:0006511//ubiquitin-dependent protein catabolic process	GO:0004843//ubiquitin-specific protease activity;GO:0046872//metal ion binding	GO:0000502//proteasome complex;GO:0009507//chloroplast;GO:0005634//nucleus
CL10404.Contig2	671	3.4468	4.3284	PREDICTED: Vitis vinifera ubiquitin carboxyl-terminal hydrolase 1-like (LOC100255551), mRNA	PREDICTED: ubiquitin carboxyl-terminal hydrolase 1-like [Vitis vinifera]	Ubiquitin carboxyl-terminal hydrolase 2 OS=Arabidopsis thaliana GN=UBP2 PE=1 SV=2	ubiquitin carboxyl-terminal hydrolase 16/45 [EC:3.1.2.15]	GO:0006511//ubiquitin-dependent protein catabolic process	GO:0004843//ubiquitin-specific protease activity;GO:0046872//metal ion binding	GO:0000502//proteasome complex;GO:0009507//chloroplast;GO:0005634//nucleus
CL10405.Contig1	919	1.5297	0.8266	PREDICTED: Vitis vinifera ribosomal RNA large subunit methyltransferase E-like (LOC100247875), mRNA	PREDICTED: ribosomal RNA large subunit methyltransferase E [Vitis vinifera] >gi|296086215|emb|CBI31656.3| unnamed protein product [Vitis vinifera]	--	AdoMet-dependent rRNA methyltransferase SPB1 [EC:2.1.1.-]	GO:0019243//methylglyoxal catabolic process to D-lactate;GO:0001510//RNA methylation	GO:0003676//nucleic acid binding;GO:0008168//methyltransferase activity	GO:0005737//cytoplasm
CL10405.Contig2	905	1.1024	0.3456	PREDICTED: Vitis vinifera ribosomal RNA large subunit methyltransferase E-like (LOC100247875), mRNA	PREDICTED: ribosomal RNA large subunit methyltransferase E [Vitis vinifera] >gi|296086215|emb|CBI31656.3| unnamed protein product [Vitis vinifera]	--	AdoMet-dependent rRNA methyltransferase SPB1 [EC:2.1.1.-]	GO:0019243//methylglyoxal catabolic process to D-lactate;GO:0001510//RNA methylation	GO:0003676//nucleic acid binding;GO:0008168//methyltransferase activity	GO:0005737//cytoplasm
CL10406.Contig1	375	2.9024	0.4766	PREDICTED: Vitis vinifera uncharacterized LOC100264192 (LOC100264192), mRNA	PREDICTED: uncharacterized protein LOC100264192 [Vitis vinifera]	Kinesin-like protein KIN12B OS=Arabidopsis thaliana GN=KIN12B PE=1 SV=1	--	GO:0080175//phragmoplast microtubule organization;GO:0048449//floral organ formation;GO:0048438//floral whorl development;GO:0055046//microgametogenesis;GO:0000914//phragmoplast assembly	GO:0005515//protein binding;GO:0008574//plus-end-directed microtubule motor activity	GO:0009524//phragmoplast
CL10406.Contig2	339	2.8093	0.5272	PREDICTED: Vitis vinifera uncharacterized LOC100264192 (LOC100264192), mRNA	PREDICTED: uncharacterized protein LOC100264192 [Vitis vinifera]	Kinesin-like protein KIN12B OS=Arabidopsis thaliana GN=KIN12B PE=1 SV=1	--	-	-	-
CL10407.Contig1	552	2.0539	4.4521	--	--	--	--	-	-	-
CL10407.Contig2	449	0.303	0.7961	--	--	--	--	-	-	-
CL10408.Contig1	211	1.9343	0.6353	--	--	--	--	-	-	-
CL10409.Contig1	1455	13.7763	14.0036	Actinidia deliciosa CTR1-like protein kinase CTR2 (CTR2) mRNA, partial cds	PREDICTED: serine/threonine-protein kinase CTR1-like [Vitis vinifera]	Serine/threonine-protein kinase CTR1 OS=Arabidopsis thaliana GN=CTR1 PE=1 SV=1	serine/threonine-protein kinase CTR1 [EC:2.7.11.1]	GO:2000069//regulation of post-embryonic root development;GO:0009750//response to fructose stimulus;GO:0009744//response to sucrose stimulus;GO:0000186//activation of MAPKK activity;GO:0046777//protein autophosphorylation;GO:0048510//regulation of timing of transition from vegetative to reproductive phase;GO:0010182//sugar mediated signaling pathway;GO:0010105//negative regulation of ethylene med…	GO:0005515//protein binding;GO:0004712//protein serine/threonine/tyrosine kinase activity;GO:0004713//protein tyrosine kinase activity;GO:0004709//MAP kinase kinase kinase activity;GO:0005524//ATP binding	GO:0005789//endoplasmic reticulum membrane;GO:0005634//nucleus
CL10409.Contig2	1126	5.276	4.881	Actinidia deliciosa CTR1-like protein kinase CTR2 (CTR2) mRNA, partial cds	PREDICTED: serine/threonine-protein kinase CTR1-like [Vitis vinifera]	Serine/threonine-protein kinase CTR1 OS=Arabidopsis thaliana GN=CTR1 PE=1 SV=1	serine/threonine-protein kinase CTR1 [EC:2.7.11.1]	GO:2000069//regulation of post-embryonic root development;GO:0009750//response to fructose stimulus;GO:0009744//response to sucrose stimulus;GO:0000186//activation of MAPKK activity;GO:0046777//protein autophosphorylation;GO:0048510//regulation of timing of transition from vegetative to reproductive phase;GO:0010182//sugar mediated signaling pathway;GO:0010105//negative regulation of ethylene med…	GO:0005515//protein binding;GO:0004712//protein serine/threonine/tyrosine kinase activity;GO:0004713//protein tyrosine kinase activity;GO:0004709//MAP kinase kinase kinase activity;GO:0005524//ATP binding	GO:0005789//endoplasmic reticulum membrane;GO:0005634//nucleus
CL1041.Contig1	1023	1.8619	1.7034	PREDICTED: Vitis vinifera 3-methyl-2-oxobutanoate hydroxymethyltransferase-like (LOC100251716), mRNA	unnamed protein product [Vitis vinifera]	--	3-methyl-2-oxobutanoate hydroxymethyltransferase [EC:2.1.2.11]	GO:0015940//pantothenate biosynthetic process;GO:0032259//methylation	GO:0003864//3-methyl-2-oxobutanoate hydroxymethyltransferase activity;GO:0050897//cobalt ion binding;GO:0008270//zinc ion binding;GO:0008168//methyltransferase activity	GO:0009507//chloroplast;GO:0005739//mitochondrion
CL1041.Contig2	1035	3.9872	4.0581	PREDICTED: Vitis vinifera 3-methyl-2-oxobutanoate hydroxymethyltransferase-like (LOC100251716), mRNA	unnamed protein product [Vitis vinifera]	--	3-methyl-2-oxobutanoate hydroxymethyltransferase [EC:2.1.2.11]	GO:0015940//pantothenate biosynthetic process;GO:0032259//methylation	GO:0003864//3-methyl-2-oxobutanoate hydroxymethyltransferase activity;GO:0050897//cobalt ion binding;GO:0008270//zinc ion binding;GO:0008168//methyltransferase activity	GO:0009507//chloroplast;GO:0005739//mitochondrion
CL10410.Contig1	897	0.7078	0.1494	TSA: Camelina sativa comp50138_c1_seq1 transcribed RNA sequence	conserved hypothetical protein [Ricinus communis] >gi|223543669|gb|EEF45197.1| conserved hypothetical protein [Ricinus communis]	--	fatty acid desaturase (delta-4 desaturase) [EC:1.14.19.-]	GO:0006810//transport	-	GO:0005643//nuclear pore;GO:0009507//chloroplast
CL10410.Contig2	972	2.6127	2.7582	TSA: Camelina sativa comp50138_c1_seq1 transcribed RNA sequence	conserved hypothetical protein [Ricinus communis] >gi|223543669|gb|EEF45197.1| conserved hypothetical protein [Ricinus communis]	--	--	GO:0006810//transport	-	GO:0005643//nuclear pore;GO:0009507//chloroplast
CL10410.Contig3	663	1.368	0.5392	TSA: Camelina sativa comp50138_c1_seq1 transcribed RNA sequence	conserved hypothetical protein [Ricinus communis] >gi|223543669|gb|EEF45197.1| conserved hypothetical protein [Ricinus communis]	--	--	GO:0006810//transport	-	GO:0005643//nuclear pore;GO:0009507//chloroplast
CL10411.Contig1	1985	2.7187	2.3185	PREDICTED: Vitis vinifera superkiller viralicidic activity 2-like 2-like (LOC100246661), mRNA	PREDICTED: superkiller viralicidic activity 2-like 2-like [Vitis vinifera]	DEAD-box ATP-dependent RNA helicase ISE2, chloroplastic OS=Arabidopsis thaliana GN=ISE2 PE=1 SV=2	ATP-dependent RNA helicase DOB1 [EC:3.6.4.13]	GO:0010182//sugar mediated signaling pathway;GO:0009793//embryo development ending in seed dormancy;GO:0016571//histone methylation;GO:0010093//specification of floral organ identity;GO:0043687//post-translational protein modification;GO:0016579//protein deubiquitination;GO:0050826//response to freezing;GO:0030422//production of siRNA involved in RNA interference;GO:0016567//protein ubiquitinatio…	GO:0008026//ATP-dependent helicase activity;GO:0003724//RNA helicase activity;GO:0003676//nucleic acid binding;GO:0005524//ATP binding	GO:0005829//cytosol;GO:0005634//nucleus
CL10411.Contig2	3355	11.4083	10.841	PREDICTED: Vitis vinifera superkiller viralicidic activity 2-like 2-like (LOC100246661), mRNA	PREDICTED: superkiller viralicidic activity 2-like 2-like [Vitis vinifera]	DEAD-box ATP-dependent RNA helicase ISE2, chloroplastic OS=Arabidopsis thaliana GN=ISE2 PE=1 SV=2	ATP-dependent RNA helicase DOB1 [EC:3.6.4.13]	GO:0010182//sugar mediated signaling pathway;GO:0009793//embryo development ending in seed dormancy;GO:0016571//histone methylation;GO:0010093//specification of floral organ identity;GO:0043687//post-translational protein modification;GO:0016579//protein deubiquitination;GO:0050826//response to freezing;GO:0030422//production of siRNA involved in RNA interference;GO:0016567//protein ubiquitinatio…	GO:0008026//ATP-dependent helicase activity;GO:0003724//RNA helicase activity;GO:0003676//nucleic acid binding;GO:0005524//ATP binding	GO:0005829//cytosol;GO:0005634//nucleus
CL10412.Contig1	1568	11.0192	12.9374	PREDICTED: Vitis vinifera probable cysteine synthase, chloroplastic-like (LOC100267217), mRNA	PREDICTED: probable cysteine synthase, chloroplastic-like [Vitis vinifera] >gi|296085861|emb|CBI31185.3| unnamed protein product [Vitis vinifera]	Probable cysteine synthase, chloroplastic OS=Arabidopsis thaliana GN=At3g03630 PE=1 SV=1	cysteine synthase A [EC:2.5.1.47]	GO:0009643//photosynthetic acclimation;GO:0015979//photosynthesis;GO:0006535//cysteine biosynthetic process from serine;GO:0090322//regulation of superoxide metabolic process;GO:0010310//regulation of hydrogen peroxide metabolic process	GO:0016740//transferase activity;GO:0030170//pyridoxal phosphate binding;GO:0004124//cysteine synthase activity	GO:0031977//thylakoid lumen;GO:0005739//mitochondrion;GO:0009507//chloroplast
CL10412.Contig2	577	0.4716	0.5421	PREDICTED: Vitis vinifera probable cysteine synthase, chloroplastic-like (LOC100267217), mRNA	PREDICTED: probable cysteine synthase, chloroplastic-like [Vitis vinifera] >gi|296085861|emb|CBI31185.3| unnamed protein product [Vitis vinifera]	Cysteine synthase, mitochondrial OS=Arabidopsis thaliana GN=OASC PE=1 SV=3	cysteine synthase A [EC:2.5.1.47]	GO:0090322//regulation of superoxide metabolic process;GO:0010310//regulation of hydrogen peroxide metabolic process;GO:0015979//photosynthesis;GO:0048868//pollen tube development;GO:0006535//cysteine biosynthetic process from serine;GO:0034976//response to endoplasmic reticulum stress;GO:0006569//tryptophan catabolic process;GO:0046686//response to cadmium ion;GO:0009684//indoleacetic acid biosy…	GO:0005515//protein binding;GO:0008270//zinc ion binding;GO:0016740//transferase activity;GO:0004124//cysteine synthase activity;GO:0030170//pyridoxal phosphate binding;GO:0005524//ATP binding	GO:0009941//chloroplast envelope;GO:0048046//apoplast;GO:0009570//chloroplast stroma;GO:0005739//mitochondrion
CL10413.Contig1	1537	30.8919	19.1289	PREDICTED: Vitis vinifera beta-glucosidase 12-like (LOC100249344), mRNA	PREDICTED: beta-glucosidase 12 isoform 1 [Vitis vinifera] >gi|147865266|emb|CAN79824.1| hypothetical protein VITISV_025458 [Vitis vinifera]	Beta-glucosidase 12 OS=Oryza sativa subsp. japonica GN=BGLU12 PE=2 SV=2	beta-glucosidase [EC:3.2.1.21]	GO:0005975//carbohydrate metabolic process	GO:0008422//beta-glucosidase activity	-
CL10413.Contig2	442	0.3078	0	Viburnum furcatum mRNA for furcatin hydrolase, complete cds	PREDICTED: beta-glucosidase 12-like isoform 1 [Vitis vinifera]	Non-cyanogenic beta-glucosidase OS=Trifolium repens PE=1 SV=1	beta-glucosidase [EC:3.2.1.21]	GO:0005975//carbohydrate metabolic process	GO:0004553//hydrolase activity, hydrolyzing O-glycosyl compounds	-
CL10413.Contig3	1887	523.309	220.406	Camellia sinensis mRNA for beta-primeverosidase, complete cds	beta-primeverosidase [Camellia sinensis]	Furcatin hydrolase OS=Viburnum furcatum PE=1 SV=1	beta-glucosidase [EC:3.2.1.21]	GO:0005975//carbohydrate metabolic process	GO:0008422//beta-glucosidase activity	-
CL10414.Contig1	633	22.4956	11.2942	--	PREDICTED: telomerase Cajal body protein 1-like [Fragaria vesca subsp. vesca]	--	--	-	-	-
CL10414.Contig2	261	0.5213	0	--	hypothetical protein SELMODRAFT_444340 [Selaginella moellendorffii] >gi|300152649|gb|EFJ19291.1| hypothetical protein SELMODRAFT_444340 [Selaginella moellendorffii]	Sulfated surface glycoprotein 185 OS=Volvox carteri PE=1 SV=1	phospholipase D [EC:3.1.4.4]	-	-	-
CL10414.Contig3	240	0	0.1862	--	--	--	--	-	-	-
[truncated: 80,783 more rows]

## Sheet: Oil tea unigenes
geneID		FPKM		Annotation
	gene Length	buds	2nd leaves	Nt-annotation	Nr-annotation	Swissprot-annotation	ko_definition	GO-BiologicalProcess	GO-MolecularFunction	Go-CellularComponent
[truncated: 78,864 more rows]
