# Supplementary material for: Transcriptomic and phytochemical analysis of the biosynthesis of characteristic constituents in tea (Camellia sinensis) compared with oil tea (Camellia oleifera)
Source: BMC Plant Biol. 2015 Aug 7;15:190. doi: 10.1186/s12870-015-0574-6 (PMC4527363; doi:10.1186/s12870-015-0574-6)
Supplement: Additional file 3: — The rich factors and number of genes involved in each pathway derived from a comparison of gene expression in TBvsTL, OTBvsOTL, TBvsOTB and TL2vsOTL2. TBvsOTB stands for tea buds versus oil tea buds, TBvsTL for tea buds versus tea leaves, TLvsOTL for tea leaves versus oil tea leaves and OTBvsOTL for oil tea buds versus leaves. (XLSX 16 kb) [file 12870_2015_574_MOESM3_ESM.xlsx]

## Sheet: TBvsTL
Pathway	Gene_number	Backgroud_gene_number	RichFactor	Qvalue
Biosynthesis of secondary metabolites	233	972	0.239712	2.42715e-11
Phenylpropanoid biosynthesis	58	148	0.391892	1.10091e-10
Flavonoid biosynthesis	43	94	0.457447	1.25201e-10
Carotenoid biosynthesis	30	59	0.508475	7.14504e-09
Metabolic pathways	406	2152	0.188662	1.5434e-05
Flavone and flavonol biosynthesis	16	42	0.380952	0.00284756
Photosynthesis	16	53	0.301887	0.0341348
ABC transporters	18	75	0.24	0.154597
Glycerophospholipid metabolism	71	376	0.18883	0.163643
Diterpenoid biosynthesis	5	14	0.357143	0.189779
Cysteine and methionine metabolism	13	61	0.213115	0.399231
Anthocyanin biosynthesis	2	8	0.25	0.713622
Nitrogen metabolism	6	36	0.166667	0.885172
Purine metabolism	34	217	0.156682	0.892262
Alanine, aspartate and glutamate metabolism	7	44	0.159091	0.896713
Histidine metabolism	3	18	0.166667	0.896713
Fatty acid metabolism	5	38	0.131579	0.999999
Arginine and proline metabolism	9	76	0.118421	0.999999
Terpenoid backbone biosynthesis	4	51	0.0784314	0.999999
Theanine biosynthesis	2	11	0.181818	0.896713

## Sheet: OTBvsOTL
Pathway	Gene_number	Backgroud_gene_number	RichFactor	Qvalue
Phenylpropanoid biosynthesis	54	148	0.364865	3.38869e-12
Photosynthesis	23	53	0.433962	6.67651e-07
Biosynthesis of secondary metabolites	176	972	0.18107	8.72321e-07
Flavonoid biosynthesis	32	94	0.340426	8.72321e-07
Metabolic pathways	340	2152	0.157993	9.02473e-07
Flavone and flavonol biosynthesis	18	42	0.428571	1.1183e-05
Carotenoid biosynthesis	22	59	0.372881	1.1183e-05
Alanine, aspartate and glutamate metabolism	11	44	0.25	0.0936497
Anthocyanin biosynthesis	3	8	0.375	0.300042
Cysteine and methionine metabolism	12	61	0.196721	0.300042
Nitrogen metabolism	8	36	0.222222	0.300042
Glycerophospholipid metabolism	55	376	0.146277	0.347495
Diterpenoid biosynthesis	3	14	0.214286	0.640463
Purine metabolism	28	217	0.129032	0.908947
ABC transporters	10	75	0.133333	0.908947
Terpenoid backbone biosynthesis	6	51	0.117647	1
Histidine metabolism	2	18	0.111111	1
Fatty acid metabolism	4	38	0.105263	1
Arginine and proline metabolism	7	76	0.0921053	1
Theanine biosynthesis	2	11	0.181818	0.873817

## Sheet: TBvsOTB
Pathway	Gene_number	Backgroud_gene_number	RichFactor	Qvalue
Flavonoid biosynthesis	55	94	0.585106	0.292901
Purine metabolism	117	217	0.539171	0.292901
Biosynthesis of secondary metabolites	483	972	0.496914	0.292901
Carotenoid biosynthesis	36	59	0.610169	0.292901
Phenylpropanoid biosynthesis	79	148	0.533784	0.520196
Metabolic pathways	1024	2152	0.475836	0.623111
Diterpenoid biosynthesis	9	14	0.642857	0.657756
ABC transporters	38	75	0.506667	0.875701
Histidine metabolism	10	18	0.555556	0.875701
Flavone and flavonol biosynthesis	21	42	0.5	0.875701
Glycerophospholipid metabolism	175	376	0.465426	0.875701
Nitrogen metabolism	17	36	0.472222	0.882785
Arginine and proline metabolism	35	76	0.460526	0.916379
Cysteine and methionine metabolism	28	61	0.459016	0.916379
Alanine, aspartate and glutamate metabolism	20	44	0.454545	0.916379
Terpenoid backbone biosynthesis	23	51	0.45098	0.919162
Fatty acid metabolism	15	38	0.394737	0.989905
Photosynthesis	21	53	0.396226	0.989905
Anthocyanin biosynthesis	2	8	0.25	0.989905
Theanine biosynthesis	5	11	0.454545	0.919162

## Sheet: TLvsOTL
Pathway	Gene_number	Backgroud_gene_number	RichFactor	Qvalue
Flavonoid biosynthesis	62	94	0.659574	0.0279458
Purine metabolism	127	217	0.585253	0.039997
Biosynthesis of secondary metabolites	503	972	0.51749	0.108725
Phenylpropanoid biosynthesis	87	148	0.587838	0.108725
Diterpenoid biosynthesis	11	14	0.785714	0.145599
Flavone and flavonol biosynthesis	27	42	0.642857	0.15685
Nitrogen metabolism	23	36	0.638889	0.248314
Histidine metabolism	12	18	0.666667	0.430408
Metabolic pathways	1044	2152	0.48513	0.559751
ABC transporters	40	75	0.533333	0.583983
Carotenoid biosynthesis	31	59	0.525424	0.697871
Alanine, aspartate and glutamate metabolism	23	44	0.522727	0.751216
Cysteine and methionine metabolism	30	61	0.491803	0.833996
Arginine and proline metabolism	37	76	0.486842	0.838649
Anthocyanin biosynthesis	4	8	0.5	0.957964
Terpenoid backbone biosynthesis	23	51	0.45098	0.957964
Fatty acid metabolism	16	38	0.421053	0.991336
Glycerophospholipid metabolism	170	376	0.452128	0.992464
Photosynthesis	22	53	0.415094	0.993112
Theanine biosynthesis	7	11	0.636364	0.636576
