# Supplementary material for: Transcriptomic and phytochemical analysis of the biosynthesis of characteristic constituents in tea (Camellia sinensis) compared with oil tea (Camellia oleifera)
Source: BMC Plant Biol. 2015 Aug 7;15:190. doi: 10.1186/s12870-015-0574-6 (PMC4527363; doi:10.1186/s12870-015-0574-6)
Supplement: Additional file 4: — Information about the genes involved in the flavonoid, theanine and caffeine biosynthesis pathways. Unigenes involved in three metabolic pathways were annotated by alignment to the Swiss-Prot, COG and KEGG databases with e-values less than 1 × 10−30. (XLSX 82 kb) [file 12870_2015_574_MOESM4_ESM.xlsx]

## Sheet: catechins
gene	species	enzmye	gene_len	fpkm_buds	fpkm_buds_log10	fpkm_2ndleaves	fpkm_2ndleaves_log10	nr	swissprot_id	swissprot_evalue	swissprot_des	cog_id	cog_evalue	cog_des	ko_id	ko_evalue	ko_des	go_biologicalprocess	go_MolecularFunction	go_CellularComponent
Unigene27087	tea	01..PAL	937	456.253	6.12	301.81	5.71	phenylalanine ammonia-lyase [Camellia japonica]	sp|P45726|PALY_CAMSI	3e-120	Phenylalanine ammonia-lyase OS=Camellia sinensis GN=PAL PE=2 SV=1	--	--	--	K10775	2e-121	phenylalanine ammonia-lyase [EC:4.3.1.24]	GO:0009800//cinnamic acid biosynthetic process;GO:0006559//L-phenylalanine catabolic process	GO:0045548//phenylalanine ammonia-lyase activity	GO:0005737//cytoplasm
CL2779.Contig1	tea	01..PAL	625	340.883	5.83	296.406	5.69	phenylalanine ammonia-lyase [Camellia chekiangoleosa]	sp|P45726|PALY_CAMSI	3e-105	Phenylalanine ammonia-lyase OS=Camellia sinensis GN=PAL PE=2 SV=1	--	--	--	K10775	1e-102	phenylalanine ammonia-lyase [EC:4.3.1.24]	-	-	-
CL11335.Contig2	tea	01..PAL	430	256.91	5.55	203.565	5.32	phenylalanine ammonialyase 4 [Coffea arabica]	sp|P45726|PALY_CAMSI	4e-78	Phenylalanine ammonia-lyase OS=Camellia sinensis GN=PAL PE=2 SV=1	COG2986	5e-22	Histidine ammonia-lyase	K10775	4e-77	phenylalanine ammonia-lyase [EC:4.3.1.24]	GO:0009800//cinnamic acid biosynthetic process;GO:0006559//L-phenylalanine catabolic process	GO:0045548//phenylalanine ammonia-lyase activity	GO:0005737//cytoplasm
CL11335.Contig1	tea	01..PAL	498	247.601	5.51	161.144	5.08	phenylalanine ammonia-lyase [Camellia japonica]	sp|P45726|PALY_CAMSI	3e-91	Phenylalanine ammonia-lyase OS=Camellia sinensis GN=PAL PE=2 SV=1	COG2986	5e-22	Histidine ammonia-lyase	K10775	1e-89	phenylalanine ammonia-lyase [EC:4.3.1.24]	GO:0009800//cinnamic acid biosynthetic process;GO:0006559//L-phenylalanine catabolic process	GO:0045548//phenylalanine ammonia-lyase activity	GO:0005737//cytoplasm
CL2779.Contig2	tea	01..PAL	407	244.464	5.5	170.496	5.14	phenylalanine ammonia-lyase [Camellia sinensis]	sp|P45726|PALY_CAMSI	6e-73	Phenylalanine ammonia-lyase OS=Camellia sinensis GN=PAL PE=2 SV=1	--	--	--	K10775	1e-62	phenylalanine ammonia-lyase [EC:4.3.1.24]	GO:0009800//cinnamic acid biosynthetic process;GO:0006559//L-phenylalanine catabolic process	GO:0045548//phenylalanine ammonia-lyase activity	GO:0005737//cytoplasm
CL1651.Contig4	tea	01..PAL	1536	192.765	5.26	154.702	5.04	RecName: Full=Phenylalanine ammonia-lyase >gi|662271|dbj|BAA05643.1| phenylalanine ammonia-lyase [Camellia sinensis]	sp|P45726|PALY_CAMSI	0	Phenylalanine ammonia-lyase OS=Camellia sinensis GN=PAL PE=2 SV=1	COG2986	2e-56	Histidine ammonia-lyase	K10775	0	phenylalanine ammonia-lyase [EC:4.3.1.24]	-	-	-
CL1651.Contig2	tea	01..PAL	1585	125.548	4.83	91.3385	4.51	RecName: Full=Phenylalanine ammonia-lyase >gi|662271|dbj|BAA05643.1| phenylalanine ammonia-lyase [Camellia sinensis]	sp|P45726|PALY_CAMSI	0	Phenylalanine ammonia-lyase OS=Camellia sinensis GN=PAL PE=2 SV=1	COG2986	5e-57	Histidine ammonia-lyase	K10775	0	phenylalanine ammonia-lyase [EC:4.3.1.24]	-	-	-
Unigene6191	tea	01..PAL	385	123.209	4.81	169.562	5.13	phenylalanine ammonia-lyase [Populus trichocarpa]	sp|O23924|PALY_DIGLA	5e-67	Phenylalanine ammonia-lyase OS=Digitalis lanata PE=2 SV=1	COG2986	3e-15	Histidine ammonia-lyase	K10775	2e-67	phenylalanine ammonia-lyase [EC:4.3.1.24]	GO:0009800//cinnamic acid biosynthetic process;GO:0006559//L-phenylalanine catabolic process	GO:0045548//phenylalanine ammonia-lyase activity	GO:0005737//cytoplasm
CL1651.Contig3	tea	01..PAL	1554	111.885	4.72	85.4547	4.45	phenylalanine ammonia-lyase [Camellia japonica]	sp|P45726|PALY_CAMSI	0	Phenylalanine ammonia-lyase OS=Camellia sinensis GN=PAL PE=2 SV=1	COG2986	6e-57	Histidine ammonia-lyase	K10775	0	phenylalanine ammonia-lyase [EC:4.3.1.24]	GO:0009800//cinnamic acid biosynthetic process;GO:0006559//L-phenylalanine catabolic process	GO:0045548//phenylalanine ammonia-lyase activity	GO:0005737//cytoplasm
Unigene18495	tea	01..PAL	451	94.2182	4.55	130.283	4.87	PAL [Epimedium sagittatum]	sp|Q40910|PAL4_POPKI	8e-75	Phenylalanine ammonia-lyase G4 (Fragment) OS=Populus kitakamiensis GN=PALG4 PE=3 SV=1	COG2986	2e-22	Histidine ammonia-lyase	K10775	4e-75	phenylalanine ammonia-lyase [EC:4.3.1.24]	GO:0009800//cinnamic acid biosynthetic process;GO:0006559//L-phenylalanine catabolic process	GO:0045548//phenylalanine ammonia-lyase activity	GO:0005737//cytoplasm
CL11093.Contig2	tea	01..PAL	788	79.1313	4.37	112.047	4.72	Phenylalanine ammonia-lyase, putative [Ricinus communis] >gi|223528682|gb|EEF30696.1| Phenylalanine ammonia-lyase, putative [Ricinus communis]	sp|P45731|PAL1_POPKI	2e-117	Phenylalanine ammonia-lyase G1 OS=Populus kitakamiensis GN=PALG1 PE=3 SV=1	--	--	--	K10775	2e-118	phenylalanine ammonia-lyase [EC:4.3.1.24]	GO:0009800//cinnamic acid biosynthetic process;GO:0006559//L-phenylalanine catabolic process	GO:0045548//phenylalanine ammonia-lyase activity	GO:0005737//cytoplasm
Unigene14962	tea	01..PAL	325	69.7684	4.25	32.5839	3.48	PREDICTED: phenylalanine ammonia-lyase-like [Solanum lycopersicum]	sp|P45729|PAL3_PETCR	8e-56	Phenylalanine ammonia-lyase 3 OS=Petroselinum crispum GN=PAL3 PE=2 SV=1	COG2986	2e-11	Histidine ammonia-lyase	K10775	9e-56	phenylalanine ammonia-lyase [EC:4.3.1.24]	GO:0009800//cinnamic acid biosynthetic process;GO:0006559//L-phenylalanine catabolic process	GO:0045548//phenylalanine ammonia-lyase activity	GO:0005737//cytoplasm
Unigene8655	tea	01..PAL	627	66.3968	4.2	89.4364	4.49	phenylalanine ammonia-lyase2 [Lactuca sativa]	sp|P45726|PALY_CAMSI	3e-68	Phenylalanine ammonia-lyase OS=Camellia sinensis GN=PAL PE=2 SV=1	COG2986	2e-09	Histidine ammonia-lyase	K10775	3e-69	phenylalanine ammonia-lyase [EC:4.3.1.24]	GO:0009800//cinnamic acid biosynthetic process;GO:0006559//L-phenylalanine catabolic process	GO:0045548//phenylalanine ammonia-lyase activity	GO:0005737//cytoplasm
CL1651.Contig1	tea	01..PAL	1585	54.1904	3.99	55.226	4.01	RecName: Full=Phenylalanine ammonia-lyase >gi|662271|dbj|BAA05643.1| phenylalanine ammonia-lyase [Camellia sinensis]	sp|P45726|PALY_CAMSI	0	Phenylalanine ammonia-lyase OS=Camellia sinensis GN=PAL PE=2 SV=1	COG2986	1e-58	Histidine ammonia-lyase	K10775	0	phenylalanine ammonia-lyase [EC:4.3.1.24]	GO:0009800//cinnamic acid biosynthetic process;GO:0006559//L-phenylalanine catabolic process	GO:0045548//phenylalanine ammonia-lyase activity	GO:0005737//cytoplasm
Unigene30400	tea	01..PAL	328	30.8321	3.43	14.7126	2.69	phenylalanine ammonia-lyase [Camellia japonica]	sp|P27990|PALY_MEDSA	1e-45	Phenylalanine ammonia-lyase OS=Medicago sativa PE=2 SV=1	--	--	--	K10775	2e-47	phenylalanine ammonia-lyase [EC:4.3.1.24]	GO:0009800//cinnamic acid biosynthetic process;GO:0006559//L-phenylalanine catabolic process	GO:0045548//phenylalanine ammonia-lyase activity	GO:0005737//cytoplasm
CL11093.Contig3	tea	01..PAL	688	24.5862	3.2	14.6128	2.68	phenylalanine ammonia-lyase [Populus tomentosa]	sp|P45735|PALY_VITVI	1e-106	Phenylalanine ammonia-lyase (Fragment) OS=Vitis vinifera GN=PAL PE=2 SV=1	--	--	--	K10775	8e-108	phenylalanine ammonia-lyase [EC:4.3.1.24]	GO:0009800//cinnamic acid biosynthetic process;GO:0006559//L-phenylalanine catabolic process	GO:0045548//phenylalanine ammonia-lyase activity	GO:0005737//cytoplasm
CL11335.Contig3	tea	01..PAL	342	22.6747	3.12	8.231	2.11	phenylalanine ammonialyase 1 [Coffea arabica]	sp|O23924|PALY_DIGLA	2e-58	Phenylalanine ammonia-lyase OS=Digitalis lanata PE=2 SV=1	COG2986	5e-12	Histidine ammonia-lyase	K10775	3e-58	phenylalanine ammonia-lyase [EC:4.3.1.24]	GO:0009800//cinnamic acid biosynthetic process;GO:0006559//L-phenylalanine catabolic process	GO:0045548//phenylalanine ammonia-lyase activity	GO:0005737//cytoplasm
Unigene11941	tea	01..PAL	363	21.4879	3.07	7.7548	2.05	Phenylalanine ammonia-lyase, putative [Ricinus communis] >gi|223531091|gb|EEF32940.1| Phenylalanine ammonia-lyase, putative [Ricinus communis]	sp|Q04593|PAL2_PEA	5e-34	Phenylalanine ammonia-lyase 2 OS=Pisum sativum GN=PAL2 PE=2 SV=1	--	--	--	K10775	3e-34	phenylalanine ammonia-lyase [EC:4.3.1.24]	GO:0009800//cinnamic acid biosynthetic process;GO:0006559//L-phenylalanine catabolic process	GO:0045548//phenylalanine ammonia-lyase activity	GO:0005737//cytoplasm
CL2463.Contig2	tea	01..PAL	725	16.4509	2.8	8.0737	2.09	phenylalanine ammonia lyase 2 [Platycodon grandiflorus]	sp|P27991|PAL1_SOYBN	7e-77	Phenylalanine ammonia-lyase 1 OS=Glycine max GN=PAL1 PE=3 SV=1	COG2986	8e-14	Histidine ammonia-lyase	K10775	9e-79	phenylalanine ammonia-lyase [EC:4.3.1.24]	GO:0009800//cinnamic acid biosynthetic process;GO:0006559//L-phenylalanine catabolic process	GO:0045548//phenylalanine ammonia-lyase activity	GO:0005737//cytoplasm
Unigene6971	tea	01..PAL	226	12.2403	2.5	3.7565	1.32	phenylalanine ammonia lyase [Solanum lycopersicum]	sp|P35511|PAL1_SOLLC	9e-34	Phenylalanine ammonia-lyase OS=Solanum lycopersicum GN=PAL PE=2 SV=1	COG2986	5e-09	Histidine ammonia-lyase	K10775	9e-33	phenylalanine ammonia-lyase [EC:4.3.1.24]	GO:0009800//cinnamic acid biosynthetic process;GO:0006559//L-phenylalanine catabolic process	GO:0045548//phenylalanine ammonia-lyase activity	GO:0005737//cytoplasm
CL11093.Contig1	tea	01..PAL	479	0.6627	0	0.0933	0	phenylalanine ammonia-lyase [Populus tremuloides]	sp|P45731|PAL1_POPKI	2e-66	Phenylalanine ammonia-lyase G1 OS=Populus kitakamiensis GN=PALG1 PE=3 SV=1	--	--	--	K10775	2e-68	phenylalanine ammonia-lyase [EC:4.3.1.24]	GO:0009800//cinnamic acid biosynthetic process;GO:0006559//L-phenylalanine catabolic process	GO:0045548//phenylalanine ammonia-lyase activity	GO:0005737//cytoplasm
Unigene10981	tea	03..4CL	2124	269.086	5.6	250.698	5.52	AMP dependent CoA ligase, putative [Ricinus communis] >gi|223551341|gb|EEF52827.1| AMP dependent CoA ligase, putative [Ricinus communis]	sp|Q84P21|4CLL5_ARATH	0	4-coumarate--CoA ligase-like 5 OS=Arabidopsis thaliana GN=4CLL5 PE=1 SV=2	COG0318	4e-66	Acyl-CoA synthetases (AMP-forming)/AMP-acid ligases II	K10526	0	OPC-8:0 CoA ligase 1 [EC:6.2.1.-]	GO:0009695//jasmonic acid biosynthetic process;GO:0009753//response to jasmonic acid stimulus;GO:0009611//response to wounding;GO:0009698//phenylpropanoid metabolic process;GO:0010200//response to chitin;GO:0055114//oxidation-reduction process;GO:0009620//response to fungus	GO:0047077;GO:0016207//4-coumarate-CoA ligase activity	GO:0005777//peroxisome;GO:0009507//chloroplast
Unigene26481	tea	03..4CL	1982	132.502	4.89	272.018	5.61	PREDICTED: putative peroxisomal-coenzyme A synthetase-like [Vitis vinifera]	sp|Q9SMT7|4CLLA_ARATH	0	4-coumarate--CoA ligase-like 10 OS=Arabidopsis thaliana GN=4CLL10 PE=2 SV=1	COG0318	1e-128	Acyl-CoA synthetases (AMP-forming)/AMP-acid ligases II	K01904	9e-58	4-coumarate--CoA ligase [EC:6.2.1.12]	GO:0015706//nitrate transport;GO:0010214//seed coat development;GO:0010167//response to nitrate;GO:0046482//para-aminobenzoic acid metabolic process;GO:0010030//positive regulation of seed germination;GO:0033611//oxalate catabolic process;GO:0046686//response to cadmium ion;GO:0050832//defense response to fungus	GO:0050203//oxalate-CoA ligase activity;GO:0008756//o-succinylbenzoate-CoA ligase activity;GO:0016208//AMP binding	GO:0005829//cytosol;GO:0005739//mitochondrion;GO:0009506//plasmodesma;GO:0009570//chloroplast stroma;GO:0048046//apoplast
Unigene13561	tea	03..4CL	1764	95.3521	4.56	61.7805	4.12	PREDICTED: 4-coumarate--CoA ligase 1 isoform 1 [Vitis vinifera]	sp|O24146|4CL2_TOBAC	0	4-coumarate--CoA ligase 2 OS=Nicotiana tabacum GN=4CL2 PE=2 SV=1	COG0318	2e-74	Acyl-CoA synthetases (AMP-forming)/AMP-acid ligases II	K01904	0	4-coumarate--CoA ligase [EC:6.2.1.12]	GO:0055114//oxidation-reduction process	GO:0047077;GO:0016874//ligase activity	-
Unigene10032	tea	03..4CL	2288	44.7152	3.8	61.5752	4.12	4-coumarate:CoA ligase [Petunia x hybrida]	sp|O24146|4CL2_TOBAC	0	4-coumarate--CoA ligase 2 OS=Nicotiana tabacum GN=4CL2 PE=2 SV=1	COG0318	7e-66	Acyl-CoA synthetases (AMP-forming)/AMP-acid ligases II	K01904	0	4-coumarate--CoA ligase [EC:6.2.1.12]	-	-	-
CL6884.Contig1	tea	03..4CL	2113	35.7559	3.58	23.1343	3.14	4-coumaroyl CoA ligase [Camellia sinensis]	sp|P31687|4CL2_SOYBN	0	4-coumarate--CoA ligase 2 OS=Glycine max PE=2 SV=2	COG0318	3e-67	Acyl-CoA synthetases (AMP-forming)/AMP-acid ligases II	K01904	0	4-coumarate--CoA ligase [EC:6.2.1.12]	GO:0010584//pollen exine formation;GO:0055114//oxidation-reduction process;GO:0009411//response to UV	GO:0047077;GO:0016207//4-coumarate-CoA ligase activity	-
Unigene3807	tea	03..4CL	1836	34.3332	3.54	51.4239	3.94	PREDICTED: 4-coumarate--CoA ligase-like 7-like [Fragaria vesca subsp. vesca]	sp|Q9M0X9|4CLL7_ARATH	0	4-coumarate--CoA ligase-like 7 OS=Arabidopsis thaliana GN=4CLL7 PE=1 SV=1	COG0318	4e-70	Acyl-CoA synthetases (AMP-forming)/AMP-acid ligases II	K01904	0	4-coumarate--CoA ligase [EC:6.2.1.12]	GO:0009851//auxin biosynthetic process;GO:0009695//jasmonic acid biosynthetic process;GO:0055114//oxidation-reduction process	GO:0004321//fatty-acyl-CoA synthase activity;GO:0047077;GO:0016207//4-coumarate-CoA ligase activity	GO:0005777//peroxisome
CL6884.Contig2	tea	03..4CL	2137	32.7229	3.49	21.7454	3.08	4-coumaroyl CoA ligase [Camellia sinensis]	sp|P31687|4CL2_SOYBN	0	4-coumarate--CoA ligase 2 OS=Glycine max PE=2 SV=2	COG0318	3e-67	Acyl-CoA synthetases (AMP-forming)/AMP-acid ligases II	K01904	0	4-coumarate--CoA ligase [EC:6.2.1.12]	GO:0010584//pollen exine formation;GO:0055114//oxidation-reduction process;GO:0009411//response to UV	GO:0047077;GO:0016207//4-coumarate-CoA ligase activity	-
CL8981.Contig3	tea	03..4CL	920	30.4137	3.41	16.5131	2.8	PREDICTED: 4-coumarate--CoA ligase-like 9-like [Glycine max]	sp|Q84P23|4CLL9_ARATH	4e-68	4-coumarate--CoA ligase-like 9 OS=Arabidopsis thaliana GN=4CLL9 PE=1 SV=2	COG0318	3e-13	Acyl-CoA synthetases (AMP-forming)/AMP-acid ligases II	K10526	2e-30	OPC-8:0 CoA ligase 1 [EC:6.2.1.-]	GO:0044710	GO:0016491//oxidoreductase activity	-
CL8981.Contig1	tea	03..4CL	1785	10.6705	2.37	13.1169	2.57	PREDICTED: 4-coumarate--CoA ligase-like 9-like [Glycine max]	sp|Q84P23|4CLL9_ARATH	0	4-coumarate--CoA ligase-like 9 OS=Arabidopsis thaliana GN=4CLL9 PE=1 SV=2	COG0318	1e-55	Acyl-CoA synthetases (AMP-forming)/AMP-acid ligases II	K10526	6e-128	OPC-8:0 CoA ligase 1 [EC:6.2.1.-]	GO:0009851//auxin biosynthetic process;GO:0009695//jasmonic acid biosynthetic process;GO:0055114//oxidation-reduction process	GO:0004321//fatty-acyl-CoA synthase activity;GO:0047077;GO:0016207//4-coumarate-CoA ligase activity	GO:0005777//peroxisome
CL8981.Contig2	tea	03..4CL	1785	9.4256	2.24	7.785	2.05	PREDICTED: 4-coumarate--CoA ligase-like 9-like [Glycine max]	sp|Q84P23|4CLL9_ARATH	0	4-coumarate--CoA ligase-like 9 OS=Arabidopsis thaliana GN=4CLL9 PE=1 SV=2	COG0318	2e-57	Acyl-CoA synthetases (AMP-forming)/AMP-acid ligases II	K10526	2e-132	OPC-8:0 CoA ligase 1 [EC:6.2.1.-]	GO:0009851//auxin biosynthetic process;GO:0009695//jasmonic acid biosynthetic process;GO:0055114//oxidation-reduction process	GO:0004321//fatty-acyl-CoA synthase activity;GO:0047077;GO:0016207//4-coumarate-CoA ligase activity	GO:0005777//peroxisome
Unigene16397	tea	03..4CL	237	9.376	2.24	8.484	2.14	unnamed protein product [Vitis vinifera]	sp|Q7F1X5|4CLL5_ORYSJ	6e-32	4-coumarate--CoA ligase-like 5 OS=Oryza sativa subsp. japonica GN=4CLL5 PE=2 SV=1	COG0318	4e-12	Acyl-CoA synthetases (AMP-forming)/AMP-acid ligases II	K10526	3e-27	OPC-8:0 CoA ligase 1 [EC:6.2.1.-]	GO:0009695//jasmonic acid biosynthetic process;GO:0055114//oxidation-reduction process	GO:0004321//fatty-acyl-CoA synthase activity;GO:0016874//ligase activity;GO:0047077	GO:0005777//peroxisome
CL4572.Contig3	tea	03..4CL	607	5.2298	1.65	6.3306	1.85	AMP dependent CoA ligase, putative [Ricinus communis] >gi|223546015|gb|EEF47518.1| AMP dependent CoA ligase, putative [Ricinus communis]	sp|Q7F1X5|4CLL5_ORYSJ	6e-31	4-coumarate--CoA ligase-like 5 OS=Oryza sativa subsp. japonica GN=4CLL5 PE=2 SV=1	COG0318	1e-16	Acyl-CoA synthetases (AMP-forming)/AMP-acid ligases II	K10526	2e-29	OPC-8:0 CoA ligase 1 [EC:6.2.1.-]	GO:0009695//jasmonic acid biosynthetic process;GO:0055114//oxidation-reduction process	GO:0004321//fatty-acyl-CoA synthase activity;GO:0016874//ligase activity;GO:0047077	GO:0005777//peroxisome
CL4572.Contig1	tea	03..4CL	1916	1.6095	0.48	2.4254	0.89	PREDICTED: 4-coumarate--CoA ligase-like 9 [Vitis vinifera] >gi|297738374|emb|CBI27575.3| unnamed protein product [Vitis vinifera]	sp|Q84P23|4CLL9_ARATH	1e-147	4-coumarate--CoA ligase-like 9 OS=Arabidopsis thaliana GN=4CLL9 PE=1 SV=2	COG0318	3e-53	Acyl-CoA synthetases (AMP-forming)/AMP-acid ligases II	K10526	4e-124	OPC-8:0 CoA ligase 1 [EC:6.2.1.-]	GO:0008152//metabolic process	GO:0016491//oxidoreductase activity	-
CL4572.Contig2	tea	03..4CL	1865	1.2158	0.2	1.126	0.12	PREDICTED: 4-coumarate--CoA ligase-like 9 [Vitis vinifera] >gi|297738374|emb|CBI27575.3| unnamed protein product [Vitis vinifera]	sp|Q84P23|4CLL9_ARATH	2e-141	4-coumarate--CoA ligase-like 9 OS=Arabidopsis thaliana GN=4CLL9 PE=1 SV=2	COG0318	3e-49	Acyl-CoA synthetases (AMP-forming)/AMP-acid ligases II	K10526	4e-115	OPC-8:0 CoA ligase 1 [EC:6.2.1.-]	GO:0008152//metabolic process	GO:0003824//catalytic activity	-
CL10671.Contig2	tea	03..4CL	1395	0.4551	0	0.3523	0	PREDICTED: acyl-CoA synthetase family member 3, mitochondrial-like [Vitis vinifera]	sp|Q8H151|AAE13_ARATH	9e-112	Malonate--CoA ligase OS=Arabidopsis thaliana GN=AAE13 PE=1 SV=1	COG0318	2e-24	Acyl-CoA synthetases (AMP-forming)/AMP-acid ligases II	K01904	3e-13	4-coumarate--CoA ligase [EC:6.2.1.12]	GO:0090410//malonate catabolic process	GO:0016208//AMP binding;GO:0090409//malonyl-CoA synthetase activity	GO:0016020//membrane;GO:0005634//nucleus;GO:0005829//cytosol;GO:0005739//mitochondrion
CL4572.Contig4	tea	03..4CL	1997	0.4315	0	0.6489	0	PREDICTED: 4-coumarate--CoA ligase-like 9 [Vitis vinifera] >gi|297738374|emb|CBI27575.3| unnamed protein product [Vitis vinifera]	sp|Q84P23|4CLL9_ARATH	2e-144	4-coumarate--CoA ligase-like 9 OS=Arabidopsis thaliana GN=4CLL9 PE=1 SV=2	COG0318	2e-53	Acyl-CoA synthetases (AMP-forming)/AMP-acid ligases II	K10526	7e-119	OPC-8:0 CoA ligase 1 [EC:6.2.1.-]	GO:0044710	GO:0016491//oxidoreductase activity	-
Unigene24189	tea	04..CHS	852	1437.72	7.27	997.177	6.9	chalcone synthase [Camellia japonica] >gi|325551313|gb|ADZ28512.1| chalcone synthase [Camellia nitidissima]	sp|P48386|CHS1_CAMSI	1e-114	Chalcone synthase 1 OS=Camellia sinensis GN=CHS1 PE=2 SV=1	COG3424	1e-21	Predicted naringenin-chalcone synthase	K00660	9e-108	chalcone synthase [EC:2.3.1.74]	GO:0006979//response to oxidative stress;GO:0009753//response to jasmonic acid stimulus;GO:0010224//response to UV-B;GO:0009926//auxin polar transport;GO:0009611//response to wounding;GO:0009715//chalcone biosynthetic process;GO:0031540//regulation of anthocyanin biosynthetic process;GO:0009629//response to gravity	GO:0016210//naringenin-chalcone synthase activity	GO:0009705//plant-type vacuole membrane;GO:0005783//endoplasmic reticulum;GO:0005634//nucleus
CL700.Contig3	tea	04..CHS	1279	1263.44	7.14	822.732	6.71	RecName: Full=Chalcone synthase 2; AltName: Full=Naringenin-chalcone synthase 2 >gi|567937|dbj|BAA05641.1| chalcone synthase [Camellia sinensis] >gi|469954127|gb|AGI02995.1| chalcone synthase [Camellia sinensis]	sp|P48387|CHS2_CAMSI	0	Chalcone synthase 2 OS=Camellia sinensis GN=CHS2 PE=2 SV=1	COG3424	2e-29	Predicted naringenin-chalcone synthase	K00660	0	chalcone synthase [EC:2.3.1.74]	GO:0009058//biosynthetic process	GO:0016747//transferase activity, transferring acyl groups other than amino-acyl groups	-
CL700.Contig2	tea	04..CHS	1201	1137.06	7.04	741.597	6.61	RecName: Full=Chalcone synthase 2; AltName: Full=Naringenin-chalcone synthase 2 >gi|567937|dbj|BAA05641.1| chalcone synthase [Camellia sinensis] >gi|469954127|gb|AGI02995.1| chalcone synthase [Camellia sinensis]	sp|P48387|CHS2_CAMSI	0	Chalcone synthase 2 OS=Camellia sinensis GN=CHS2 PE=2 SV=1	COG3424	8e-30	Predicted naringenin-chalcone synthase	K00660	0	chalcone synthase [EC:2.3.1.74]	GO:0009058//biosynthetic process	GO:0016747//transferase activity, transferring acyl groups other than amino-acyl groups	-
Unigene8206	tea	04..CHS	548	706.557	6.56	516.133	6.25	chalcone synthase [Camellia sinensis]	sp|P48388|CHS3_CAMSI	7e-72	Chalcone synthase 3 OS=Camellia sinensis GN=CHS3 PE=2 SV=1	COG3424	1e-12	Predicted naringenin-chalcone synthase	K00660	2e-64	chalcone synthase [EC:2.3.1.74]	GO:0009058//biosynthetic process	GO:0016747//transferase activity, transferring acyl groups other than amino-acyl groups	-
CL700.Contig4	tea	04..CHS	235	633.155	6.45	524.402	6.26	RecName: Full=Chalcone synthase 3; AltName: Full=Naringenin-chalcone synthase 3 >gi|567939|dbj|BAA05642.1| chalcone synthase [Camellia sinensis]	sp|P48388|CHS3_CAMSI	7e-42	Chalcone synthase 3 OS=Camellia sinensis GN=CHS3 PE=2 SV=1	--	--	--	K00660	2e-39	chalcone synthase [EC:2.3.1.74]	GO:0006979//response to oxidative stress;GO:0009753//response to jasmonic acid stimulus;GO:0010224//response to UV-B;GO:0009926//auxin polar transport;GO:0009611//response to wounding;GO:0009715//chalcone biosynthetic process;GO:0031540//regulation of anthocyanin biosynthetic process;GO:0009629//response to gravity	GO:0016210//naringenin-chalcone synthase activity	GO:0009705//plant-type vacuole membrane;GO:0005783//endoplasmic reticulum;GO:0005634//nucleus
CL700.Contig1	tea	04..CHS	718	545.267	6.3	395.671	5.98	chalcone synthase 1 [Camellia chekiangoleosa]	sp|P48386|CHS1_CAMSI	4e-107	Chalcone synthase 1 OS=Camellia sinensis GN=CHS1 PE=2 SV=1	COG3424	5e-09	Predicted naringenin-chalcone synthase	K00660	4e-103	chalcone synthase [EC:2.3.1.74]	GO:0009058//biosynthetic process	GO:0016747//transferase activity, transferring acyl groups other than amino-acyl groups	-
Unigene29582	tea	04..CHS	2135	258.906	5.56	567.354	6.34	fiddlehead-like protein [Gossypium hirsutum]	sp|Q570B4|KCS10_ARATH	0	3-ketoacyl-CoA synthase 10 OS=Arabidopsis thaliana GN=FDH PE=1 SV=2	COG3424	6e-11	Predicted naringenin-chalcone synthase	K15397	0	3-ketoacyl-CoA synthase [EC:2.3.1.-]	GO:0006633//fatty acid biosynthetic process;GO:0009409//response to cold;GO:0000038//very long-chain fatty acid metabolic process;GO:0042335//cuticle development;GO:0009416//response to light stimulus;GO:0080167//response to karrikin;GO:0009913//epidermal cell differentiation	GO:0016747//transferase activity, transferring acyl groups other than amino-acyl groups	GO:0016020//membrane;GO:0005634//nucleus;GO:0005783//endoplasmic reticulum
CL700.Contig5	tea	04..CHS	201	231.711	5.45	145.385	4.98	chalcone synthase [Camellia sinensis]	sp|P48388|CHS3_CAMSI	1e-32	Chalcone synthase 3 OS=Camellia sinensis GN=CHS3 PE=2 SV=1	--	--	--	K00660	4e-30	chalcone synthase [EC:2.3.1.74]	GO:0009058//biosynthetic process	GO:0016747//transferase activity, transferring acyl groups other than amino-acyl groups	-
CL8389.Contig2	tea	04..CHS	1764	153.016	5.03	398.8	5.99	PREDICTED: 3-ketoacyl-CoA synthase 21, partial [Vitis vinifera]	sp|Q9LZ72|KCS21_ARATH	7e-174	3-ketoacyl-CoA synthase 21 OS=Arabidopsis thaliana GN=KCS21 PE=2 SV=1	COG3424	8e-11	Predicted naringenin-chalcone synthase	K15397	7e-94	3-ketoacyl-CoA synthase [EC:2.3.1.-]	GO:0006633//fatty acid biosynthetic process;GO:0009409//response to cold;GO:0009416//response to light stimulus	GO:0016747//transferase activity, transferring acyl groups other than amino-acyl groups	GO:0005576//extracellular region;GO:0016020//membrane
CL5455.Contig3	tea	04..CHS	1154	73.4079	4.3	91.9207	4.52	3-ketoacyl-CoA synthase [Camellia oleifera]	sp|Q9LN49|KCS4_ARATH	7e-158	3-ketoacyl-CoA synthase 4 OS=Arabidopsis thaliana GN=KCS4 PE=2 SV=1	COG3424	8e-11	Predicted naringenin-chalcone synthase	K15397	3e-161	3-ketoacyl-CoA synthase [EC:2.3.1.-]	GO:0009409//response to cold;GO:0000038//very long-chain fatty acid metabolic process;GO:0042335//cuticle development;GO:0030497//fatty acid elongation;GO:0009416//response to light stimulus	GO:0009922//fatty acid elongase activity	GO:0016020//membrane;GO:0005634//nucleus;GO:0005783//endoplasmic reticulum
CL8930.Contig1	tea	04..CHS	1862	66.1731	4.19	40.3631	3.7	3-ketoacyl-CoA synthase [Arachis hypogaea]	sp|Q9XF43|KCS6_ARATH	0	3-ketoacyl-CoA synthase 6 OS=Arabidopsis thaliana GN=CUT1 PE=1 SV=1	COG3424	5e-16	Predicted naringenin-chalcone synthase	K15397	0	3-ketoacyl-CoA synthase [EC:2.3.1.-]	GO:0010155//regulation of proton transport;GO:0009072//aromatic amino acid family metabolic process;GO:0010218//response to far red light;GO:0000096//sulfur amino acid metabolic process;GO:0009744//response to sucrose stimulus;GO:0016117//carotenoid biosynthetic process;GO:0000038//very long-chain fatty acid metabolic process;GO:0006636//unsaturated fatty acid biosynthetic process;GO:0009793//emb…	GO:0009922//fatty acid elongase activity	GO:0016020//membrane;GO:0005783//endoplasmic reticulum
CL3411.Contig2	tea	04..CHS	2046	40.8721	3.71	82.0054	4.41	PREDICTED: 3-ketoacyl-CoA synthase 11 [Vitis vinifera]	sp|Q5XEP9|KCS17_ARATH	0	3-ketoacyl-CoA synthase 17 OS=Arabidopsis thaliana GN=KCS17 PE=2 SV=2	COG3424	4e-16	Predicted naringenin-chalcone synthase	K15397	0	3-ketoacyl-CoA synthase [EC:2.3.1.-]	GO:0006633//fatty acid biosynthetic process;GO:0009611//response to wounding;GO:0009409//response to cold;GO:0010345//suberin biosynthetic process;GO:0006970//response to osmotic stress;GO:0009416//response to light stimulus	GO:0009922//fatty acid elongase activity	GO:0016020//membrane
CL8930.Contig2	tea	04..CHS	1564	22.6747	3.12	39.5401	3.68	predicted protein [Populus trichocarpa] >gi|118485755|gb|ABK94727.1| unknown [Populus trichocarpa] >gi|222864982|gb|EEF02113.1| predicted protein [Populus trichocarpa]	sp|Q9XF43|KCS6_ARATH	0	3-ketoacyl-CoA synthase 6 OS=Arabidopsis thaliana GN=CUT1 PE=1 SV=1	COG3424	2e-13	Predicted naringenin-chalcone synthase	K15397	0	3-ketoacyl-CoA synthase [EC:2.3.1.-]	GO:0010155//regulation of proton transport;GO:0009072//aromatic amino acid family metabolic process;GO:0010218//response to far red light;GO:0000096//sulfur amino acid metabolic process;GO:0009744//response to sucrose stimulus;GO:0016117//carotenoid biosynthetic process;GO:0000038//very long-chain fatty acid metabolic process;GO:0006636//unsaturated fatty acid biosynthetic process;GO:0009793//emb…	GO:0009922//fatty acid elongase activity	GO:0016020//membrane;GO:0005783//endoplasmic reticulum
CL3411.Contig3	tea	04..CHS	294	20.2067	3.01	26.7488	3.29	unnamed protein product [Vitis vinifera]	sp|O48780|KCS11_ARATH	2e-48	3-ketoacyl-CoA synthase 11 OS=Arabidopsis thaliana GN=KCS11 PE=1 SV=1	COG3424	7e-10	Predicted naringenin-chalcone synthase	K15397	4e-51	3-ketoacyl-CoA synthase [EC:2.3.1.-]	GO:0006633//fatty acid biosynthetic process;GO:0009409//response to cold;GO:0009416//response to light stimulus	GO:0016747//transferase activity, transferring acyl groups other than amino-acyl groups	GO:0016020//membrane
CL8930.Contig3	tea	04..CHS	1928	13.713	2.62	169.228	5.13	PREDICTED: 3-ketoacyl-CoA synthase 6-like isoform 1 [Cucumis sativus] >gi|449493452|ref|XP_004159295.1| PREDICTED: 3-ketoacyl-CoA synthase 6-like isoform 1 [Cucumis sativus]	sp|Q9XF43|KCS6_ARATH	0	3-ketoacyl-CoA synthase 6 OS=Arabidopsis thaliana GN=CUT1 PE=1 SV=1	COG3424	1e-14	Predicted naringenin-chalcone synthase	K15397	0	3-ketoacyl-CoA synthase [EC:2.3.1.-]	GO:0010155//regulation of proton transport;GO:0009072//aromatic amino acid family metabolic process;GO:0010218//response to far red light;GO:0000096//sulfur amino acid metabolic process;GO:0009744//response to sucrose stimulus;GO:0016117//carotenoid biosynthetic process;GO:0000038//very long-chain fatty acid metabolic process;GO:0006636//unsaturated fatty acid biosynthetic process;GO:0009793//emb…	GO:0009922//fatty acid elongase activity	GO:0016020//membrane;GO:0005783//endoplasmic reticulum
CL3735.Contig4	tea	04..CHS	1118	10.952	2.39	11.5503	2.45	unnamed protein product [Vitis vinifera]	sp|Q9SQ64|COR2_PAPSO	2e-118	Non-functional NADPH-dependent codeinone reductase 2 OS=Papaver somniferum GN=COR2 PE=1 SV=1	COG0656	8e-58	Aldo/keto reductases, related to diketogulonate reductase	K08243	9e-96	6'-deoxychalcone synthase [EC:2.3.1.170]	GO:0055114//oxidation-reduction process;GO:0009651//response to salt stress	GO:0033808;GO:0016491//oxidoreductase activity	-
Unigene651	tea	04..CHS	2086	7.2176	1.98	9.4463	2.25	PREDICTED: 3-ketoacyl-CoA synthase 11 [Vitis vinifera] >gi|147838768|emb|CAN67313.1| hypothetical protein VITISV_014119 [Vitis vinifera]	sp|O48780|KCS11_ARATH	0	3-ketoacyl-CoA synthase 11 OS=Arabidopsis thaliana GN=KCS11 PE=1 SV=1	COG3424	7e-14	Predicted naringenin-chalcone synthase	K15397	0	3-ketoacyl-CoA synthase [EC:2.3.1.-]	GO:0006633//fatty acid biosynthetic process;GO:0009409//response to cold;GO:0009416//response to light stimulus	GO:0016747//transferase activity, transferring acyl groups other than amino-acyl groups	GO:0016020//membrane
CL3735.Contig1	tea	04..CHS	1104	6.3259	1.84	7.8518	2.06	reductase 2 [Hydrangea macrophylla] >gi|40781601|gb|AAR89810.1| reductase 2 [Hydrangea macrophylla]	sp|Q9SQ64|COR2_PAPSO	5e-112	Non-functional NADPH-dependent codeinone reductase 2 OS=Papaver somniferum GN=COR2 PE=1 SV=1	COG0656	4e-41	Aldo/keto reductases, related to diketogulonate reductase	K08243	1e-86	6'-deoxychalcone synthase [EC:2.3.1.170]	GO:0009873//ethylene mediated signaling pathway;GO:0009651//response to salt stress;GO:0055114//oxidation-reduction process	GO:0016491//oxidoreductase activity;GO:0033808	GO:0009507//chloroplast;GO:0005829//cytosol
Unigene35474	tea	04..CHS	1067	5.8227	1.76	0.4606	0	predicted protein [Populus trichocarpa] >gi|222868856|gb|EEF05987.1| predicted protein [Populus trichocarpa]	sp|Q9C6L5|KCS5_ARATH	2e-79	3-ketoacyl-CoA synthase 5 OS=Arabidopsis thaliana GN=KCS5 PE=1 SV=1	COG3424	8e-07	Predicted naringenin-chalcone synthase	K15397	3e-79	3-ketoacyl-CoA synthase [EC:2.3.1.-]	GO:0006633//fatty acid biosynthetic process	GO:0016747//transferase activity, transferring acyl groups other than amino-acyl groups	GO:0016020//membrane
CL5455.Contig4	tea	04..CHS	319	4.2648	1.45	1.4007	0.34	3-ketoacyl-CoA synthase [Eranthis hyemalis]	sp|Q9LN49|KCS4_ARATH	6e-51	3-ketoacyl-CoA synthase 4 OS=Arabidopsis thaliana GN=KCS4 PE=2 SV=1	COG3424	4e-08	Predicted naringenin-chalcone synthase	K15397	6e-52	3-ketoacyl-CoA synthase [EC:2.3.1.-]	GO:0009409//response to cold;GO:0000038//very long-chain fatty acid metabolic process;GO:0042335//cuticle development;GO:0030497//fatty acid elongation;GO:0009416//response to light stimulus	GO:0009922//fatty acid elongase activity	GO:0016020//membrane;GO:0005634//nucleus;GO:0005783//endoplasmic reticulum
Unigene15988	tea	04..CHS	1117	4.1005	1.41	13.4008	2.6	PREDICTED: 3-ketoacyl-CoA synthase 11 [Vitis vinifera]	sp|O48780|KCS11_ARATH	4e-142	3-ketoacyl-CoA synthase 11 OS=Arabidopsis thaliana GN=KCS11 PE=1 SV=1	COG3424	7e-06	Predicted naringenin-chalcone synthase	K15397	7e-167	3-ketoacyl-CoA synthase [EC:2.3.1.-]	GO:0006633//fatty acid biosynthetic process;GO:0009611//response to wounding;GO:0009409//response to cold;GO:0010345//suberin biosynthetic process;GO:0006970//response to osmotic stress;GO:0009416//response to light stimulus	GO:0009922//fatty acid elongase activity	GO:0016020//membrane
CL5455.Contig2	tea	04..CHS	323	4.0716	1.4	3.8734	1.35	ketoacyl-CoA synthase [Camellia chekiangoleosa]	sp|Q9LN49|KCS4_ARATH	2e-50	3-ketoacyl-CoA synthase 4 OS=Arabidopsis thaliana GN=KCS4 PE=2 SV=1	COG3424	2e-08	Predicted naringenin-chalcone synthase	K15397	1e-51	3-ketoacyl-CoA synthase [EC:2.3.1.-]	GO:0009409//response to cold;GO:0000038//very long-chain fatty acid metabolic process;GO:0042335//cuticle development;GO:0030497//fatty acid elongation;GO:0009416//response to light stimulus	GO:0009922//fatty acid elongase activity	GO:0016020//membrane;GO:0005634//nucleus;GO:0005783//endoplasmic reticulum
Unigene31240	tea	04..CHS	1631	3.3922	1.22	5.9175	1.78	PREDICTED: 3-ketoacyl-CoA synthase 11 [Vitis vinifera]	sp|O48780|KCS11_ARATH	0	3-ketoacyl-CoA synthase 11 OS=Arabidopsis thaliana GN=KCS11 PE=1 SV=1	COG3424	7e-11	Predicted naringenin-chalcone synthase	K15397	0	3-ketoacyl-CoA synthase [EC:2.3.1.-]	GO:0006633//fatty acid biosynthetic process;GO:0009611//response to wounding;GO:0009409//response to cold;GO:0010345//suberin biosynthetic process;GO:0006970//response to osmotic stress;GO:0009416//response to light stimulus	GO:0009922//fatty acid elongase activity	GO:0016020//membrane
CL9001.Contig4	tea	04..CHS	960	3.354	1.21	6.6093	1.89	aldo-keto reductase, putative [Ricinus communis] >gi|223540701|gb|EEF42264.1| aldo-keto reductase, putative [Ricinus communis]	sp|Q9SQ64|COR2_PAPSO	2e-95	Non-functional NADPH-dependent codeinone reductase 2 OS=Papaver somniferum GN=COR2 PE=1 SV=1	COG0656	9e-49	Aldo/keto reductases, related to diketogulonate reductase	K08243	3e-79	6'-deoxychalcone synthase [EC:2.3.1.170]	GO:0055114//oxidation-reduction process;GO:0009651//response to salt stress	GO:0033808;GO:0016491//oxidoreductase activity	-
Unigene31239	tea	04..CHS	1424	2.9936	1.1	3.2947	1.19	PREDICTED: 3-ketoacyl-CoA synthase 11 [Vitis vinifera] >gi|147838768|emb|CAN67313.1| hypothetical protein VITISV_014119 [Vitis vinifera]	sp|O48780|KCS11_ARATH	0	3-ketoacyl-CoA synthase 11 OS=Arabidopsis thaliana GN=KCS11 PE=1 SV=1	COG3424	6e-11	Predicted naringenin-chalcone synthase	K15397	0	3-ketoacyl-CoA synthase [EC:2.3.1.-]	GO:0006633//fatty acid biosynthetic process;GO:0009409//response to cold;GO:0009416//response to light stimulus	GO:0016747//transferase activity, transferring acyl groups other than amino-acyl groups	GO:0016020//membrane
CL8389.Contig1	tea	04..CHS	621	2.848	1.05	0	0	PREDICTED: 3-ketoacyl-CoA synthase 21, partial [Vitis vinifera]	sp|Q9LZ72|KCS21_ARATH	8e-73	3-ketoacyl-CoA synthase 21 OS=Arabidopsis thaliana GN=KCS21 PE=2 SV=1	COG3424	2e-09	Predicted naringenin-chalcone synthase	K15397	1e-47	3-ketoacyl-CoA synthase [EC:2.3.1.-]	GO:0006633//fatty acid biosynthetic process;GO:0009409//response to cold;GO:0009416//response to light stimulus	GO:0016747//transferase activity, transferring acyl groups other than amino-acyl groups	GO:0016020//membrane
CL8930.Contig4	tea	04..CHS	685	2.2509	0.81	3.392	1.22	3-ketoacyl-CoA synthase [Arachis hypogaea]	sp|Q9XF43|KCS6_ARATH	4e-79	3-ketoacyl-CoA synthase 6 OS=Arabidopsis thaliana GN=CUT1 PE=1 SV=1	COG3424	5e-08	Predicted naringenin-chalcone synthase	K15397	7e-80	3-ketoacyl-CoA synthase [EC:2.3.1.-]	GO:0010155//regulation of proton transport;GO:0009072//aromatic amino acid family metabolic process;GO:0010218//response to far red light;GO:0000096//sulfur amino acid metabolic process;GO:0009744//response to sucrose stimulus;GO:0016117//carotenoid biosynthetic process;GO:0000038//very long-chain fatty acid metabolic process;GO:0006636//unsaturated fatty acid biosynthetic process;GO:0009793//emb…	GO:0009922//fatty acid elongase activity	GO:0016020//membrane;GO:0005783//endoplasmic reticulum
CL9001.Contig1	tea	04..CHS	940	2.2192	0.8	2.2817	0.82	aldo-keto reductase, putative [Ricinus communis] >gi|223540701|gb|EEF42264.1| aldo-keto reductase, putative [Ricinus communis]	sp|Q9SQ64|COR2_PAPSO	1e-81	Non-functional NADPH-dependent codeinone reductase 2 OS=Papaver somniferum GN=COR2 PE=1 SV=1	COG0656	2e-37	Aldo/keto reductases, related to diketogulonate reductase	K08243	2e-66	6'-deoxychalcone synthase [EC:2.3.1.170]	GO:0055114//oxidation-reduction process;GO:0009651//response to salt stress	GO:0033808;GO:0016491//oxidoreductase activity	-
CL9001.Contig3	tea	04..CHS	1319	1.891	0.64	13.1101	2.57	reductase 1 [Hydrangea macrophylla] >gi|40781603|gb|AAR89811.1| reductase 1 [Hydrangea macrophylla]	sp|Q9SQ64|COR2_PAPSO	4e-119	Non-functional NADPH-dependent codeinone reductase 2 OS=Papaver somniferum GN=COR2 PE=1 SV=1	COG0656	1e-62	Aldo/keto reductases, related to diketogulonate reductase	K08243	5e-94	6'-deoxychalcone synthase [EC:2.3.1.170]	GO:0055114//oxidation-reduction process;GO:0009651//response to salt stress	GO:0033808;GO:0016491//oxidoreductase activity	-
CL3735.Contig3	tea	04..CHS	1013	1.5669	0.45	1.5438	0.43	reductase 2 [Hydrangea macrophylla] >gi|40781601|gb|AAR89810.1| reductase 2 [Hydrangea macrophylla]	sp|Q9SQ64|COR2_PAPSO	3e-116	Non-functional NADPH-dependent codeinone reductase 2 OS=Papaver somniferum GN=COR2 PE=1 SV=1	COG0656	4e-57	Aldo/keto reductases, related to diketogulonate reductase	K08243	2e-91	6'-deoxychalcone synthase [EC:2.3.1.170]	GO:0009873//ethylene mediated signaling pathway;GO:0009651//response to salt stress;GO:0055114//oxidation-reduction process	GO:0016491//oxidoreductase activity;GO:0033808	GO:0009507//chloroplast;GO:0005829//cytosol
CL9001.Contig2	tea	04..CHS	1156	1.02	0.02	4.1358	1.42	reductase 1 [Hydrangea macrophylla] >gi|40781603|gb|AAR89811.1| reductase 1 [Hydrangea macrophylla]	sp|Q9SQ64|COR2_PAPSO	2e-118	Non-functional NADPH-dependent codeinone reductase 2 OS=Papaver somniferum GN=COR2 PE=1 SV=1	COG0656	5e-65	Aldo/keto reductases, related to diketogulonate reductase	K08243	2e-96	6'-deoxychalcone synthase [EC:2.3.1.170]	GO:0055114//oxidation-reduction process;GO:0009651//response to salt stress	GO:0033808;GO:0016491//oxidoreductase activity	-
CL3735.Contig2	tea	04..CHS	1258	0.9012	0	0.9235	0	reductase 2 [Hydrangea macrophylla] >gi|40781601|gb|AAR89810.1| reductase 2 [Hydrangea macrophylla]	sp|Q9SQ64|COR2_PAPSO	1e-65	Non-functional NADPH-dependent codeinone reductase 2 OS=Papaver somniferum GN=COR2 PE=1 SV=1	COG0656	7e-37	Aldo/keto reductases, related to diketogulonate reductase	K08243	2e-54	6'-deoxychalcone synthase [EC:2.3.1.170]	GO:0009873//ethylene mediated signaling pathway;GO:0009651//response to salt stress;GO:0055114//oxidation-reduction process	GO:0033808;GO:0047036	GO:0009507//chloroplast;GO:0005829//cytosol
CL3735.Contig5	tea	04..CHS	1138	0.797	0	1.1779	0.16	reductase 2 [Hydrangea macrophylla] >gi|40781601|gb|AAR89810.1| reductase 2 [Hydrangea macrophylla]	sp|Q9SQ64|COR2_PAPSO	3e-43	Non-functional NADPH-dependent codeinone reductase 2 OS=Papaver somniferum GN=COR2 PE=1 SV=1	COG0656	1e-14	Aldo/keto reductases, related to diketogulonate reductase	K08243	3e-29	6'-deoxychalcone synthase [EC:2.3.1.170]	GO:0055114//oxidation-reduction process;GO:0009651//response to salt stress	GO:0033808;GO:0016491//oxidoreductase activity	-
Unigene45138	tea	04..CHS	992	0.4572	0	0.8108	0	reductase 2 [Hydrangea macrophylla] >gi|40781601|gb|AAR89810.1| reductase 2 [Hydrangea macrophylla]	sp|Q9SQ64|COR2_PAPSO	2e-43	Non-functional NADPH-dependent codeinone reductase 2 OS=Papaver somniferum GN=COR2 PE=1 SV=1	COG0656	7e-15	Aldo/keto reductases, related to diketogulonate reductase	K08243	2e-29	6'-deoxychalcone synthase [EC:2.3.1.170]	GO:0055114//oxidation-reduction process	GO:0033808;GO:0016491//oxidoreductase activity	-
Unigene45139	tea	04..CHS	978	0.371	0	0.2741	0	reductase 2 [Hydrangea macrophylla] >gi|40781601|gb|AAR89810.1| reductase 2 [Hydrangea macrophylla]	sp|Q9SQ64|COR2_PAPSO	2e-43	Non-functional NADPH-dependent codeinone reductase 2 OS=Papaver somniferum GN=COR2 PE=1 SV=1	COG0656	7e-15	Aldo/keto reductases, related to diketogulonate reductase	K08243	2e-29	6'-deoxychalcone synthase [EC:2.3.1.170]	GO:0055114//oxidation-reduction process	GO:0033808;GO:0016491//oxidoreductase activity	-
Unigene45941	tea	04..CHS	935	0.388	0	6.7382	1.91	acyltransferase, putative [Ricinus communis] >gi|223525766|gb|EEF28222.1| acyltransferase, putative [Ricinus communis]	sp|Q9SIB2|KCS12_ARATH	8e-127	3-ketoacyl-CoA synthase 12 OS=Arabidopsis thaliana GN=KCS12 PE=2 SV=1	COG3424	8e-08	Predicted naringenin-chalcone synthase	K15397	1e-73	3-ketoacyl-CoA synthase [EC:2.3.1.-]	GO:0006633//fatty acid biosynthetic process;GO:0009409//response to cold;GO:0009416//response to light stimulus	GO:0016747//transferase activity, transferring acyl groups other than amino-acyl groups	GO:0016020//membrane;GO:0005783//endoplasmic reticulum
Unigene47137	tea	04..CHS	450	0.7054	0	2.2838	0.83	D-galacturonic acid reductase 1 [Actinidia deliciosa]	sp|Q9SQ64|COR2_PAPSO	9e-36	Non-functional NADPH-dependent codeinone reductase 2 OS=Papaver somniferum GN=COR2 PE=1 SV=1	COG0656	7e-22	Aldo/keto reductases, related to diketogulonate reductase	K08243	2e-28	6'-deoxychalcone synthase [EC:2.3.1.170]	GO:0006826//iron ion transport;GO:0055114//oxidation-reduction process	GO:0016491//oxidoreductase activity	-
CL7015.Contig2	tea	05..CHI	1142	207.964	5.34	124.892	4.83	chalcone isomerase [Camellia nitidissima]	sp|Q45QI7|CFI_CAMSI	1e-126	Chalcone--flavonone isomerase OS=Camellia sinensis GN=CHI PE=2 SV=2	--	--	--	K01859	2e-95	chalcone isomerase [EC:5.5.1.6]	-	-	-
Unigene18521	tea	06..F3H	1341	1309.89	7.18	746.009	6.61	flavonol synthase [Camellia sinensis]	sp|Q9ZWQ9|FLS_CITUN	2e-103	Flavonol synthase/flavanone 3-hydroxylase OS=Citrus unshiu GN=FLS PE=1 SV=1	COG3491	1e-22	Isopenicillin N synthase and related dioxygenases	K05278	8e-99	flavonol synthase [EC:1.14.11.23]	GO:0051555//flavonol biosynthetic process;GO:0055114//oxidation-reduction process	GO:0045431//flavonol synthase activity	-
Unigene11454	tea	06..F3H	353	74.3833	4.31	171.009	5.14	flavonol synthase [Camellia nitidissima]	sp|Q7XZQ6|FLS_PETCR	1e-32	Flavonol synthase/flavanone 3-hydroxylase OS=Petroselinum crispum GN=FLS PE=1 SV=1	--	--	--	K05278	9e-25	flavonol synthase [EC:1.14.11.23]	GO:0009813//flavonoid biosynthetic process;GO:0009628//response to abiotic stimulus	GO:0016706//oxidoreductase activity, acting on paired donors, with incorporation or reduction of molecular oxygen, 2-oxoglutarate as one donor, and incorporation of one atom each of oxygen into both donors	-
CL10542.Contig2	tea	06..F3H	1221	49.8064	3.91	70.2991	4.25	flavonol synthase [Camellia nitidissima]	sp|Q9M547|FLS_EUSER	6e-157	Flavonol synthase/flavanone 3-hydroxylase OS=Eustoma exaltatum subsp. russellianum GN=FLS PE=2 SV=1	COG3491	1e-23	Isopenicillin N synthase and related dioxygenases	K05278	1e-146	flavonol synthase [EC:1.14.11.23]	-	-	-
CL10542.Contig1	tea	06..F3H	1286	39.2135	3.67	97.982	4.58	flavonol synthase [Camellia nitidissima]	sp|Q07512|FLS_PETHY	5e-157	Flavonol synthase/flavanone 3-hydroxylase OS=Petunia hybrida GN=FL PE=2 SV=1	COG3491	1e-25	Isopenicillin N synthase and related dioxygenases	K05278	3e-147	flavonol synthase [EC:1.14.11.23]	-	-	-
Unigene20903	tea	06..F3H	1210	21.288	3.06	20.3472	3.01	PREDICTED: probable 2-oxoglutarate/Fe(II)-dependent dioxygenase-like [Vitis vinifera]	sp|Q07512|FLS_PETHY	2e-55	Flavonol synthase/flavanone 3-hydroxylase OS=Petunia hybrida GN=FL PE=2 SV=1	COG3491	8e-25	Isopenicillin N synthase and related dioxygenases	K06892	1e-57		GO:0009813//flavonoid biosynthetic process;GO:0055114//oxidation-reduction process	GO:0005506//iron ion binding;GO:0016706//oxidoreductase activity, acting on paired donors, with incorporation or reduction of molecular oxygen, 2-oxoglutarate as one donor, and incorporation of one atom each of oxygen into both donors	GO:0005777//peroxisome;GO:0009507//chloroplast
Unigene29566	tea	07..F3'5'H	2748	445.045	6.1	314.941	5.75	flavonoid 3&apos;,5&apos;-hydroxylase [Camellia sinensis]	sp|P48419|C75A3_PETHY	0	Flavonoid 3',5'-hydroxylase 2 OS=Petunia hybrida GN=CYP75A3 PE=2 SV=1	COG2124	7e-25	Cytochrome P450	K13083	0	cytochrome P450, family 75, subfamily A (flavonoid 3',5'-hydroxylase) [EC:1.14.13.88]	GO:0055114//oxidation-reduction process	GO:0020037//heme binding;GO:0016705//oxidoreductase activity, acting on paired donors, with incorporation or reduction of molecular oxygen;GO:0004497//monooxygenase activity;GO:0005506//iron ion binding;GO:0009055//electron carrier activity	-
Unigene28836	tea	07..F3'5'H	1907	19.9994	3	7.6853	2.04	unnamed protein product [Vitis vinifera]	sp|P48419|C75A3_PETHY	0	Flavonoid 3',5'-hydroxylase 2 OS=Petunia hybrida GN=CYP75A3 PE=2 SV=1	COG2124	5e-26	Cytochrome P450	K13083	0	cytochrome P450, family 75, subfamily A (flavonoid 3',5'-hydroxylase) [EC:1.14.13.88]	GO:0055114//oxidation-reduction process	GO:0020037//heme binding;GO:0016705//oxidoreductase activity, acting on paired donors, with incorporation or reduction of molecular oxygen;GO:0004497//monooxygenase activity;GO:0005506//iron ion binding;GO:0009055//electron carrier activity	-
Unigene5522	tea	07..F3'5'H	659	18.3737	2.91	9.2891	2.23	geraniol-10-hydroxylase [Camptotheca acuminata]	sp|O64635|C76C4_ARATH	1e-30	Cytochrome P450 76C4 OS=Arabidopsis thaliana GN=CYP76C4 PE=3 SV=1	--	--	--	K13083	9e-24	cytochrome P450, family 75, subfamily A (flavonoid 3',5'-hydroxylase) [EC:1.14.13.88]	GO:0055114//oxidation-reduction process	GO:0020037//heme binding;GO:0016705//oxidoreductase activity, acting on paired donors, with incorporation or reduction of molecular oxygen;GO:0004497//monooxygenase activity;GO:0005506//iron ion binding;GO:0009055//electron carrier activity	-
CL11387.Contig2	tea	07..F3'5'H	1564	3.4215	1.23	2.8855	1.06	PREDICTED: uncharacterized protein LOC101312974 [Fragaria vesca subsp. vesca]	sp|O04773|C75A6_CAMME	6e-14	Flavonoid 3',5'-hydroxylase OS=Campanula medium GN=CYP75A6 PE=2 SV=1	--	--	--	K10632	3e-43	BRCA1-associated protein [EC:6.3.2.19]	GO:0016567//protein ubiquitination;GO:0010029//regulation of seed germination	GO:0043130//ubiquitin binding;GO:0004842//ubiquitin-protein ligase activity;GO:0008270//zinc ion binding;GO:0046982//protein heterodimerization activity	-
Unigene6758	tea	07..F3'5'H	1807	1.5811	0.46	10.5586	2.36	PREDICTED: cytochrome P450 76C1-like [Vitis vinifera]	sp|O64637|C76C2_ARATH	5e-97	Cytochrome P450 76C2 OS=Arabidopsis thaliana GN=CYP76C2 PE=2 SV=1	COG2124	6e-29	Cytochrome P450	K13083	5e-97	cytochrome P450, family 75, subfamily A (flavonoid 3',5'-hydroxylase) [EC:1.14.13.88]	-	GO:0046872//metal ion binding;GO:0016705//oxidoreductase activity, acting on paired donors, with incorporation or reduction of molecular oxygen;GO:0004497//monooxygenase activity	-
CL7884.Contig1	tea	09..LAR	1315	1022.93	6.93	1271.02	7.15	leucoanthocyanidin reductase [Camellia sinensis var. sinensis]	sp|Q84V83|LAR_DESUN	1e-122	Leucoanthocyanidin reductase OS=Desmodium uncinatum GN=LAR PE=1 SV=1	--	--	--	K13081	7e-138	leucoanthocyanidin reductase [EC:1.17.1.3]	-	GO:0000166//nucleotide binding	-
CL7884.Contig2	tea	09..LAR	953	175.069	5.17	54.8569	4	leucoanthocyanidin reductase [Camellia sinensis]	sp|Q84V83|LAR_DESUN	2e-103	Leucoanthocyanidin reductase OS=Desmodium uncinatum GN=LAR PE=1 SV=1	--	--	--	K13081	1e-110	leucoanthocyanidin reductase [EC:1.17.1.3]	GO:0055114//oxidation-reduction process	GO:0033788;GO:0000166//nucleotide binding	-
Unigene5405	tea	09..LAR	707	119.756	4.79	34.5073	3.54	leucoanthocyanidin reductase 2 [Vitis vinifera]	sp|Q84V83|LAR_DESUN	4e-28	Leucoanthocyanidin reductase OS=Desmodium uncinatum GN=LAR PE=1 SV=1	--	--	--	K13081	2e-35	leucoanthocyanidin reductase [EC:1.17.1.3]	-	GO:0016491//oxidoreductase activity;GO:0000166//nucleotide binding	-
Unigene27009	tea	09..LAR	791	91.1575	4.51	28.0184	3.33	TPA: leucoanthocyanidin reductase 2 [Gossypium arboreum]	sp|Q84V83|LAR_DESUN	2e-84	Leucoanthocyanidin reductase OS=Desmodium uncinatum GN=LAR PE=1 SV=1	--	--	--	K13081	1e-97	leucoanthocyanidin reductase [EC:1.17.1.3]	-	GO:0000166//nucleotide binding	-
Unigene27576	tea	11..ANR	1426	1062.37	6.97	639.218	6.46	anthocyanidin reductase [Camellia sinensis]	sp|Q9SEV0|BAN_ARATH	6e-125	Anthocyanidin reductase OS=Arabidopsis thaliana GN=BAN PE=1 SV=2	COG0451	4e-34	Nucleoside-diphosphate-sugar epimerases	K08695	2e-163	anthocyanidin reductase [EC:1.3.1.77]	GO:0009964//negative regulation of flavonoid biosynthetic process	GO:0033729//anthocyanidin reductase activity;GO:0050662//coenzyme binding;GO:0000166//nucleotide binding	-
CL7019.Contig2	tea	11..ANR	1539	57.1362	4.05	67.8804	4.22	anthocyanidin reductase 1 [Camellia sinensis]	sp|Q9SEV0|BAN_ARATH	3e-118	Anthocyanidin reductase OS=Arabidopsis thaliana GN=BAN PE=1 SV=2	COG0451	4e-31	Nucleoside-diphosphate-sugar epimerases	K08695	9e-156	anthocyanidin reductase [EC:1.3.1.77]	GO:0009964//negative regulation of flavonoid biosynthetic process	GO:0033729//anthocyanidin reductase activity;GO:0050662//coenzyme binding;GO:0000166//nucleotide binding	-
CL3985.Contig2	tea	11..ANR	1311	26.6354	3.28	33.4012	3.51	PREDICTED: dihydroflavonol-4-reductase-like [Vitis vinifera]	sp|Q9SEV0|BAN_ARATH	2e-49	Anthocyanidin reductase OS=Arabidopsis thaliana GN=BAN PE=1 SV=2	COG0451	8e-18	Nucleoside-diphosphate-sugar epimerases	K08695	4e-51	anthocyanidin reductase [EC:1.3.1.77]	GO:0044237//cellular metabolic process;GO:0006694//steroid biosynthetic process;GO:0055114//oxidation-reduction process	GO:0003854//3-beta-hydroxy-delta5-steroid dehydrogenase activity;GO:0000166//nucleotide binding;GO:0050662//coenzyme binding;GO:0045552//dihydrokaempferol 4-reductase activity	-
CL7019.Contig1	tea	11..ANR	1471	9.4953	2.25	9.8113	2.28	anthocyanidin reductase 1 [Camellia sinensis]	sp|Q9SEV0|BAN_ARATH	1e-122	Anthocyanidin reductase OS=Arabidopsis thaliana GN=BAN PE=1 SV=2	COG0451	8e-32	Nucleoside-diphosphate-sugar epimerases	K08695	4e-160	anthocyanidin reductase [EC:1.3.1.77]	GO:0009964//negative regulation of flavonoid biosynthetic process	GO:0033729//anthocyanidin reductase activity;GO:0050662//coenzyme binding;GO:0000166//nucleotide binding	-
CL3985.Contig1	tea	11..ANR	1401	1.6832	0.52	1.5309	0.43	PREDICTED: dihydroflavonol-4-reductase-like [Vitis vinifera]	sp|P51103|DFRA_CALCH	2e-49	Dihydroflavonol-4-reductase OS=Callistephus chinensis GN=F PE=2 SV=1	COG0451	2e-18	Nucleoside-diphosphate-sugar epimerases	K08695	1e-51	anthocyanidin reductase [EC:1.3.1.77]	GO:0044237//cellular metabolic process;GO:0006694//steroid biosynthetic process;GO:0055114//oxidation-reduction process	GO:0003854//3-beta-hydroxy-delta5-steroid dehydrogenase activity;GO:0000166//nucleotide binding;GO:0050662//coenzyme binding;GO:0045552//dihydrokaempferol 4-reductase activity	-
CL5790.Contig1	tea	13..DFR	1597	60.0589	4.1	17.0113	2.83	dihydroflavonol 4-reductase [Camellia sinensis] >gi|6009513|dbj|BAA84940.1| dihydroflavonol 4-reductase [Camellia sinensis]	sp|P51105|DFRA_GERHY	3e-157	Dihydroflavonol-4-reductase OS=Gerbera hybrida GN=DFR PE=2 SV=1	COG0451	4e-27	Nucleoside-diphosphate-sugar epimerases	K13082	2e-153	bifunctional dihydroflavonol 4-reductase/flavanone 4-reductase [EC:1.1.1.219 1.1.1.234]	GO:0044237//cellular metabolic process	GO:0000166//nucleotide binding;GO:0050662//coenzyme binding;GO:0003824//catalytic activity	-
CL5790.Contig2	tea	13..DFR	1467	44.3602	3.79	17.3004	2.85	dihydroflavonol4-reductase [Camellia chekiangoleosa]	sp|Q9XES5|DFRA_MALDO	3e-134	Bifunctional dihydroflavonol 4-reductase/flavanone 4-reductase OS=Malus domestica GN=DFR PE=1 SV=1	COG0451	6e-27	Nucleoside-diphosphate-sugar epimerases	K13082	1e-131	bifunctional dihydroflavonol 4-reductase/flavanone 4-reductase [EC:1.1.1.219 1.1.1.234]	GO:0044237//cellular metabolic process	GO:0000166//nucleotide binding;GO:0050662//coenzyme binding;GO:0003824//catalytic activity	-
Unigene1954	tea	13..DFR	1190	36.5082	3.6	44.232	3.79	PREDICTED: dihydroflavonol-4-reductase-like [Vitis vinifera]	sp|P51103|DFRA_CALCH	2e-84	Dihydroflavonol-4-reductase OS=Callistephus chinensis GN=F PE=2 SV=1	COG0451	5e-27	Nucleoside-diphosphate-sugar epimerases	K13082	2e-82	bifunctional dihydroflavonol 4-reductase/flavanone 4-reductase [EC:1.1.1.219 1.1.1.234]	GO:0044249//cellular biosynthetic process;GO:0016131//brassinosteroid metabolic process;GO:1901362;GO:0044283	GO:0005488//binding;GO:0016491//oxidoreductase activity	-
CL8676.Contig1	tea	13..DFR	1506	16.2005	2.79	7.6251	2.03	unnamed protein product [Vitis vinifera]	sp|P51110|DFRA_VITVI	6e-113	Dihydroflavonol-4-reductase OS=Vitis vinifera GN=DFR PE=1 SV=1	COG0451	2e-26	Nucleoside-diphosphate-sugar epimerases	K13082	3e-115	bifunctional dihydroflavonol 4-reductase/flavanone 4-reductase [EC:1.1.1.219 1.1.1.234]	GO:0009813//flavonoid biosynthetic process	GO:0005488//binding;GO:0016491//oxidoreductase activity	-
CL9074.Contig2	tea	13..DFR	1228	11.7067	2.46	6.6951	1.9	PREDICTED: dihydroflavonol-4-reductase [Vitis vinifera] >gi|296089144|emb|CBI38847.3| unnamed protein product [Vitis vinifera]	sp|P51103|DFRA_CALCH	1e-88	Dihydroflavonol-4-reductase OS=Callistephus chinensis GN=F PE=2 SV=1	COG0451	3e-26	Nucleoside-diphosphate-sugar epimerases	K13082	8e-91	bifunctional dihydroflavonol 4-reductase/flavanone 4-reductase [EC:1.1.1.219 1.1.1.234]	GO:0055114//oxidation-reduction process;GO:0009813//flavonoid biosynthetic process;GO:0010422//regulation of brassinosteroid biosynthetic process	GO:0045552//dihydrokaempferol 4-reductase activity;GO:0000166//nucleotide binding;GO:0050662//coenzyme binding	GO:0005737//cytoplasm
CL3985.Contig3	tea	13..DFR	1432	11.274	2.42	7.2703	1.98	unnamed protein product [Vitis vinifera]	sp|P51103|DFRA_CALCH	2e-50	Dihydroflavonol-4-reductase OS=Callistephus chinensis GN=F PE=2 SV=1	COG0451	5e-18	Nucleoside-diphosphate-sugar epimerases	K13082	1e-51	bifunctional dihydroflavonol 4-reductase/flavanone 4-reductase [EC:1.1.1.219 1.1.1.234]	GO:0044237//cellular metabolic process;GO:0006694//steroid biosynthetic process;GO:0055114//oxidation-reduction process	GO:0003854//3-beta-hydroxy-delta5-steroid dehydrogenase activity;GO:0000166//nucleotide binding;GO:0050662//coenzyme binding;GO:0045552//dihydrokaempferol 4-reductase activity	-
CL8676.Contig2	tea	13..DFR	1155	7.4993	2.01	3.946	1.37	unnamed protein product [Vitis vinifera]	sp|Q9XES5|DFRA_MALDO	5e-118	Bifunctional dihydroflavonol 4-reductase/flavanone 4-reductase OS=Malus domestica GN=DFR PE=1 SV=1	COG0451	6e-29	Nucleoside-diphosphate-sugar epimerases	K13082	2e-118	bifunctional dihydroflavonol 4-reductase/flavanone 4-reductase [EC:1.1.1.219 1.1.1.234]	GO:0009813//flavonoid biosynthetic process	GO:0005488//binding;GO:0016491//oxidoreductase activity	-
Unigene14508	tea	13..DFR	1275	5.8332	1.76	1.9976	0.69	PREDICTED: dihydroflavonol-4-reductase-like [Vitis vinifera]	sp|P51110|DFRA_VITVI	3e-47	Dihydroflavonol-4-reductase OS=Vitis vinifera GN=DFR PE=1 SV=1	--	--	--	K13082	2e-48	bifunctional dihydroflavonol 4-reductase/flavanone 4-reductase [EC:1.1.1.219 1.1.1.234]	GO:0044237//cellular metabolic process;GO:0044710	GO:0005488//binding;GO:0016491//oxidoreductase activity	-
Unigene8321	tea	13..DFR	611	5.2697	1.66	16.8931	2.83	predicted protein [Populus trichocarpa] >gi|222843017|gb|EEE80564.1| predicted protein [Populus trichocarpa]	sp|P51102|DFRA_ARATH	1e-45	Dihydroflavonol-4-reductase OS=Arabidopsis thaliana GN=DFRA PE=3 SV=2	--	--	--	K13082	3e-45	bifunctional dihydroflavonol 4-reductase/flavanone 4-reductase [EC:1.1.1.219 1.1.1.234]	GO:0009813//flavonoid biosynthetic process;GO:0010422//regulation of brassinosteroid biosynthetic process	GO:0016491//oxidoreductase activity;GO:0000166//nucleotide binding;GO:0050662//coenzyme binding	GO:0005737//cytoplasm
Unigene3257	tea	13..DFR	1220	2.156	0.77	12.0496	2.49	PREDICTED: dihydroflavonol-4-reductase-like [Vitis vinifera]	sp|P51102|DFRA_ARATH	2e-69	Dihydroflavonol-4-reductase OS=Arabidopsis thaliana GN=DFRA PE=3 SV=2	COG0451	2e-19	Nucleoside-diphosphate-sugar epimerases	K13082	2e-71	bifunctional dihydroflavonol 4-reductase/flavanone 4-reductase [EC:1.1.1.219 1.1.1.234]	GO:0010162//seed dormancy process;GO:0055114//oxidation-reduction process;GO:0009062//fatty acid catabolic process;GO:0009686//gibberellin biosynthetic process;GO:0009740//gibberellic acid mediated signaling pathway	GO:0045551//cinnamyl-alcohol dehydrogenase activity;GO:0045552//dihydrokaempferol 4-reductase activity;GO:0000166//nucleotide binding;GO:0050662//coenzyme binding	GO:0005634//nucleus
CL9074.Contig1	tea	13..DFR	809	0.8969	0	0.7732	0	unnamed protein product [Vitis vinifera]	sp|Q9XES5|DFRA_MALDO	8e-59	Bifunctional dihydroflavonol 4-reductase/flavanone 4-reductase OS=Malus domestica GN=DFR PE=1 SV=1	COG0451	2e-22	Nucleoside-diphosphate-sugar epimerases	K13082	2e-59	bifunctional dihydroflavonol 4-reductase/flavanone 4-reductase [EC:1.1.1.219 1.1.1.234]	GO:0055114//oxidation-reduction process;GO:0009813//flavonoid biosynthetic process;GO:0010422//regulation of brassinosteroid biosynthetic process	GO:0045552//dihydrokaempferol 4-reductase activity;GO:0000166//nucleotide binding;GO:0050662//coenzyme binding	GO:0005737//cytoplasm
Unigene16358	tea	14..FLS	1842	30.7253	3.43	19.77	2.98	PREDICTED: probable 2-oxoglutarate/Fe(II)-dependent dioxygenase-like [Vitis vinifera]	sp|Q39224|SRG1_ARATH	6e-48	Protein SRG1 OS=Arabidopsis thaliana GN=SRG1 PE=2 SV=1	COG3491	1e-18	Isopenicillin N synthase and related dioxygenases	K05278	1e-40	flavonol synthase [EC:1.14.11.23]	-	-	-
Unigene2239	tea	14..FLS	1053	19.8969	2.99	14.0031	2.64	PREDICTED: protein SRG1 [Vitis vinifera] >gi|147790901|emb|CAN77231.1| hypothetical protein VITISV_002774 [Vitis vinifera] >gi|296084536|emb|CBI25557.3| unnamed protein product [Vitis vinifera]	sp|D4N502|DIOX3_PAPSO	8e-60	Codeine O-demethylase OS=Papaver somniferum GN=CODM PE=1 SV=1	COG3491	2e-19	Isopenicillin N synthase and related dioxygenases	K05278	9e-50	flavonol synthase [EC:1.14.11.23]	GO:0055114//oxidation-reduction process	GO:0016706//oxidoreductase activity, acting on paired donors, with incorporation or reduction of molecular oxygen, 2-oxoglutarate as one donor, and incorporation of one atom each of oxygen into both donors	-
Unigene22150	tea	14..FLS	1356	19.6648	2.98	6.9858	1.94	hypothetical protein PRUPE_ppa007716mg [Prunus persica]	sp|A2A1A0|NCS1_COPJA	3e-108	S-norcoclaurine synthase 1 OS=Coptis japonica GN=NCS1 PE=1 SV=1	COG3491	2e-26	Isopenicillin N synthase and related dioxygenases	K05278	7e-56	flavonol synthase [EC:1.14.11.23]	GO:0051555//flavonol biosynthetic process;GO:0055114//oxidation-reduction process	GO:0045431//flavonol synthase activity	-
CL4885.Contig1	tea	14..FLS	1273	15.4608	2.74	23.0959	3.14	PREDICTED: protein SRG1-like [Solanum lycopersicum]	sp|Q39224|SRG1_ARATH	3e-54	Protein SRG1 OS=Arabidopsis thaliana GN=SRG1 PE=2 SV=1	COG3491	1e-19	Isopenicillin N synthase and related dioxygenases	K05278	3e-45	flavonol synthase [EC:1.14.11.23]	GO:0055114//oxidation-reduction process	GO:0016706//oxidoreductase activity, acting on paired donors, with incorporation or reduction of molecular oxygen, 2-oxoglutarate as one donor, and incorporation of one atom each of oxygen into both donors	-
Unigene30715	tea	14..FLS	1312	12.7545	2.55	4.6317	1.53	PREDICTED: protein SRG1-like [Solanum lycopersicum]	sp|Q39224|SRG1_ARATH	6e-78	Protein SRG1 OS=Arabidopsis thaliana GN=SRG1 PE=2 SV=1	COG3491	3e-26	Isopenicillin N synthase and related dioxygenases	K05278	1e-58	flavonol synthase [EC:1.14.11.23]	GO:0051555//flavonol biosynthetic process;GO:0055114//oxidation-reduction process	GO:0045431//flavonol synthase activity	GO:0005737//cytoplasm
Unigene24067	tea	14..FLS	1110	11.9298	2.48	5.0318	1.62	predicted protein [Populus trichocarpa] >gi|222866039|gb|EEF03170.1| predicted protein [Populus trichocarpa]	sp|Q39224|SRG1_ARATH	2e-64	Protein SRG1 OS=Arabidopsis thaliana GN=SRG1 PE=2 SV=1	COG3491	2e-22	Isopenicillin N synthase and related dioxygenases	K05278	1e-50	flavonol synthase [EC:1.14.11.23]	GO:0055114//oxidation-reduction process	GO:0016706//oxidoreductase activity, acting on paired donors, with incorporation or reduction of molecular oxygen, 2-oxoglutarate as one donor, and incorporation of one atom each of oxygen into both donors	-
Unigene18564	tea	14..FLS	561	5.4969	1.7	1.9116	0.65	PREDICTED: protein SRG1 [Vitis vinifera] >gi|147790901|emb|CAN77231.1| hypothetical protein VITISV_002774 [Vitis vinifera] >gi|296084536|emb|CBI25557.3| unnamed protein product [Vitis vinifera]	sp|D4N502|DIOX3_PAPSO	9e-33	Codeine O-demethylase OS=Papaver somniferum GN=CODM PE=1 SV=1	COG3491	2e-17	Isopenicillin N synthase and related dioxygenases	K05278	5e-29	flavonol synthase [EC:1.14.11.23]	GO:0051555//flavonol biosynthetic process;GO:0055114//oxidation-reduction process	GO:0045431//flavonol synthase activity	-
CL7841.Contig2	tea	14..FLS	1613	3.4019	1.22	3.7674	1.33	hypothetical protein PRUPE_ppa009079mg [Prunus persica]	sp|Q9FFQ4|FLS5_ARATH	4e-15	Probable flavonol synthase 5 OS=Arabidopsis thaliana GN=FLS5 PE=2 SV=1	COG3491	7e-32	Isopenicillin N synthase and related dioxygenases	K06892	3e-75		GO:0051555//flavonol biosynthetic process;GO:0055114//oxidation-reduction process	GO:0045431//flavonol synthase activity;GO:0051536//iron-sulfur cluster binding;GO:0005506//iron ion binding;GO:0016702//oxidoreductase activity, acting on single donors with incorporation of molecular oxygen, incorporation of two atoms of oxygen	GO:0005777//peroxisome
CL1363.Contig3	tea	14..FLS	1211	0.337	0	1.8818	0.63	Leucoanthocyanidin dioxygenase, putative [Ricinus communis] >gi|223526473|gb|EEF28746.1| Leucoanthocyanidin dioxygenase, putative [Ricinus communis]	sp|Q39224|SRG1_ARATH	4e-50	Protein SRG1 OS=Arabidopsis thaliana GN=SRG1 PE=2 SV=1	COG3491	4e-24	Isopenicillin N synthase and related dioxygenases	K05278	2e-50	flavonol synthase [EC:1.14.11.23]	GO:0055114//oxidation-reduction process;GO:0080167//response to karrikin	GO:0005506//iron ion binding;GO:0016702//oxidoreductase activity, acting on single donors with incorporation of molecular oxygen, incorporation of two atoms of oxygen;GO:0050589//leucocyanidin oxygenase activity	-
CL7841.Contig3	tea	14..FLS	801	0.6794	0	0.8925	0	hypothetical protein PRUPE_ppa009079mg [Prunus persica]	sp|Q9FFQ4|FLS5_ARATH	2e-15	Probable flavonol synthase 5 OS=Arabidopsis thaliana GN=FLS5 PE=2 SV=1	COG3491	3e-32	Isopenicillin N synthase and related dioxygenases	K06892	1e-75		GO:0051555//flavonol biosynthetic process;GO:0055114//oxidation-reduction process	GO:0045431//flavonol synthase activity;GO:0051536//iron-sulfur cluster binding;GO:0005506//iron ion binding;GO:0016702//oxidoreductase activity, acting on single donors with incorporation of molecular oxygen, incorporation of two atoms of oxygen	GO:0005777//peroxisome
CL9391.Contig8	tea	14..FLS	2303	0.2757	0	0.0388	0	PREDICTED: protein SRG1-like [Solanum lycopersicum]	sp|Q39224|SRG1_ARATH	5e-76	Protein SRG1 OS=Arabidopsis thaliana GN=SRG1 PE=2 SV=1	COG3491	7e-26	Isopenicillin N synthase and related dioxygenases	K05278	2e-55	flavonol synthase [EC:1.14.11.23]	GO:0051555//flavonol biosynthetic process;GO:0055114//oxidation-reduction process	GO:0045431//flavonol synthase activity	GO:0005737//cytoplasm
Unigene43579	tea	14..FLS	519	0.1748	0	8.8676	2.18	PREDICTED: protein SRG1 [Vitis vinifera]	sp|D4N502|DIOX3_PAPSO	6e-35	Codeine O-demethylase OS=Papaver somniferum GN=CODM PE=1 SV=1	--	--	--	K05278	8e-18	flavonol synthase [EC:1.14.11.23]	-	GO:0016491//oxidoreductase activity	-
CL1326.Contig2	oiltea	01..PAL	930	184.91	5.22	145.747	4.98	phenylalanine ammonia-lyase [Camellia japonica]	sp|P45726|PALY_CAMSI	3e-120	Phenylalanine ammonia-lyase OS=Camellia sinensis GN=PAL PE=2 SV=1	--	--	--	K10775	2e-121	phenylalanine ammonia-lyase [EC:4.3.1.24]	GO:0009800//cinnamic acid biosynthetic process;GO:0006559//L-phenylalanine catabolic process	GO:0045548//phenylalanine ammonia-lyase activity	GO:0005737//cytoplasm
CL1326.Contig9	oiltea	01..PAL	1467	91.0448	4.51	99.9261	4.6	phenylalanine ammonia-lyase [Camellia sinensis]	sp|P45726|PALY_CAMSI	0	Phenylalanine ammonia-lyase OS=Camellia sinensis GN=PAL PE=2 SV=1	COG2986	1e-29	Histidine ammonia-lyase	K10775	0	phenylalanine ammonia-lyase [EC:4.3.1.24]	GO:0009800//cinnamic acid biosynthetic process;GO:0006559//L-phenylalanine catabolic process	GO:0045548//phenylalanine ammonia-lyase activity	GO:0005737//cytoplasm
CL1326.Contig3	oiltea	01..PAL	1119	78.7049	4.37	92.3874	4.53	RecName: Full=Phenylalanine ammonia-lyase >gi|662271|dbj|BAA05643.1| phenylalanine ammonia-lyase [Camellia sinensis]	sp|P45726|PALY_CAMSI	1e-171	Phenylalanine ammonia-lyase OS=Camellia sinensis GN=PAL PE=2 SV=1	COG2986	4e-32	Histidine ammonia-lyase	K10775	9e-147	phenylalanine ammonia-lyase [EC:4.3.1.24]	-	-	-
CL1326.Contig6	oiltea	01..PAL	1549	76.5714	4.34	65.0368	4.17	phenylalanine ammonia-lyase [Camellia oleifera]	sp|P45726|PALY_CAMSI	0	Phenylalanine ammonia-lyase OS=Camellia sinensis GN=PAL PE=2 SV=1	COG2986	7e-58	Histidine ammonia-lyase	K10775	0	phenylalanine ammonia-lyase [EC:4.3.1.24]	GO:0009800//cinnamic acid biosynthetic process;GO:0006559//L-phenylalanine catabolic process	GO:0045548//phenylalanine ammonia-lyase activity	GO:0005737//cytoplasm
CL1326.Contig7	oiltea	01..PAL	295	70.2749	4.25	83.3448	4.42	phenylalanine ammonia-lyase [Daucus carota]	sp|P45729|PAL3_PETCR	1e-47	Phenylalanine ammonia-lyase 3 OS=Petroselinum crispum GN=PAL3 PE=2 SV=1	COG2986	3e-16	Histidine ammonia-lyase	K10775	2e-44	phenylalanine ammonia-lyase [EC:4.3.1.24]	-	-	-
Unigene20248	oiltea	01..PAL	407	52.3678	3.96	67.1351	4.21	phenylalanine ammonia-lyase [Camellia chekiangoleosa]	sp|P45726|PALY_CAMSI	1e-64	Phenylalanine ammonia-lyase OS=Camellia sinensis GN=PAL PE=2 SV=1	--	--	--	K10775	2e-61	phenylalanine ammonia-lyase [EC:4.3.1.24]	GO:0009800//cinnamic acid biosynthetic process;GO:0006559//L-phenylalanine catabolic process	GO:0045548//phenylalanine ammonia-lyase activity	GO:0005737//cytoplasm
CL1326.Contig1	oiltea	01..PAL	499	48.7452	3.89	66.3163	4.19	phenylalanine ammonia-lyase [Camellia japonica]	sp|P45726|PALY_CAMSI	1e-90	Phenylalanine ammonia-lyase OS=Camellia sinensis GN=PAL PE=2 SV=1	COG2986	4e-21	Histidine ammonia-lyase	K10775	6e-90	phenylalanine ammonia-lyase [EC:4.3.1.24]	GO:0009800//cinnamic acid biosynthetic process;GO:0006559//L-phenylalanine catabolic process	GO:0045548//phenylalanine ammonia-lyase activity	GO:0005737//cytoplasm
CL1326.Contig11	oiltea	01..PAL	1519	46.0256	3.83	149.376	5.01	PREDICTED: phenylalanine ammonia-lyase [Vitis vinifera]	sp|P45726|PALY_CAMSI	0	Phenylalanine ammonia-lyase OS=Camellia sinensis GN=PAL PE=2 SV=1	COG2986	3e-55	Histidine ammonia-lyase	K10775	0	phenylalanine ammonia-lyase [EC:4.3.1.24]	GO:0009800//cinnamic acid biosynthetic process;GO:0006559//L-phenylalanine catabolic process	GO:0045548//phenylalanine ammonia-lyase activity	GO:0005737//cytoplasm
CL1326.Contig8	oiltea	01..PAL	1029	38.0289	3.64	41.5647	3.73	RecName: Full=Phenylalanine ammonia-lyase >gi|662271|dbj|BAA05643.1| phenylalanine ammonia-lyase [Camellia sinensis]	sp|P45726|PALY_CAMSI	5e-152	Phenylalanine ammonia-lyase OS=Camellia sinensis GN=PAL PE=2 SV=1	COG2986	1e-31	Histidine ammonia-lyase	K10775	1e-144	phenylalanine ammonia-lyase [EC:4.3.1.24]	-	-	-
Unigene3745	oiltea	01..PAL	232	37.6686	3.63	48.0374	3.87	phenylalanine ammonia lyase 2 [Platycodon grandiflorus]	sp|P45727|PALY_PERAE	1e-37	Phenylalanine ammonia-lyase OS=Persea americana GN=PAL PE=2 SV=1	COG2986	2e-06	Histidine ammonia-lyase	K10775	6e-37	phenylalanine ammonia-lyase [EC:4.3.1.24]	GO:0009800//cinnamic acid biosynthetic process;GO:0006559//L-phenylalanine catabolic process	GO:0045548//phenylalanine ammonia-lyase activity	GO:0005737//cytoplasm
CL1326.Contig4	oiltea	01..PAL	821	33.8257	3.52	112.704	4.72	phenylalanine ammonia-lyase [Populus trichocarpa]	sp|P45731|PAL1_POPKI	4e-130	Phenylalanine ammonia-lyase G1 OS=Populus kitakamiensis GN=PALG1 PE=3 SV=1	--	--	--	K10775	6e-131	phenylalanine ammonia-lyase [EC:4.3.1.24]	GO:0009800//cinnamic acid biosynthetic process;GO:0006559//L-phenylalanine catabolic process	GO:0045548//phenylalanine ammonia-lyase activity	GO:0005737//cytoplasm
Unigene17385	oiltea	01..PAL	490	29.8239	3.4	37.508	3.62	phenylalanine ammonia-lyase [Populus tomentosa]	sp|Q43052|PAL2_POPKI	9e-76	Phenylalanine ammonia-lyase G2B OS=Populus kitakamiensis GN=PALG2B PE=3 SV=1	--	--	--	K10775	2e-76	phenylalanine ammonia-lyase [EC:4.3.1.24]	GO:0009800//cinnamic acid biosynthetic process;GO:0006559//L-phenylalanine catabolic process	GO:0045548//phenylalanine ammonia-lyase activity	GO:0005737//cytoplasm
Unigene3442	oiltea	01..PAL	370	28.2118	3.34	24.9685	3.22	phenylalanine ammonia-lyase [Populus tomentosa]	sp|Q42858|PAL2_IPOBA	2e-60	Phenylalanine ammonia-lyase OS=Ipomoea batatas PE=2 SV=1	COG2986	4e-15	Histidine ammonia-lyase	K10775	2e-60	phenylalanine ammonia-lyase [EC:4.3.1.24]	GO:0009800//cinnamic acid biosynthetic process;GO:0006559//L-phenylalanine catabolic process	GO:0045548//phenylalanine ammonia-lyase activity	GO:0005737//cytoplasm
Unigene11215	oiltea	01..PAL	324	22.9267	3.13	25.647	3.24	Phenylalanine ammonia-lyase, putative [Ricinus communis] >gi|223531091|gb|EEF32940.1| Phenylalanine ammonia-lyase, putative [Ricinus communis]	sp|Q04593|PAL2_PEA	3e-34	Phenylalanine ammonia-lyase 2 OS=Pisum sativum GN=PAL2 PE=2 SV=1	--	--	--	K10775	3e-34	phenylalanine ammonia-lyase [EC:4.3.1.24]	GO:0009800//cinnamic acid biosynthetic process;GO:0006559//L-phenylalanine catabolic process	GO:0045548//phenylalanine ammonia-lyase activity	GO:0005737//cytoplasm
CL1326.Contig12	oiltea	01..PAL	313	20.6301	3.03	20.9263	3.04	phenylalanine ammonia-lyase [Camellia japonica]	sp|P27990|PALY_MEDSA	8e-43	Phenylalanine ammonia-lyase OS=Medicago sativa PE=2 SV=1	--	--	--	K10775	2e-44	phenylalanine ammonia-lyase [EC:4.3.1.24]	GO:0009800//cinnamic acid biosynthetic process;GO:0006559//L-phenylalanine catabolic process	GO:0045548//phenylalanine ammonia-lyase activity	GO:0005737//cytoplasm
Unigene2448	oiltea	01..PAL	289	17.3035	2.85	14.7148	2.69	phenylalanine ammonialyase 1 [Coffea arabica]	sp|P45727|PALY_PERAE	5e-49	Phenylalanine ammonia-lyase OS=Persea americana GN=PAL PE=2 SV=1	COG2986	8e-09	Histidine ammonia-lyase	K10775	9e-49	phenylalanine ammonia-lyase [EC:4.3.1.24]	GO:0009800//cinnamic acid biosynthetic process;GO:0006559//L-phenylalanine catabolic process	GO:0045548//phenylalanine ammonia-lyase activity	GO:0005737//cytoplasm
CL1326.Contig10	oiltea	01..PAL	1542	15.0815	2.71	19.9071	2.99	phenylalanine ammonia-lyase [Camellia oleifera]	sp|Q43052|PAL2_POPKI	0	Phenylalanine ammonia-lyase G2B OS=Populus kitakamiensis GN=PALG2B PE=3 SV=1	COG2986	5e-58	Histidine ammonia-lyase	K10775	0	phenylalanine ammonia-lyase [EC:4.3.1.24]	GO:0009800//cinnamic acid biosynthetic process;GO:0006559//L-phenylalanine catabolic process	GO:0045548//phenylalanine ammonia-lyase activity	GO:0005737//cytoplasm
CL1326.Contig5	oiltea	01..PAL	351	14.5237	2.68	22.9778	3.13	phenylalanine ammonia-lyase [Eucalyptus robusta] >gi|377823701|dbj|BAL63070.1| phenylalanine ammonia-lyase [Eucalyptus robusta]	sp|P45733|PAL3_TOBAC	5e-56	Phenylalanine ammonia-lyase OS=Nicotiana tabacum PE=2 SV=1	COG2986	7e-16	Histidine ammonia-lyase	K10775	7e-56	phenylalanine ammonia-lyase [EC:4.3.1.24]	GO:0006979//response to oxidative stress;GO:0010224//response to UV-B;GO:0009800//cinnamic acid biosynthetic process;GO:0006559//L-phenylalanine catabolic process;GO:0009555//pollen development;GO:0046274//lignin catabolic process;GO:0009819//drought recovery;GO:0046244//salicylic acid catabolic process;GO:0080167//response to karrikin	GO:0045548//phenylalanine ammonia-lyase activity	GO:0005737//cytoplasm
CL3223.Contig1	oiltea	01..PAL	701	6.7874	1.92	7.1124	1.96	phenylalanine ammonia lyase 2 [Platycodon grandiflorus]	sp|P27991|PAL1_SOYBN	6e-76	Phenylalanine ammonia-lyase 1 OS=Glycine max GN=PAL1 PE=3 SV=1	COG2986	8e-14	Histidine ammonia-lyase	K10775	9e-78	phenylalanine ammonia-lyase [EC:4.3.1.24]	GO:0009800//cinnamic acid biosynthetic process;GO:0006559//L-phenylalanine catabolic process	GO:0045548//phenylalanine ammonia-lyase activity	GO:0005737//cytoplasm
CL3223.Contig2	oiltea	01..PAL	830	3.1002	1.13	4.0635	1.4	phenylalanine ammonia lyase 2 [Platycodon grandiflorus]	sp|Q42667|PALY_CITLI	6e-75	Phenylalanine ammonia-lyase OS=Citrus limon GN=PAL6 PE=2 SV=1	COG2986	1e-13	Histidine ammonia-lyase	K10775	2e-76	phenylalanine ammonia-lyase [EC:4.3.1.24]	GO:0009800//cinnamic acid biosynthetic process;GO:0006559//L-phenylalanine catabolic process	GO:0045548//phenylalanine ammonia-lyase activity	GO:0005737//cytoplasm
CL7952.Contig2	oiltea	03..4CL	2129	271.509	5.6	232.163	5.45	4-coumaroyl CoA ligase [Camellia sinensis]	sp|P31687|4CL2_SOYBN	0	4-coumarate--CoA ligase 2 OS=Glycine max PE=2 SV=2	COG0318	8e-68	Acyl-CoA synthetases (AMP-forming)/AMP-acid ligases II	K01904	0	4-coumarate--CoA ligase [EC:6.2.1.12]	GO:0010584//pollen exine formation;GO:0055114//oxidation-reduction process;GO:0009411//response to UV	GO:0047077;GO:0016207//4-coumarate-CoA ligase activity	-
CL7094.Contig2	oiltea	03..4CL	1799	137.852	4.93	335.396	5.82	PREDICTED: putative peroxisomal-coenzyme A synthetase-like [Vitis vinifera]	sp|Q9SMT7|4CLLA_ARATH	0	4-coumarate--CoA ligase-like 10 OS=Arabidopsis thaliana GN=4CLL10 PE=2 SV=1	COG0318	2e-128	Acyl-CoA synthetases (AMP-forming)/AMP-acid ligases II	K01904	2e-57	4-coumarate--CoA ligase [EC:6.2.1.12]	GO:0015706//nitrate transport;GO:0010214//seed coat development;GO:0010167//response to nitrate;GO:0046482//para-aminobenzoic acid metabolic process;GO:0010030//positive regulation of seed germination;GO:0033611//oxalate catabolic process;GO:0046686//response to cadmium ion;GO:0050832//defense response to fungus	GO:0050203//oxalate-CoA ligase activity;GO:0008756//o-succinylbenzoate-CoA ligase activity;GO:0016208//AMP binding	GO:0005829//cytosol;GO:0005739//mitochondrion;GO:0009506//plasmodesma;GO:0009570//chloroplast stroma;GO:0048046//apoplast
CL6416.Contig2	oiltea	03..4CL	1834	32.3494	3.48	25.0531	3.22	PREDICTED: 4-coumarate--CoA ligase-like 9-like [Vitis vinifera]	sp|Q84P23|4CLL9_ARATH	0	4-coumarate--CoA ligase-like 9 OS=Arabidopsis thaliana GN=4CLL9 PE=1 SV=2	COG0318	5e-59	Acyl-CoA synthetases (AMP-forming)/AMP-acid ligases II	K10526	6e-130	OPC-8:0 CoA ligase 1 [EC:6.2.1.-]	GO:0009695//jasmonic acid biosynthetic process;GO:0055114//oxidation-reduction process	GO:0004321//fatty-acyl-CoA synthase activity;GO:0016874//ligase activity;GO:0047077	GO:0005777//peroxisome
CL7048.Contig1	oiltea	03..4CL	1886	15.3941	2.73	12.8809	2.56	AMP dependent CoA ligase, putative [Ricinus communis] >gi|223551341|gb|EEF52827.1| AMP dependent CoA ligase, putative [Ricinus communis]	sp|Q84P21|4CLL5_ARATH	0	4-coumarate--CoA ligase-like 5 OS=Arabidopsis thaliana GN=4CLL5 PE=1 SV=2	COG0318	3e-67	Acyl-CoA synthetases (AMP-forming)/AMP-acid ligases II	K10526	0	OPC-8:0 CoA ligase 1 [EC:6.2.1.-]	GO:0009753//response to jasmonic acid stimulus;GO:0055114//oxidation-reduction process;GO:0009620//response to fungus;GO:0009611//response to wounding;GO:0009698//phenylpropanoid metabolic process;GO:0009695//jasmonic acid biosynthetic process;GO:0010200//response to chitin	GO:0016207//4-coumarate-CoA ligase activity;GO:0005524//ATP binding;GO:0047077	GO:0005777//peroxisome;GO:0009507//chloroplast
CL7048.Contig3	oiltea	03..4CL	2134	15.1067	2.72	12.6896	2.54	AMP dependent CoA ligase, putative [Ricinus communis] >gi|223551341|gb|EEF52827.1| AMP dependent CoA ligase, putative [Ricinus communis]	sp|Q84P21|4CLL5_ARATH	0	4-coumarate--CoA ligase-like 5 OS=Arabidopsis thaliana GN=4CLL5 PE=1 SV=2	COG0318	3e-67	Acyl-CoA synthetases (AMP-forming)/AMP-acid ligases II	K10526	0	OPC-8:0 CoA ligase 1 [EC:6.2.1.-]	GO:0009753//response to jasmonic acid stimulus;GO:0055114//oxidation-reduction process;GO:0009620//response to fungus;GO:0009611//response to wounding;GO:0009698//phenylpropanoid metabolic process;GO:0009695//jasmonic acid biosynthetic process;GO:0010200//response to chitin	GO:0016207//4-coumarate-CoA ligase activity;GO:0005524//ATP binding;GO:0047077	GO:0005777//peroxisome;GO:0009507//chloroplast
CL11495.Contig1	oiltea	03..4CL	1795	14.9844	2.71	18.3539	2.91	PREDICTED: 4-coumarate--CoA ligase-like 7-like [Fragaria vesca subsp. vesca]	sp|Q9M0X9|4CLL7_ARATH	0	4-coumarate--CoA ligase-like 7 OS=Arabidopsis thaliana GN=4CLL7 PE=1 SV=1	COG0318	1e-71	Acyl-CoA synthetases (AMP-forming)/AMP-acid ligases II	K01904	0	4-coumarate--CoA ligase [EC:6.2.1.12]	GO:0009851//auxin biosynthetic process;GO:0009695//jasmonic acid biosynthetic process;GO:0055114//oxidation-reduction process	GO:0004321//fatty-acyl-CoA synthase activity;GO:0047077;GO:0016207//4-coumarate-CoA ligase activity	GO:0005777//peroxisome
CL1166.Contig1	oiltea	03..4CL	1837	9.3824	2.24	7.0779	1.96	PREDICTED: 4-coumarate--CoA ligase 1 isoform 1 [Vitis vinifera]	sp|O24146|4CL2_TOBAC	0	4-coumarate--CoA ligase 2 OS=Nicotiana tabacum GN=4CL2 PE=2 SV=1	COG0318	1e-72	Acyl-CoA synthetases (AMP-forming)/AMP-acid ligases II	K01904	0	4-coumarate--CoA ligase [EC:6.2.1.12]	GO:0055114//oxidation-reduction process	GO:0047077;GO:0016874//ligase activity	-
Unigene9107	oiltea	03..4CL	1169	8.0987	2.09	10.9552	2.39	PREDICTED: 4-coumarate--CoA ligase-like 9 [Vitis vinifera] >gi|297738374|emb|CBI27575.3| unnamed protein product [Vitis vinifera]	sp|Q84P23|4CLL9_ARATH	8e-69	4-coumarate--CoA ligase-like 9 OS=Arabidopsis thaliana GN=4CLL9 PE=1 SV=2	COG0318	9e-17	Acyl-CoA synthetases (AMP-forming)/AMP-acid ligases II	K10526	2e-49	OPC-8:0 CoA ligase 1 [EC:6.2.1.-]	GO:0008152//metabolic process	GO:0003824//catalytic activity	-
CL6416.Contig1	oiltea	03..4CL	1798	6.8857	1.93	10.5209	2.35	PREDICTED: 4-coumarate--CoA ligase-like 9-like [Glycine max]	sp|Q84P23|4CLL9_ARATH	0	4-coumarate--CoA ligase-like 9 OS=Arabidopsis thaliana GN=4CLL9 PE=1 SV=2	COG0318	1e-57	Acyl-CoA synthetases (AMP-forming)/AMP-acid ligases II	K10526	4e-131	OPC-8:0 CoA ligase 1 [EC:6.2.1.-]	GO:0009695//jasmonic acid biosynthetic process;GO:0055114//oxidation-reduction process	GO:0004321//fatty-acyl-CoA synthase activity;GO:0016874//ligase activity;GO:0047077	GO:0005777//peroxisome
Unigene531	oiltea	03..4CL	936	5.9132	1.78	4.6478	1.54	4-coumarate CoA ligase [Lonicera japonica]	sp|Q84P23|4CLL9_ARATH	1e-67	4-coumarate--CoA ligase-like 9 OS=Arabidopsis thaliana GN=4CLL9 PE=1 SV=2	COG0318	1e-18	Acyl-CoA synthetases (AMP-forming)/AMP-acid ligases II	K10526	2e-42	OPC-8:0 CoA ligase 1 [EC:6.2.1.-]	GO:0008152//metabolic process	GO:0016874//ligase activity	-
CL2215.Contig1	oiltea	03..4CL	1929	4.4045	1.48	6.563	1.88	PREDICTED: 4-coumarate--CoA ligase 1-like [Solanum lycopersicum]	sp|O24146|4CL2_TOBAC	0	4-coumarate--CoA ligase 2 OS=Nicotiana tabacum GN=4CL2 PE=2 SV=1	COG0318	3e-65	Acyl-CoA synthetases (AMP-forming)/AMP-acid ligases II	K01904	0	4-coumarate--CoA ligase [EC:6.2.1.12]	-	-	-
Unigene5627	oiltea	03..4CL	456	3.9394	1.37	4.7165	1.55	4-coumarate CoA ligase [Lonicera japonica]	sp|Q84P23|4CLL9_ARATH	2e-64	4-coumarate--CoA ligase-like 9 OS=Arabidopsis thaliana GN=4CLL9 PE=1 SV=2	COG0318	3e-29	Acyl-CoA synthetases (AMP-forming)/AMP-acid ligases II	K10526	1e-60	OPC-8:0 CoA ligase 1 [EC:6.2.1.-]	GO:0009851//auxin biosynthetic process;GO:0009695//jasmonic acid biosynthetic process;GO:0055114//oxidation-reduction process	GO:0004321//fatty-acyl-CoA synthase activity;GO:0047077;GO:0016207//4-coumarate-CoA ligase activity	GO:0005777//peroxisome
CL9347.Contig1	oiltea	03..4CL	643	2.2652	0.82	4.5611	1.52	PREDICTED: 4-coumarate--CoA ligase-like 9 [Vitis vinifera] >gi|297738374|emb|CBI27575.3| unnamed protein product [Vitis vinifera]	sp|Q8RU95|4CLL6_ORYSJ	9e-73	4-coumarate--CoA ligase-like 6 OS=Oryza sativa subsp. japonica GN=4CLL6 PE=2 SV=2	COG0318	2e-35	Acyl-CoA synthetases (AMP-forming)/AMP-acid ligases II	K10526	3e-68	OPC-8:0 CoA ligase 1 [EC:6.2.1.-]	GO:0009695//jasmonic acid biosynthetic process;GO:0055114//oxidation-reduction process	GO:0004321//fatty-acyl-CoA synthase activity;GO:0016874//ligase activity;GO:0047077	GO:0005777//peroxisome
CL6416.Contig3	oiltea	03..4CL	1804	2.2338	0.8	2.3302	0.85	PREDICTED: 4-coumarate--CoA ligase-like 9-like [Glycine max]	sp|Q84P23|4CLL9_ARATH	0	4-coumarate--CoA ligase-like 9 OS=Arabidopsis thaliana GN=4CLL9 PE=1 SV=2	COG0318	2e-58	Acyl-CoA synthetases (AMP-forming)/AMP-acid ligases II	K10526	4e-133	OPC-8:0 CoA ligase 1 [EC:6.2.1.-]	GO:0009851//auxin biosynthetic process;GO:0009695//jasmonic acid biosynthetic process;GO:0055114//oxidation-reduction process	GO:0004321//fatty-acyl-CoA synthase activity;GO:0047077;GO:0016207//4-coumarate-CoA ligase activity	GO:0005777//peroxisome
CL2215.Contig2	oiltea	03..4CL	1878	2.0682	0.73	1.848	0.61	PREDICTED: 4-coumarate--CoA ligase 1-like [Solanum lycopersicum]	sp|O24146|4CL2_TOBAC	0	4-coumarate--CoA ligase 2 OS=Nicotiana tabacum GN=4CL2 PE=2 SV=1	COG0318	5e-66	Acyl-CoA synthetases (AMP-forming)/AMP-acid ligases II	K01904	0	4-coumarate--CoA ligase [EC:6.2.1.12]	-	-	-
CL1166.Contig2	oiltea	03..4CL	1872	1.3746	0.32	1.5667	0.45	PREDICTED: 4-coumarate--CoA ligase 1 isoform 1 [Vitis vinifera]	sp|O24145|4CL1_TOBAC	0	4-coumarate--CoA ligase 1 OS=Nicotiana tabacum GN=4CL1 PE=2 SV=1	COG0318	2e-73	Acyl-CoA synthetases (AMP-forming)/AMP-acid ligases II	K01904	0	4-coumarate--CoA ligase [EC:6.2.1.12]	GO:0055114//oxidation-reduction process	GO:0047077;GO:0016874//ligase activity	-
CL11495.Contig2	oiltea	03..4CL	754	1.2878	0.25	1.1021	0.1	PREDICTED: 4-coumarate--CoA ligase-like 7-like [Fragaria vesca subsp. vesca]	sp|Q9M0X9|4CLL7_ARATH	1e-64	4-coumarate--CoA ligase-like 7 OS=Arabidopsis thaliana GN=4CLL7 PE=1 SV=1	COG0318	2e-12	Acyl-CoA synthetases (AMP-forming)/AMP-acid ligases II	K01904	2e-72	4-coumarate--CoA ligase [EC:6.2.1.12]	GO:0009851//auxin biosynthetic process;GO:0009695//jasmonic acid biosynthetic process	GO:0004321//fatty-acyl-CoA synthase activity;GO:0016491//oxidoreductase activity;GO:0016207//4-coumarate-CoA ligase activity	GO:0005777//peroxisome
Unigene20161	oiltea	04..CHS	588	1969.6	7.59	1360.16	7.22	RecName: Full=Chalcone synthase 2; AltName: Full=Naringenin-chalcone synthase 2 >gi|567937|dbj|BAA05641.1| chalcone synthase [Camellia sinensis] >gi|469954127|gb|AGI02995.1| chalcone synthase [Camellia sinensis]	sp|P48387|CHS2_CAMSI	1e-93	Chalcone synthase 2 OS=Camellia sinensis GN=CHS2 PE=2 SV=1	COG3424	6e-06	Predicted naringenin-chalcone synthase	K00660	3e-89	chalcone synthase [EC:2.3.1.74]	GO:0009058//biosynthetic process	GO:0016747//transferase activity, transferring acyl groups other than amino-acyl groups	-
Unigene6397	oiltea	04..CHS	761	1594.07	7.37	1173.51	7.07	chalcone synthase 1 [Camellia chekiangoleosa]	sp|P48386|CHS1_CAMSI	8e-129	Chalcone synthase 1 OS=Camellia sinensis GN=CHS1 PE=2 SV=1	COG3424	5e-15	Predicted naringenin-chalcone synthase	K00660	2e-123	chalcone synthase [EC:2.3.1.74]	GO:0009058//biosynthetic process	GO:0016747//transferase activity, transferring acyl groups other than amino-acyl groups	-
Unigene8519	oiltea	04..CHS	634	1364.01	7.22	901.43	6.8	RecName: Full=Chalcone synthase 2; AltName: Full=Naringenin-chalcone synthase 2 >gi|567937|dbj|BAA05641.1| chalcone synthase [Camellia sinensis] >gi|469954127|gb|AGI02995.1| chalcone synthase [Camellia sinensis]	sp|P48387|CHS2_CAMSI	5e-118	Chalcone synthase 2 OS=Camellia sinensis GN=CHS2 PE=2 SV=1	COG3424	1e-19	Predicted naringenin-chalcone synthase	K00660	6e-112	chalcone synthase [EC:2.3.1.74]	GO:0009058//biosynthetic process	GO:0016747//transferase activity, transferring acyl groups other than amino-acyl groups	-
CL1025.Contig2	oiltea	04..CHS	1612	492.825	6.2	379.397	5.94	chalcone synthase [Camellia japonica] >gi|325551313|gb|ADZ28512.1| chalcone synthase [Camellia nitidissima]	sp|P48386|CHS1_CAMSI	0	Chalcone synthase 1 OS=Camellia sinensis GN=CHS1 PE=2 SV=1	COG3424	5e-33	Predicted naringenin-chalcone synthase	K00660	0	chalcone synthase [EC:2.3.1.74]	GO:0009058//biosynthetic process	GO:0016747//transferase activity, transferring acyl groups other than amino-acyl groups	-
Unigene7907	oiltea	04..CHS	2097	316.91	5.76	526.679	6.27	fiddlehead-like protein [Gossypium hirsutum]	sp|Q570B4|KCS10_ARATH	0	3-ketoacyl-CoA synthase 10 OS=Arabidopsis thaliana GN=FDH PE=1 SV=2	COG3424	1e-11	Predicted naringenin-chalcone synthase	K15397	0	3-ketoacyl-CoA synthase [EC:2.3.1.-]	GO:0006633//fatty acid biosynthetic process;GO:0009409//response to cold;GO:0000038//very long-chain fatty acid metabolic process;GO:0042335//cuticle development;GO:0009416//response to light stimulus;GO:0080167//response to karrikin;GO:0009913//epidermal cell differentiation	GO:0016747//transferase activity, transferring acyl groups other than amino-acyl groups	GO:0016020//membrane;GO:0005634//nucleus;GO:0005783//endoplasmic reticulum
CL1025.Contig1	oiltea	04..CHS	1560	257.505	5.55	1003.23	6.91	chalcone synthase 3 [Camellia chekiangoleosa]	sp|P48388|CHS3_CAMSI	0	Chalcone synthase 3 OS=Camellia sinensis GN=CHS3 PE=2 SV=1	COG3424	1e-31	Predicted naringenin-chalcone synthase	K00660	0	chalcone synthase [EC:2.3.1.74]	GO:0009058//biosynthetic process	GO:0016747//transferase activity, transferring acyl groups other than amino-acyl groups	-
CL3646.Contig1	oiltea	04..CHS	1702	181.794	5.2	213.7	5.36	PREDICTED: 3-ketoacyl-CoA synthase 21, partial [Vitis vinifera]	sp|Q9LZ72|KCS21_ARATH	2e-173	3-ketoacyl-CoA synthase 21 OS=Arabidopsis thaliana GN=KCS21 PE=2 SV=1	COG3424	1e-10	Predicted naringenin-chalcone synthase	K15397	2e-94	3-ketoacyl-CoA synthase [EC:2.3.1.-]	GO:0006633//fatty acid biosynthetic process;GO:0009409//response to cold;GO:0009416//response to light stimulus	GO:0016747//transferase activity, transferring acyl groups other than amino-acyl groups	GO:0005576//extracellular region;GO:0016020//membrane
CL6093.Contig2	oiltea	04..CHS	2212	99.735	4.6	113.781	4.73	PREDICTED: 3-ketoacyl-CoA synthase 11 [Vitis vinifera]	sp|Q5XEP9|KCS17_ARATH	0	3-ketoacyl-CoA synthase 17 OS=Arabidopsis thaliana GN=KCS17 PE=2 SV=2	COG3424	5e-16	Predicted naringenin-chalcone synthase	K15397	0	3-ketoacyl-CoA synthase [EC:2.3.1.-]	GO:0006633//fatty acid biosynthetic process;GO:0009611//response to wounding;GO:0009409//response to cold;GO:0010345//suberin biosynthetic process;GO:0006970//response to osmotic stress;GO:0009416//response to light stimulus	GO:0009922//fatty acid elongase activity	GO:0016020//membrane
Unigene10576	oiltea	04..CHS	1081	73.7017	4.3	12.4348	2.52	chalcone synthase [Nelumbo nucifera]	sp|Q9ZRR8|CHS1_CASGL	1e-143	Chalcone synthase OS=Casuarina glauca GN=CHS1 PE=2 SV=1	COG3424	1e-20	Predicted naringenin-chalcone synthase	K00660	1e-143	chalcone synthase [EC:2.3.1.74]	GO:0009058//biosynthetic process	GO:0016747//transferase activity, transferring acyl groups other than amino-acyl groups	-
Unigene19614	oiltea	04..CHS	1268	58.3909	4.07	73.3202	4.29	PREDICTED: 3-ketoacyl-CoA synthase 1-like [Vitis vinifera]	sp|Q9MAM3|KCS1_ARATH	0	3-ketoacyl-CoA synthase 1 OS=Arabidopsis thaliana GN=KCS1 PE=2 SV=1	COG3424	7e-08	Predicted naringenin-chalcone synthase	K15397	0	3-ketoacyl-CoA synthase [EC:2.3.1.-]	GO:0010025//wax biosynthetic process;GO:0000038//very long-chain fatty acid metabolic process;GO:0009805//coumarin biosynthetic process;GO:0042335//cuticle development;GO:0009416//response to light stimulus;GO:0009409//response to cold;GO:0009611//response to wounding;GO:0030497//fatty acid elongation	GO:0009922//fatty acid elongase activity	GO:0022626//cytosolic ribosome;GO:0016020//membrane;GO:0005783//endoplasmic reticulum
CL761.Contig1	oiltea	04..CHS	1758	50.4285	3.92	46.8782	3.85	3-ketoacyl-CoA synthase [Camellia oleifera]	sp|Q9LN49|KCS4_ARATH	0	3-ketoacyl-CoA synthase 4 OS=Arabidopsis thaliana GN=KCS4 PE=2 SV=1	COG3424	2e-10	Predicted naringenin-chalcone synthase	K15397	0	3-ketoacyl-CoA synthase [EC:2.3.1.-]	GO:0009409//response to cold;GO:0000038//very long-chain fatty acid metabolic process;GO:0042335//cuticle development;GO:0030497//fatty acid elongation;GO:0009416//response to light stimulus	GO:0009922//fatty acid elongase activity	GO:0016020//membrane;GO:0005634//nucleus;GO:0005783//endoplasmic reticulum
CL1025.Contig3	oiltea	04..CHS	337	43.3642	3.77	11.0234	2.4	chalcone synthase [Rhus chinensis]	sp|P48388|CHS3_CAMSI	6e-35	Chalcone synthase 3 OS=Camellia sinensis GN=CHS3 PE=2 SV=1	COG3424	3e-07	Predicted naringenin-chalcone synthase	K00660	1e-34	chalcone synthase [EC:2.3.1.74]	GO:0006979//response to oxidative stress;GO:0009753//response to jasmonic acid stimulus;GO:0010224//response to UV-B;GO:0009926//auxin polar transport;GO:0009611//response to wounding;GO:0009715//chalcone biosynthetic process;GO:0031540//regulation of anthocyanin biosynthetic process;GO:0009629//response to gravity	GO:0016210//naringenin-chalcone synthase activity	GO:0009705//plant-type vacuole membrane;GO:0005783//endoplasmic reticulum;GO:0005634//nucleus
CL2203.Contig2	oiltea	04..CHS	1599	31.9723	3.46	6.2361	1.83	3-ketoacyl-CoA synthase [Arachis hypogaea]	sp|Q9XF43|KCS6_ARATH	0	3-ketoacyl-CoA synthase 6 OS=Arabidopsis thaliana GN=CUT1 PE=1 SV=1	COG3424	9e-16	Predicted naringenin-chalcone synthase	K15397	0	3-ketoacyl-CoA synthase [EC:2.3.1.-]	GO:0010155//regulation of proton transport;GO:0009072//aromatic amino acid family metabolic process;GO:0010218//response to far red light;GO:0000096//sulfur amino acid metabolic process;GO:0009744//response to sucrose stimulus;GO:0016117//carotenoid biosynthetic process;GO:0000038//very long-chain fatty acid metabolic process;GO:0006636//unsaturated fatty acid biosynthetic process;GO:0009793//emb…	GO:0009922//fatty acid elongase activity	GO:0016020//membrane;GO:0005783//endoplasmic reticulum
CL1674.Contig1	oiltea	04..CHS	1086	21.0118	3.05	5.8512	1.77	unnamed protein product [Vitis vinifera]	sp|Q9SQ64|COR2_PAPSO	2e-118	Non-functional NADPH-dependent codeinone reductase 2 OS=Papaver somniferum GN=COR2 PE=1 SV=1	COG0656	5e-57	Aldo/keto reductases, related to diketogulonate reductase	K08243	3e-99	6'-deoxychalcone synthase [EC:2.3.1.170]	GO:0055114//oxidation-reduction process;GO:0009651//response to salt stress	GO:0033808;GO:0016491//oxidoreductase activity	-
Unigene7717	oiltea	04..CHS	1272	17.7866	2.88	20.0977	3	reductase 2 [Hydrangea macrophylla] >gi|40781601|gb|AAR89810.1| reductase 2 [Hydrangea macrophylla]	sp|Q9SQ64|COR2_PAPSO	9e-117	Non-functional NADPH-dependent codeinone reductase 2 OS=Papaver somniferum GN=COR2 PE=1 SV=1	COG0656	7e-58	Aldo/keto reductases, related to diketogulonate reductase	K08243	2e-92	6'-deoxychalcone synthase [EC:2.3.1.170]	GO:0009873//ethylene mediated signaling pathway;GO:0009651//response to salt stress;GO:0055114//oxidation-reduction process	GO:0016491//oxidoreductase activity;GO:0033808	GO:0009507//chloroplast;GO:0005829//cytosol
CL2203.Contig3	oiltea	04..CHS	1490	12.9034	2.56	4.0351	1.4	predicted protein [Populus trichocarpa] >gi|118485755|gb|ABK94727.1| unknown [Populus trichocarpa] >gi|222864982|gb|EEF02113.1| predicted protein [Populus trichocarpa]	sp|Q9XF43|KCS6_ARATH	0	3-ketoacyl-CoA synthase 6 OS=Arabidopsis thaliana GN=CUT1 PE=1 SV=1	COG3424	2e-17	Predicted naringenin-chalcone synthase	K15397	0	3-ketoacyl-CoA synthase [EC:2.3.1.-]	GO:0010155//regulation of proton transport;GO:0009072//aromatic amino acid family metabolic process;GO:0010218//response to far red light;GO:0000096//sulfur amino acid metabolic process;GO:0009744//response to sucrose stimulus;GO:0016117//carotenoid biosynthetic process;GO:0000038//very long-chain fatty acid metabolic process;GO:0006636//unsaturated fatty acid biosynthetic process;GO:0009793//emb…	GO:0009922//fatty acid elongase activity	GO:0016020//membrane;GO:0005783//endoplasmic reticulum
Unigene15017	oiltea	04..CHS	873	12.5687	2.53	9.0705	2.21	PREDICTED: probable NAD(P)H-dependent oxidoreductase 1 [Vitis vinifera]	sp|Q7G764|NADO1_ORYSJ	4e-43	Probable NAD(P)H-dependent oxidoreductase 1 OS=Oryza sativa subsp. japonica GN=Os10g0113000 PE=1 SV=1	COG0656	4e-17	Aldo/keto reductases, related to diketogulonate reductase	K08243	4e-32	6'-deoxychalcone synthase [EC:2.3.1.170]	GO:0006826//iron ion transport;GO:0009651//response to salt stress;GO:0055114//oxidation-reduction process	GO:0016491//oxidoreductase activity;GO:0033808	-
CL1895.Contig2	oiltea	04..CHS	1138	11.7323	2.46	14.2603	2.66	reductase 1 [Hydrangea macrophylla] >gi|40781603|gb|AAR89811.1| reductase 1 [Hydrangea macrophylla]	sp|Q9SQ64|COR2_PAPSO	2e-117	Non-functional NADPH-dependent codeinone reductase 2 OS=Papaver somniferum GN=COR2 PE=1 SV=1	COG0656	3e-63	Aldo/keto reductases, related to diketogulonate reductase	K08243	7e-94	6'-deoxychalcone synthase [EC:2.3.1.170]	GO:0055114//oxidation-reduction process;GO:0009651//response to salt stress	GO:0033808;GO:0016491//oxidoreductase activity	-
Unigene33632	oiltea	04..CHS	1249	11.7392	2.46	0.1174	0	predicted protein [Populus trichocarpa] >gi|222868856|gb|EEF05987.1| predicted protein [Populus trichocarpa]	sp|Q9C6L5|KCS5_ARATH	5e-90	3-ketoacyl-CoA synthase 5 OS=Arabidopsis thaliana GN=KCS5 PE=1 SV=1	COG3424	2e-07	Predicted naringenin-chalcone synthase	K15397	1e-90	3-ketoacyl-CoA synthase [EC:2.3.1.-]	GO:0008610//lipid biosynthetic process	GO:0016746//transferase activity, transferring acyl groups	-
Unigene3510	oiltea	04..CHS	1557	11.475	2.44	24.2988	3.19	PREDICTED: 3-ketoacyl-CoA synthase 12, partial [Vitis vinifera]	sp|Q9SIB2|KCS12_ARATH	0	3-ketoacyl-CoA synthase 12 OS=Arabidopsis thaliana GN=KCS12 PE=2 SV=1	COG3424	5e-09	Predicted naringenin-chalcone synthase	K15397	2e-103	3-ketoacyl-CoA synthase [EC:2.3.1.-]	GO:0006633//fatty acid biosynthetic process;GO:0009409//response to cold;GO:0009416//response to light stimulus	GO:0016747//transferase activity, transferring acyl groups other than amino-acyl groups	GO:0005576//extracellular region;GO:0016020//membrane;GO:0005783//endoplasmic reticulum
Unigene25413	oiltea	04..CHS	1579	10.7002	2.37	19.6264	2.98	predicted protein [Populus trichocarpa] >gi|118485755|gb|ABK94727.1| unknown [Populus trichocarpa] >gi|222864982|gb|EEF02113.1| predicted protein [Populus trichocarpa]	sp|Q9XF43|KCS6_ARATH	0	3-ketoacyl-CoA synthase 6 OS=Arabidopsis thaliana GN=CUT1 PE=1 SV=1	COG3424	2e-13	Predicted naringenin-chalcone synthase	K15397	0	3-ketoacyl-CoA synthase [EC:2.3.1.-]	GO:0010155//regulation of proton transport;GO:0009072//aromatic amino acid family metabolic process;GO:0010218//response to far red light;GO:0000096//sulfur amino acid metabolic process;GO:0009744//response to sucrose stimulus;GO:0016117//carotenoid biosynthetic process;GO:0000038//very long-chain fatty acid metabolic process;GO:0006636//unsaturated fatty acid biosynthetic process;GO:0009793//emb…	GO:0009922//fatty acid elongase activity	GO:0016020//membrane;GO:0005783//endoplasmic reticulum
CL3088.Contig2	oiltea	04..CHS	1322	8.814	2.18	9.0218	2.2	hypothetical protein PRUPE_ppa004011mg [Prunus persica]	sp|Q570B4|KCS10_ARATH	8e-78	3-ketoacyl-CoA synthase 10 OS=Arabidopsis thaliana GN=FDH PE=1 SV=2	COG3424	3e-08	Predicted naringenin-chalcone synthase	K15397	8e-89	3-ketoacyl-CoA synthase [EC:2.3.1.-]	GO:0006633//fatty acid biosynthetic process;GO:0009409//response to cold;GO:0000038//very long-chain fatty acid metabolic process;GO:0042335//cuticle development;GO:0009416//response to light stimulus;GO:0080167//response to karrikin;GO:0009913//epidermal cell differentiation	GO:0016747//transferase activity, transferring acyl groups other than amino-acyl groups	GO:0016020//membrane;GO:0005634//nucleus;GO:0005783//endoplasmic reticulum
CL3088.Contig1	oiltea	04..CHS	1062	7.4975	2.01	5.8914	1.77	hypothetical protein PRUPE_ppa004011mg [Prunus persica]	sp|Q570B4|KCS10_ARATH	6e-78	3-ketoacyl-CoA synthase 10 OS=Arabidopsis thaliana GN=FDH PE=1 SV=2	COG3424	2e-08	Predicted naringenin-chalcone synthase	K15397	6e-89	3-ketoacyl-CoA synthase [EC:2.3.1.-]	GO:0006633//fatty acid biosynthetic process;GO:0009409//response to cold;GO:0000038//very long-chain fatty acid metabolic process;GO:0042335//cuticle development;GO:0009416//response to light stimulus;GO:0080167//response to karrikin;GO:0009913//epidermal cell differentiation	GO:0016747//transferase activity, transferring acyl groups other than amino-acyl groups	GO:0016020//membrane;GO:0005634//nucleus;GO:0005783//endoplasmic reticulum
CL2150.Contig3	oiltea	04..CHS	1152	7.3332	1.99	9.5045	2.25	PREDICTED: uncharacterized oxidoreductase At1g06690, chloroplastic-like [Vitis vinifera]	sp|Q56Y42|PLR1_ARATH	1e-155	Pyridoxal reductase,chloroplastic OS=Arabidopsis thaliana GN=PLR1 PE=1 SV=1	COG0667	2e-101	Predicted oxidoreductases (related to aryl-alcohol dehydrogenases)	K08243	2e-12	6'-deoxychalcone synthase [EC:2.3.1.170]	GO:0006098//pentose-phosphate shunt;GO:0043085//positive regulation of catalytic activity;GO:0019252//starch biosynthetic process;GO:0009443//pyridoxal 5'-phosphate salvage;GO:0000023//maltose metabolic process;GO:0019761//glucosinolate biosynthetic process;GO:0042821//pyridoxal biosynthetic process	GO:0047006//17-alpha,20-alpha-dihydroxypregn-4-en-3-one dehydrogenase activity;GO:0070402//NADPH binding;GO:0050236//pyridoxine:NADP 4-dehydrogenase activity	GO:0009507//chloroplast
CL1895.Contig1	oiltea	04..CHS	894	6.2996	1.84	7.8186	2.06	reductase 1 [Hydrangea macrophylla] >gi|40781603|gb|AAR89811.1| reductase 1 [Hydrangea macrophylla]	sp|Q9SQ64|COR2_PAPSO	9e-107	Non-functional NADPH-dependent codeinone reductase 2 OS=Papaver somniferum GN=COR2 PE=1 SV=1	COG0656	2e-59	Aldo/keto reductases, related to diketogulonate reductase	K08243	2e-89	6'-deoxychalcone synthase [EC:2.3.1.170]	GO:0055114//oxidation-reduction process;GO:0009651//response to salt stress	GO:0033808;GO:0016491//oxidoreductase activity	-
CL761.Contig2	oiltea	04..CHS	327	6.2359	1.83	8.6699	2.16	ketoacyl-CoA synthase [Camellia chekiangoleosa]	sp|Q9LN49|KCS4_ARATH	2e-51	3-ketoacyl-CoA synthase 4 OS=Arabidopsis thaliana GN=KCS4 PE=2 SV=1	COG3424	3e-07	Predicted naringenin-chalcone synthase	K15397	1e-52	3-ketoacyl-CoA synthase [EC:2.3.1.-]	GO:0009409//response to cold;GO:0000038//very long-chain fatty acid metabolic process;GO:0042335//cuticle development;GO:0030497//fatty acid elongation;GO:0009416//response to light stimulus	GO:0009922//fatty acid elongase activity	GO:0016020//membrane;GO:0005634//nucleus;GO:0005783//endoplasmic reticulum
CL761.Contig3	oiltea	04..CHS	769	6.2503	1.83	6.7377	1.91	PREDICTED: 3-ketoacyl-CoA synthase 4-like [Vitis vinifera]	sp|Q9SIX1|KCS9_ARATH	3e-130	3-ketoacyl-CoA synthase 9 OS=Arabidopsis thaliana GN=KCS9 PE=2 SV=1	COG3424	2e-10	Predicted naringenin-chalcone synthase	K15397	2e-132	3-ketoacyl-CoA synthase [EC:2.3.1.-]	GO:0009409//response to cold;GO:0000038//very long-chain fatty acid metabolic process;GO:0042335//cuticle development;GO:0030497//fatty acid elongation;GO:0009416//response to light stimulus	GO:0009922//fatty acid elongase activity	GO:0016020//membrane;GO:0005634//nucleus;GO:0005783//endoplasmic reticulum
CL6093.Contig1	oiltea	04..CHS	1002	4.7969	1.57	11.3663	2.43	PREDICTED: 3-ketoacyl-CoA synthase 11 [Vitis vinifera]	sp|Q9FG87|KCS19_ARATH	1e-132	3-ketoacyl-CoA synthase 19 OS=Arabidopsis thaliana GN=KCS19 PE=2 SV=1	COG3424	6e-06	Predicted naringenin-chalcone synthase	K15397	4e-153	3-ketoacyl-CoA synthase [EC:2.3.1.-]	GO:0006633//fatty acid biosynthetic process;GO:0009611//response to wounding;GO:0009409//response to cold;GO:0010345//suberin biosynthetic process;GO:0006970//response to osmotic stress;GO:0009416//response to light stimulus	GO:0009922//fatty acid elongase activity	GO:0016020//membrane
Unigene7919	oiltea	04..CHS	1681	4.4478	1.49	16.7199	2.82	PREDICTED: 3-ketoacyl-CoA synthase 6-like isoform 1 [Cucumis sativus] >gi|449493452|ref|XP_004159295.1| PREDICTED: 3-ketoacyl-CoA synthase 6-like isoform 1 [Cucumis sativus]	sp|Q9XF43|KCS6_ARATH	0	3-ketoacyl-CoA synthase 6 OS=Arabidopsis thaliana GN=CUT1 PE=1 SV=1	COG3424	5e-15	Predicted naringenin-chalcone synthase	K15397	0	3-ketoacyl-CoA synthase [EC:2.3.1.-]	GO:0010155//regulation of proton transport;GO:0009072//aromatic amino acid family metabolic process;GO:0010218//response to far red light;GO:0000096//sulfur amino acid metabolic process;GO:0009744//response to sucrose stimulus;GO:0016117//carotenoid biosynthetic process;GO:0000038//very long-chain fatty acid metabolic process;GO:0006636//unsaturated fatty acid biosynthetic process;GO:0009793//emb…	GO:0009922//fatty acid elongase activity	GO:0016020//membrane;GO:0005783//endoplasmic reticulum
CL9813.Contig1	oiltea	04..CHS	631	3.4624	1.24	12.3943	2.52	unnamed protein product [Vitis vinifera]	sp|O48780|KCS11_ARATH	6e-108	3-ketoacyl-CoA synthase 11 OS=Arabidopsis thaliana GN=KCS11 PE=1 SV=1	COG3424	1e-09	Predicted naringenin-chalcone synthase	K15397	5e-114	3-ketoacyl-CoA synthase [EC:2.3.1.-]	GO:0006633//fatty acid biosynthetic process;GO:0009409//response to cold;GO:0009416//response to light stimulus	GO:0016747//transferase activity, transferring acyl groups other than amino-acyl groups	GO:0016020//membrane
CL2203.Contig1	oiltea	04..CHS	933	3.0182	1.1	3.7721	1.33	3-ketoacyl-CoA synthase [Gossypium hirsutum]	sp|Q9XF43|KCS6_ARATH	1e-144	3-ketoacyl-CoA synthase 6 OS=Arabidopsis thaliana GN=CUT1 PE=1 SV=1	COG3424	3e-16	Predicted naringenin-chalcone synthase	K15397	5e-148	3-ketoacyl-CoA synthase [EC:2.3.1.-]	GO:0010155//regulation of proton transport;GO:0009072//aromatic amino acid family metabolic process;GO:0010218//response to far red light;GO:0000096//sulfur amino acid metabolic process;GO:0009744//response to sucrose stimulus;GO:0016117//carotenoid biosynthetic process;GO:0000038//very long-chain fatty acid metabolic process;GO:0006636//unsaturated fatty acid biosynthetic process;GO:0009793//emb…	GO:0009922//fatty acid elongase activity	GO:0016020//membrane;GO:0005783//endoplasmic reticulum
Unigene36663	oiltea	04..CHS	1626	2.9262	1.07	7.7559	2.05	PREDICTED: 3-ketoacyl-CoA synthase 6-like isoform 1 [Cucumis sativus] >gi|449493452|ref|XP_004159295.1| PREDICTED: 3-ketoacyl-CoA synthase 6-like isoform 1 [Cucumis sativus]	sp|Q9XF43|KCS6_ARATH	0	3-ketoacyl-CoA synthase 6 OS=Arabidopsis thaliana GN=CUT1 PE=1 SV=1	COG3424	1e-13	Predicted naringenin-chalcone synthase	K15397	0	3-ketoacyl-CoA synthase [EC:2.3.1.-]	GO:0010155//regulation of proton transport;GO:0009072//aromatic amino acid family metabolic process;GO:0010218//response to far red light;GO:0000096//sulfur amino acid metabolic process;GO:0009744//response to sucrose stimulus;GO:0016117//carotenoid biosynthetic process;GO:0000038//very long-chain fatty acid metabolic process;GO:0006636//unsaturated fatty acid biosynthetic process;GO:0009793//emb…	GO:0009922//fatty acid elongase activity	GO:0016020//membrane;GO:0005783//endoplasmic reticulum
CL7425.Contig1	oiltea	04..CHS	1122	2.8126	1.03	31.8897	3.46	unnamed protein product [Vitis vinifera]	sp|Q9SQ64|COR2_PAPSO	5e-113	Non-functional NADPH-dependent codeinone reductase 2 OS=Papaver somniferum GN=COR2 PE=1 SV=1	COG0656	1e-55	Aldo/keto reductases, related to diketogulonate reductase	K08243	2e-86	6'-deoxychalcone synthase [EC:2.3.1.170]	GO:0055114//oxidation-reduction process;GO:0009651//response to salt stress	GO:0033808;GO:0016491//oxidoreductase activity	-
Unigene37334	oiltea	04..CHS	821	1.5375	0.43	7.0254	1.95	unnamed protein product [Vitis vinifera]	sp|Q9SQ64|COR2_PAPSO	6e-96	Non-functional NADPH-dependent codeinone reductase 2 OS=Papaver somniferum GN=COR2 PE=1 SV=1	COG0656	9e-50	Aldo/keto reductases, related to diketogulonate reductase	K08243	2e-81	6'-deoxychalcone synthase [EC:2.3.1.170]	GO:0055114//oxidation-reduction process;GO:0009651//response to salt stress	GO:0033808;GO:0016491//oxidoreductase activity	-
Unigene42741	oiltea	04..CHS	337	1.4407	0.37	3.336	1.2	unnamed protein product [Vitis vinifera]	sp|Q9MAM3|KCS1_ARATH	1e-31	3-ketoacyl-CoA synthase 1 OS=Arabidopsis thaliana GN=KCS1 PE=2 SV=1	COG3424	3e-07	Predicted naringenin-chalcone synthase	K15397	1e-32	3-ketoacyl-CoA synthase [EC:2.3.1.-]	GO:0008610//lipid biosynthetic process	GO:0016746//transferase activity, transferring acyl groups	GO:0016023//cytoplasmic membrane-bounded vesicle;GO:0009536//plastid
Unigene36664	oiltea	04..CHS	1687	1.3814	0.32	4.4911	1.5	PREDICTED: 3-ketoacyl-CoA synthase 6-like isoform 1 [Cucumis sativus] >gi|449493452|ref|XP_004159295.1| PREDICTED: 3-ketoacyl-CoA synthase 6-like isoform 1 [Cucumis sativus]	sp|Q9XF43|KCS6_ARATH	0	3-ketoacyl-CoA synthase 6 OS=Arabidopsis thaliana GN=CUT1 PE=1 SV=1	COG3424	2e-15	Predicted naringenin-chalcone synthase	K15397	0	3-ketoacyl-CoA synthase [EC:2.3.1.-]	GO:0010155//regulation of proton transport;GO:0009072//aromatic amino acid family metabolic process;GO:0010218//response to far red light;GO:0000096//sulfur amino acid metabolic process;GO:0009744//response to sucrose stimulus;GO:0016117//carotenoid biosynthetic process;GO:0000038//very long-chain fatty acid metabolic process;GO:0006636//unsaturated fatty acid biosynthetic process;GO:0009793//emb…	GO:0009922//fatty acid elongase activity	GO:0016020//membrane;GO:0005783//endoplasmic reticulum
Unigene16344	oiltea	05..CHI	1068	292.031	5.68	193.873	5.27	chalcone isomerase [Camellia nitidissima]	sp|Q45QI7|CFI_CAMSI	1e-126	Chalcone--flavonone isomerase OS=Camellia sinensis GN=CHI PE=2 SV=2	--	--	--	K01859	2e-95	chalcone isomerase [EC:5.5.1.6]	-	-	-
CL9855.Contig1	oiltea	06..F3H	1346	297.472	5.7	286.018	5.66	flavonol synthase [Camellia nitidissima]	sp|Q07512|FLS_PETHY	4e-157	Flavonol synthase/flavanone 3-hydroxylase OS=Petunia hybrida GN=FL PE=2 SV=1	COG3491	4e-23	Isopenicillin N synthase and related dioxygenases	K05278	4e-147	flavonol synthase [EC:1.14.11.23]	-	-	-
Unigene2218	oiltea	06..F3H	354	96.6897	4.57	155.754	5.05	flavonol synthase [Camellia nitidissima]	sp|Q7XZQ6|FLS_PETCR	2e-32	Flavonol synthase/flavanone 3-hydroxylase OS=Petroselinum crispum GN=FLS PE=1 SV=1	--	--	--	K05278	1e-24	flavonol synthase [EC:1.14.11.23]	GO:0009813//flavonoid biosynthetic process;GO:0009628//response to abiotic stimulus	GO:0016706//oxidoreductase activity, acting on paired donors, with incorporation or reduction of molecular oxygen, 2-oxoglutarate as one donor, and incorporation of one atom each of oxygen into both donors	-
Unigene10859	oiltea	06..F3H	1263	84.9924	4.44	66.7216	4.2	flavonol synthase [Camellia sinensis]	sp|Q9ZWQ9|FLS_CITUN	2e-102	Flavonol synthase/flavanone 3-hydroxylase OS=Citrus unshiu GN=FLS PE=1 SV=1	COG3491	1e-22	Isopenicillin N synthase and related dioxygenases	K05278	3e-98	flavonol synthase [EC:1.14.11.23]	GO:0051555//flavonol biosynthetic process;GO:0055114//oxidation-reduction process	GO:0045431//flavonol synthase activity	-
CL9855.Contig2	oiltea	06..F3H	397	49.8958	3.91	94.8053	4.55	flavonol synthase [Camellia nitidissima]	sp|Q07512|FLS_PETHY	4e-63	Flavonol synthase/flavanone 3-hydroxylase OS=Petunia hybrida GN=FL PE=2 SV=1	COG3491	3e-12	Isopenicillin N synthase and related dioxygenases	K05278	4e-63	flavonol synthase [EC:1.14.11.23]	-	-	-
CL5249.Contig3	oiltea	06..F3H	1133	26.3536	3.27	21.0103	3.05	PREDICTED: probable 2-oxoglutarate/Fe(II)-dependent dioxygenase-like [Vitis vinifera]	sp|Q07512|FLS_PETHY	6e-56	Flavonol synthase/flavanone 3-hydroxylase OS=Petunia hybrida GN=FL PE=2 SV=1	COG3491	2e-24	Isopenicillin N synthase and related dioxygenases	K06892	1e-59		GO:0009813//flavonoid biosynthetic process;GO:0055114//oxidation-reduction process	GO:0005506//iron ion binding;GO:0016706//oxidoreductase activity, acting on paired donors, with incorporation or reduction of molecular oxygen, 2-oxoglutarate as one donor, and incorporation of one atom each of oxygen into both donors	GO:0005777//peroxisome;GO:0009507//chloroplast
CL5358.Contig1	oiltea	06..F3H	1189	5.9616	1.79	11.7164	2.46	PREDICTED: gibberellin 20 oxidase 1-like [Vitis vinifera] >gi|297741342|emb|CBI32473.3| unnamed protein product [Vitis vinifera]	sp|Q7XZQ6|FLS_PETCR	6e-41	Flavonol synthase/flavanone 3-hydroxylase OS=Petroselinum crispum GN=FLS PE=1 SV=1	COG3491	1e-34	Isopenicillin N synthase and related dioxygenases	K06892	6e-83		GO:0055114//oxidation-reduction process	GO:0005506//iron ion binding;GO:0016702//oxidoreductase activity, acting on single donors with incorporation of molecular oxygen, incorporation of two atoms of oxygen;GO:0016706//oxidoreductase activity, acting on paired donors, with incorporation or reduction of molecular oxygen, 2-oxoglutarate as one donor, and incorporation of one atom each of oxygen into both donors	-
CL10204.Contig1	oiltea	07..F3'5'H	1988	221.213	5.4	133.658	4.9	flavonoid 3&apos;,5&apos;-hydroxylase [Camellia sinensis]	sp|P48419|C75A3_PETHY	0	Flavonoid 3',5'-hydroxylase 2 OS=Petunia hybrida GN=CYP75A3 PE=2 SV=1	COG2124	7e-26	Cytochrome P450	K13083	0	cytochrome P450, family 75, subfamily A (flavonoid 3',5'-hydroxylase) [EC:1.14.13.88]	GO:0055114//oxidation-reduction process	GO:0020037//heme binding;GO:0016705//oxidoreductase activity, acting on paired donors, with incorporation or reduction of molecular oxygen;GO:0004497//monooxygenase activity;GO:0005506//iron ion binding;GO:0009055//electron carrier activity	-
Unigene14716	oiltea	07..F3'5'H	1762	12.2341	2.5	5.2431	1.66	unnamed protein product [Vitis vinifera]	sp|P48419|C75A3_PETHY	0	Flavonoid 3',5'-hydroxylase 2 OS=Petunia hybrida GN=CYP75A3 PE=2 SV=1	COG2124	2e-27	Cytochrome P450	K13083	0	cytochrome P450, family 75, subfamily A (flavonoid 3',5'-hydroxylase) [EC:1.14.13.88]	GO:0055114//oxidation-reduction process	GO:0020037//heme binding;GO:0016705//oxidoreductase activity, acting on paired donors, with incorporation or reduction of molecular oxygen;GO:0004497//monooxygenase activity;GO:0005506//iron ion binding;GO:0009055//electron carrier activity	-
Unigene3061	oiltea	07..F3'5'H	1257	2.3947	0.87	12.327	2.51	PREDICTED: cytochrome P450 76C1-like [Vitis vinifera]	sp|O64636|C76C1_ARATH	3e-77	Cytochrome P450 76C1 OS=Arabidopsis thaliana GN=CYP76C1 PE=2 SV=1	COG2124	6e-28	Cytochrome P450	K13083	9e-74	cytochrome P450, family 75, subfamily A (flavonoid 3',5'-hydroxylase) [EC:1.14.13.88]	-	GO:0046872//metal ion binding;GO:0016491//oxidoreductase activity	-
Unigene17276	oiltea	07..F3'5'H	1072	2.1739	0.78	15.9134	2.77	PREDICTED: flavonoid 3&apos;-monooxygenase-like [Fragaria vesca subsp. vesca]	sp|P48418|C75A1_PETHY	1e-75	Flavonoid 3',5'-hydroxylase 1 OS=Petunia hybrida GN=CYP75A1 PE=2 SV=1	COG2124	8e-25	Cytochrome P450	K13083	1e-77	cytochrome P450, family 75, subfamily A (flavonoid 3',5'-hydroxylase) [EC:1.14.13.88]	GO:0055114//oxidation-reduction process	GO:0033772;GO:0009055//electron carrier activity;GO:0005506//iron ion binding;GO:0020037//heme binding	GO:0005886//plasma membrane;GO:0005618//cell wall;GO:0005739//mitochondrion
CL4785.Contig3	oiltea	09..LAR	1289	164.296	5.1	560.586	6.33	leucoanthocyanidin reductase [Camellia sinensis]	sp|Q84V83|LAR_DESUN	7e-127	Leucoanthocyanidin reductase OS=Desmodium uncinatum GN=LAR PE=1 SV=1	--	--	--	K13081	1e-138	leucoanthocyanidin reductase [EC:1.17.1.3]	-	GO:0000166//nucleotide binding	-
CL4785.Contig2	oiltea	09..LAR	801	10.1829	2.32	10.3741	2.34	leucoanthocyanidin reductase [Camellia sinensis]	sp|Q84V83|LAR_DESUN	1e-103	Leucoanthocyanidin reductase OS=Desmodium uncinatum GN=LAR PE=1 SV=1	--	--	--	K13081	2e-112	leucoanthocyanidin reductase [EC:1.17.1.3]	GO:0055114//oxidation-reduction process	GO:0033788;GO:0000166//nucleotide binding	-
CL3895.Contig1	oiltea	09..LAR	559	8.1641	2.1	4.8093	1.57	putative leucoanthocyanidin reductase 2 [Vitis hybrid cultivar]	sp|Q84V83|LAR_DESUN	5e-23	Leucoanthocyanidin reductase OS=Desmodium uncinatum GN=LAR PE=1 SV=1	--	--	--	K13081	1e-31	leucoanthocyanidin reductase [EC:1.17.1.3]	-	GO:0016491//oxidoreductase activity	-
Unigene25282	oiltea	09..LAR	785	4.2675	1.45	2.3662	0.86	TPA: leucoanthocyanidin reductase 2 [Gossypium arboreum]	sp|Q84V83|LAR_DESUN	2e-84	Leucoanthocyanidin reductase OS=Desmodium uncinatum GN=LAR PE=1 SV=1	--	--	--	K13081	4e-97	leucoanthocyanidin reductase [EC:1.17.1.3]	-	GO:0000166//nucleotide binding	-
CL3895.Contig3	oiltea	09..LAR	1145	3.3922	1.22	1.3234	0.28	TPA: leucoanthocyanidin reductase 2 [Gossypium arboreum]	sp|Q84V83|LAR_DESUN	3e-64	Leucoanthocyanidin reductase OS=Desmodium uncinatum GN=LAR PE=1 SV=1	--	--	--	K13081	5e-76	leucoanthocyanidin reductase [EC:1.17.1.3]	-	-	-
CL4785.Contig1	oiltea	09..LAR	431	1.4644	0.38	1.0207	0.02	leucoanthocyanidin reductase [Camellia sinensis]	sp|Q84V83|LAR_DESUN	4e-48	Leucoanthocyanidin reductase OS=Desmodium uncinatum GN=LAR PE=1 SV=1	--	--	--	K13081	8e-51	leucoanthocyanidin reductase [EC:1.17.1.3]	GO:0055114//oxidation-reduction process	GO:0033788;GO:0000166//nucleotide binding	-
CL11235.Contig2	oiltea	11..ANR	1439	697.556	6.55	441.62	6.09	anthocyanidin reductase [Camellia sinensis]	sp|Q9SEV0|BAN_ARATH	2e-125	Anthocyanidin reductase OS=Arabidopsis thaliana GN=BAN PE=1 SV=2	COG0451	6e-34	Nucleoside-diphosphate-sugar epimerases	K08695	3e-164	anthocyanidin reductase [EC:1.3.1.77]	GO:0009964//negative regulation of flavonoid biosynthetic process	GO:0033729//anthocyanidin reductase activity;GO:0050662//coenzyme binding;GO:0000166//nucleotide binding	-
CL11235.Contig1	oiltea	11..ANR	1319	28.5635	3.35	28.4239	3.35	anthocyanidin reductase 1 [Camellia sinensis]	sp|Q9SEV0|BAN_ARATH	4e-119	Anthocyanidin reductase OS=Arabidopsis thaliana GN=BAN PE=1 SV=2	COG0451	2e-31	Nucleoside-diphosphate-sugar epimerases	K08695	1e-156	anthocyanidin reductase [EC:1.3.1.77]	GO:0009964//negative regulation of flavonoid biosynthetic process	GO:0033729//anthocyanidin reductase activity;GO:0050662//coenzyme binding;GO:0000166//nucleotide binding	-
Unigene1840	oiltea	13..DFR	1021	39.7535	3.68	33.9432	3.52	PREDICTED: dihydroflavonol-4-reductase-like [Vitis vinifera]	sp|P51103|DFRA_CALCH	4e-85	Dihydroflavonol-4-reductase OS=Callistephus chinensis GN=F PE=2 SV=1	COG0451	2e-28	Nucleoside-diphosphate-sugar epimerases	K13082	3e-83	bifunctional dihydroflavonol 4-reductase/flavanone 4-reductase [EC:1.1.1.219 1.1.1.234]	GO:0044249//cellular biosynthetic process;GO:0016131//brassinosteroid metabolic process;GO:1901362;GO:0044283	GO:0005488//binding;GO:0016491//oxidoreductase activity	-
CL3498.Contig1	oiltea	13..DFR	1592	30.4356	3.42	29.1991	3.37	unnamed protein product [Vitis vinifera]	sp|P51105|DFRA_GERHY	1e-50	Dihydroflavonol-4-reductase OS=Gerbera hybrida GN=DFR PE=2 SV=1	COG0451	5e-19	Nucleoside-diphosphate-sugar epimerases	K13082	4e-53	bifunctional dihydroflavonol 4-reductase/flavanone 4-reductase [EC:1.1.1.219 1.1.1.234]	GO:0044237//cellular metabolic process;GO:0006694//steroid biosynthetic process;GO:0055114//oxidation-reduction process	GO:0003854//3-beta-hydroxy-delta5-steroid dehydrogenase activity;GO:0000166//nucleotide binding;GO:0050662//coenzyme binding;GO:0045552//dihydrokaempferol 4-reductase activity	-
CL2436.Contig3	oiltea	13..DFR	1256	13.6838	2.62	4.1252	1.42	unnamed protein product [Vitis vinifera]	sp|P51110|DFRA_VITVI	4e-115	Dihydroflavonol-4-reductase OS=Vitis vinifera GN=DFR PE=1 SV=1	COG0451	2e-27	Nucleoside-diphosphate-sugar epimerases	K13082	2e-117	bifunctional dihydroflavonol 4-reductase/flavanone 4-reductase [EC:1.1.1.219 1.1.1.234]	GO:0009813//flavonoid biosynthetic process	GO:0005488//binding;GO:0016491//oxidoreductase activity	-
CL9975.Contig1	oiltea	13..DFR	736	12.6654	2.54	13.7475	2.62	PREDICTED: dihydroflavonol-4-reductase [Vitis vinifera] >gi|296089143|emb|CBI38846.3| unnamed protein product [Vitis vinifera]	sp|P51102|DFRA_ARATH	1e-50	Dihydroflavonol-4-reductase OS=Arabidopsis thaliana GN=DFRA PE=3 SV=2	COG0451	3e-10	Nucleoside-diphosphate-sugar epimerases	K13082	4e-50	bifunctional dihydroflavonol 4-reductase/flavanone 4-reductase [EC:1.1.1.219 1.1.1.234]	GO:0055114//oxidation-reduction process;GO:0009813//flavonoid biosynthetic process;GO:0010422//regulation of brassinosteroid biosynthetic process	GO:0045552//dihydrokaempferol 4-reductase activity;GO:0000166//nucleotide binding;GO:0050662//coenzyme binding	GO:0005737//cytoplasm
CL5252.Contig2	oiltea	13..DFR	1453	9.4896	2.25	5.8871	1.77	dihydroflavonol4-reductase [Camellia chekiangoleosa]	sp|P51105|DFRA_GERHY	1e-159	Dihydroflavonol-4-reductase OS=Gerbera hybrida GN=DFR PE=2 SV=1	COG0451	9e-28	Nucleoside-diphosphate-sugar epimerases	K13082	1e-154	bifunctional dihydroflavonol 4-reductase/flavanone 4-reductase [EC:1.1.1.219 1.1.1.234]	GO:0044237//cellular metabolic process	GO:0000166//nucleotide binding;GO:0050662//coenzyme binding;GO:0003824//catalytic activity	-
CL2436.Contig2	oiltea	13..DFR	399	3.4071	1.23	14.2108	2.65	dihydroflavonol 4-reductase [Camellia sinensis]	sp|Q9XES5|DFRA_MALDO	1e-50	Bifunctional dihydroflavonol 4-reductase/flavanone 4-reductase OS=Malus domestica GN=DFR PE=1 SV=1	COG0451	1e-14	Nucleoside-diphosphate-sugar epimerases	K13082	4e-50	bifunctional dihydroflavonol 4-reductase/flavanone 4-reductase [EC:1.1.1.219 1.1.1.234]	GO:0044237//cellular metabolic process	GO:0000166//nucleotide binding;GO:0050662//coenzyme binding;GO:0003824//catalytic activity	-
CL2436.Contig1	oiltea	13..DFR	1100	2.1186	0.75	7.9097	2.07	unnamed protein product [Vitis vinifera]	sp|Q9XES5|DFRA_MALDO	3e-111	Bifunctional dihydroflavonol 4-reductase/flavanone 4-reductase OS=Malus domestica GN=DFR PE=1 SV=1	COG0451	7e-27	Nucleoside-diphosphate-sugar epimerases	K13082	2e-111	bifunctional dihydroflavonol 4-reductase/flavanone 4-reductase [EC:1.1.1.219 1.1.1.234]	GO:0009813//flavonoid biosynthetic process	GO:0005488//binding;GO:0016491//oxidoreductase activity	-
CL5252.Contig1	oiltea	13..DFR	1438	1.8907	0.64	2.4474	0.9	dihydroflavonol4-reductase [Camellia chekiangoleosa]	sp|P51105|DFRA_GERHY	1e-159	Dihydroflavonol-4-reductase OS=Gerbera hybrida GN=DFR PE=2 SV=1	COG0451	9e-28	Nucleoside-diphosphate-sugar epimerases	K13082	2e-154	bifunctional dihydroflavonol 4-reductase/flavanone 4-reductase [EC:1.1.1.219 1.1.1.234]	GO:0044237//cellular metabolic process	GO:0000166//nucleotide binding;GO:0050662//coenzyme binding;GO:0003824//catalytic activity	-
CL2436.Contig4	oiltea	13..DFR	1209	1.5661	0.45	24.3794	3.19	unnamed protein product [Vitis vinifera]	sp|Q84KP0|DFRA_PYRCO	6e-110	Bifunctional dihydroflavonol 4-reductase/flavanone 4-reductase OS=Pyrus communis GN=DFR PE=1 SV=1	COG0451	1e-26	Nucleoside-diphosphate-sugar epimerases	K13082	2e-110	bifunctional dihydroflavonol 4-reductase/flavanone 4-reductase [EC:1.1.1.219 1.1.1.234]	GO:0009813//flavonoid biosynthetic process	GO:0005488//binding;GO:0016491//oxidoreductase activity	-
Unigene40187	oiltea	13..DFR	650	0.7469	0	4.2864	1.46	PREDICTED: dihydroflavonol-4-reductase-like [Vitis vinifera]	sp|P51105|DFRA_GERHY	5e-37	Dihydroflavonol-4-reductase OS=Gerbera hybrida GN=DFR PE=2 SV=1	COG0451	5e-12	Nucleoside-diphosphate-sugar epimerases	K13082	1e-37	bifunctional dihydroflavonol 4-reductase/flavanone 4-reductase [EC:1.1.1.219 1.1.1.234]	GO:0010162//seed dormancy process;GO:0055114//oxidation-reduction process;GO:0009062//fatty acid catabolic process;GO:0009686//gibberellin biosynthetic process;GO:0009740//gibberellic acid mediated signaling pathway	GO:0045551//cinnamyl-alcohol dehydrogenase activity;GO:0045552//dihydrokaempferol 4-reductase activity;GO:0000166//nucleotide binding;GO:0050662//coenzyme binding	GO:0005634//nucleus
Unigene28039	oiltea	14..FLS	1122	59.4117	4.08	36.6383	3.6	PREDICTED: protein SRG1 [Vitis vinifera] >gi|147790901|emb|CAN77231.1| hypothetical protein VITISV_002774 [Vitis vinifera] >gi|296084536|emb|CBI25557.3| unnamed protein product [Vitis vinifera]	sp|D4N502|DIOX3_PAPSO	5e-60	Codeine O-demethylase OS=Papaver somniferum GN=CODM PE=1 SV=1	COG3491	5e-20	Isopenicillin N synthase and related dioxygenases	K05278	6e-50	flavonol synthase [EC:1.14.11.23]	GO:0055114//oxidation-reduction process	GO:0016706//oxidoreductase activity, acting on paired donors, with incorporation or reduction of molecular oxygen, 2-oxoglutarate as one donor, and incorporation of one atom each of oxygen into both donors	-
Unigene2130	oiltea	14..FLS	1304	51.2313	3.94	45.7689	3.82	hypothetical protein PRUPE_ppa007716mg [Prunus persica]	sp|A2A1A0|NCS1_COPJA	3e-108	S-norcoclaurine synthase 1 OS=Coptis japonica GN=NCS1 PE=1 SV=1	COG3491	7e-27	Isopenicillin N synthase and related dioxygenases	K05278	1e-54	flavonol synthase [EC:1.14.11.23]	GO:0051555//flavonol biosynthetic process;GO:0055114//oxidation-reduction process	GO:0045431//flavonol synthase activity	-
CL1214.Contig2	oiltea	14..FLS	1554	47.5821	3.86	68.9795	4.23	PREDICTED: protein SRG1-like [Solanum lycopersicum]	sp|Q39224|SRG1_ARATH	2e-56	Protein SRG1 OS=Arabidopsis thaliana GN=SRG1 PE=2 SV=1	COG3491	1e-19	Isopenicillin N synthase and related dioxygenases	K05278	4e-46	flavonol synthase [EC:1.14.11.23]	GO:0055114//oxidation-reduction process	GO:0016706//oxidoreductase activity, acting on paired donors, with incorporation or reduction of molecular oxygen, 2-oxoglutarate as one donor, and incorporation of one atom each of oxygen into both donors	-
Unigene28001	oiltea	14..FLS	1013	22.4301	3.11	16.0199	2.77	predicted protein [Populus trichocarpa] >gi|222866039|gb|EEF03170.1| predicted protein [Populus trichocarpa]	sp|Q39224|SRG1_ARATH	9e-63	Protein SRG1 OS=Arabidopsis thaliana GN=SRG1 PE=2 SV=1	COG3491	6e-22	Isopenicillin N synthase and related dioxygenases	K05278	4e-49	flavonol synthase [EC:1.14.11.23]	GO:0055114//oxidation-reduction process	GO:0016706//oxidoreductase activity, acting on paired donors, with incorporation or reduction of molecular oxygen, 2-oxoglutarate as one donor, and incorporation of one atom each of oxygen into both donors	-
Unigene20455	oiltea	14..FLS	1208	18.1663	2.9	4.977	1.6	Flavonol synthase/flavanone 3-hydroxylase, putative [Ricinus communis] >gi|223543985|gb|EEF45511.1| Flavonol synthase/flavanone 3-hydroxylase, putative [Ricinus communis]	sp|Q39224|SRG1_ARATH	3e-78	Protein SRG1 OS=Arabidopsis thaliana GN=SRG1 PE=2 SV=1	COG3491	2e-25	Isopenicillin N synthase and related dioxygenases	K05278	3e-58	flavonol synthase [EC:1.14.11.23]	GO:0051555//flavonol biosynthetic process;GO:0055114//oxidation-reduction process	GO:0045431//flavonol synthase activity	GO:0005737//cytoplasm
Unigene32781	oiltea	14..FLS	615	6.2366	1.83	1.828	0.6	PREDICTED: protein SRG1 [Vitis vinifera]	sp|Q39224|SRG1_ARATH	6e-58	Protein SRG1 OS=Arabidopsis thaliana GN=SRG1 PE=2 SV=1	COG3491	5e-10	Isopenicillin N synthase and related dioxygenases	K05278	6e-29	flavonol synthase [EC:1.14.11.23]	-	-	-
Unigene32780	oiltea	14..FLS	485	5.1053	1.63	0.8063	0	unnamed protein product [Vitis vinifera]	sp|D4N502|DIOX3_PAPSO	2e-36	Codeine O-demethylase OS=Papaver somniferum GN=CODM PE=1 SV=1	COG3491	1e-11	Isopenicillin N synthase and related dioxygenases	K05278	7e-20	flavonol synthase [EC:1.14.11.23]	-	-	-
CL10660.Contig2	oiltea	14..FLS	729	3.2633	1.18	1.9445	0.67	PREDICTED: probable 2-oxoglutarate/Fe(II)-dependent dioxygenase-like [Glycine max]	sp|P51091|LDOX_MALDO	4e-31	Leucoanthocyanidin dioxygenase OS=Malus domestica GN=ANS PE=2 SV=1	COG3491	4e-14	Isopenicillin N synthase and related dioxygenases	K05278	5e-34	flavonol synthase [EC:1.14.11.23]	GO:0051555//flavonol biosynthetic process;GO:0055114//oxidation-reduction process	GO:0045431//flavonol synthase activity	-

## Sheet: theanine
gene	species	enzmye	gene_len	fpkm_bud	fpkm_buds_log10	fpkm_2ndleave	fpkm_2ndleave_log10	nr	swissprot_id	swissprot_evalue	swissprot_des	cog_id	cog_evalue	cog_des	ko_id	ko_evalue	ko_des	go_biologicalprocess	go_MolecularFunction	go_CellularComponent
CsiUnigene283	tea	01..GOGAT	2090	30.8333	3.43	21.2937	3.06	PREDICTED: glutamate synthase 1 [NADH], chloroplastic-like [Vitis vinifera] >gi|302144040|emb|CBI23145.3| unnamed protein product [Vitis vinifera]	sp|Q03460|GLSN_MEDSA	0	Glutamate synthase [NADH], amyloplastic OS=Medicago sativa PE=1 SV=1	COG0493	3e-154	NADPH-dependent glutamate synthase beta chain and related oxidoreductases	K00264	0	glutamate synthase (NADPH/NADH) [EC:1.4.1.13 1.4.1.14]	GO:0006094//gluconeogenesis;GO:0048589//developmental growth;GO:0009651//response to salt stress;GO:0042128//nitrate assimilation;GO:0006537//glutamate biosynthetic process;GO:0006096//glycolysis;GO:0046686//response to cadmium ion;GO:0055085//transmembrane transport;GO:0055114//oxidation-reduction process;GO:0019676//ammonia assimilation cycle	GO:0050660//flavin adenine dinucleotide binding;GO:0016040//glutamate synthase (NADH) activity;GO:0051536//iron-sulfur cluster binding;GO:0005506//iron ion binding;GO:0005351//sugar:hydrogen symporter activity;GO:0010181//FMN binding	GO:0009941//chloroplast envelope;GO:0016021//integral to membrane;GO:0005829//cytosol;GO:0009570//chloroplast stroma;GO:0005886//plasma membrane;GO:0005739//mitochondrion
CsiCL6858.Contig1	tea	01..GOGAT	1612	20.5929	3.02	10.6163	2.36	predicted protein [Populus trichocarpa] >gi|222868432|gb|EEF05563.1| predicted protein [Populus trichocarpa]	sp|Q03460|GLSN_MEDSA	0	Glutamate synthase [NADH], amyloplastic OS=Medicago sativa PE=1 SV=1	COG0070	2e-97	Glutamate synthase domain 3	K00264	0	glutamate synthase (NADPH/NADH) [EC:1.4.1.13 1.4.1.14]	GO:0006094//gluconeogenesis;GO:0048589//developmental growth;GO:0009651//response to salt stress;GO:0042128//nitrate assimilation;GO:0006537//glutamate biosynthetic process;GO:0006096//glycolysis;GO:0046686//response to cadmium ion;GO:0055085//transmembrane transport;GO:0055114//oxidation-reduction process;GO:0019676//ammonia assimilation cycle	GO:0050660//flavin adenine dinucleotide binding;GO:0016040//glutamate synthase (NADH) activity;GO:0051536//iron-sulfur cluster binding;GO:0005506//iron ion binding;GO:0005351//sugar:hydrogen symporter activity;GO:0010181//FMN binding	GO:0009941//chloroplast envelope;GO:0016021//integral to membrane;GO:0005829//cytosol;GO:0009570//chloroplast stroma;GO:0005886//plasma membrane;GO:0005739//mitochondrion
CsiCL1972.Contig1	tea	01..GOGAT	5470	18.7284	2.93	41.6602	3.73	PREDICTED: ferredoxin-dependent glutamate synthase 1, chloroplastic [Vitis vinifera]	sp|Q9ZNZ7|GLTB1_ARATH	0	Ferredoxin-dependent glutamate synthase 1, chloroplastic OS=Arabidopsis thaliana GN=GLU1 PE=1 SV=2	COG0069	0	Glutamate synthase domain 2	K00284	0	glutamate synthase (ferredoxin) [EC:1.4.7.1]	GO:0009750//response to fructose stimulus;GO:0010155//regulation of proton transport;GO:0010103//stomatal complex morphogenesis;GO:0019684//photosynthesis, light reaction;GO:0009853//photorespiration;GO:0010218//response to far red light;GO:0009744//response to sucrose stimulus;GO:0016117//carotenoid biosynthetic process;GO:0009697//salicylic acid biosynthetic process;GO:0006833//water transport;…	GO:0005515//protein binding;GO:0016041//glutamate synthase (ferredoxin) activity	GO:0009941//chloroplast envelope;GO:0048046//apoplast;GO:0016020//membrane;GO:0009570//chloroplast stroma;GO:0005739//mitochondrion
CsiUnigene6545	tea	01..GOGAT	779	14.3209	2.66	13.7088	2.62	unnamed protein product [Vitis vinifera]	sp|F4J2K2|FPGS2_ARATH	2e-29	Folylpolyglutamate synthase OS=Arabidopsis thaliana GN=FPGS2 PE=1 SV=1	COG0285	8e-08	Folylpolyglutamate synthase	K01930	2e-41	folylpolyglutamate synthase [EC:6.3.2.17]	GO:0006730//one-carbon metabolic process;GO:0046901//tetrahydrofolylpolyglutamate biosynthetic process;GO:0090351//seedling development;GO:0009853//photorespiration	GO:0004326//tetrahydrofolylpolyglutamate synthase activity;GO:0005524//ATP binding	GO:0005759//mitochondrial matrix
CsiUnigene4232	tea	01..GOGAT	1845	13.8138	2.63	8.2342	2.11	PREDICTED: arginine biosynthesis bifunctional protein ArgJ, chloroplastic-like [Solanum lycopersicum]	sp|B9NAN0|ARGJ_POPTR	0	Arginine biosynthesis bifunctional protein ArgJ, chloroplastic OS=Populus trichocarpa GN=POPTRDRAFT_746969 PE=3 SV=1	COG1364	2e-129	N-acetylglutamate synthase (N-acetylornithine aminotransferase)	K00620	0	glutamate N-acetyltransferase / amino-acid N-acetyltransferase [EC:2.3.1.35 2.3.1.1]	GO:0006526//arginine biosynthetic process;GO:0009220//pyrimidine ribonucleotide biosynthetic process	GO:0004358//glutamate N-acetyltransferase activity;GO:0004042//acetyl-CoA:L-glutamate N-acetyltransferase activity	GO:0005739//mitochondrion;GO:0009570//chloroplast stroma
CsiUnigene11893	tea	01..GOGAT	1669	13.8032	2.62	15.7955	2.76	unnamed protein product [Vitis vinifera]	sp|F4J2K2|FPGS2_ARATH	0	Folylpolyglutamate synthase OS=Arabidopsis thaliana GN=FPGS2 PE=1 SV=1	COG0285	7e-53	Folylpolyglutamate synthase	K01930	0	folylpolyglutamate synthase [EC:6.3.2.17]	GO:0006730//one-carbon metabolic process;GO:0046901//tetrahydrofolylpolyglutamate biosynthetic process;GO:0090351//seedling development;GO:0009853//photorespiration	GO:0004326//tetrahydrofolylpolyglutamate synthase activity;GO:0005524//ATP binding	GO:0005759//mitochondrial matrix
CsiCL6858.Contig4	tea	01..GOGAT	424	11.5513	2.45	7.2715	1.98	PREDICTED: glutamate synthase 1 [NADH], chloroplastic-like [Vitis vinifera] >gi|302144040|emb|CBI23145.3| unnamed protein product [Vitis vinifera]	sp|Q03460|GLSN_MEDSA	9e-65	Glutamate synthase [NADH], amyloplastic OS=Medicago sativa PE=1 SV=1	COG0069	6e-33	Glutamate synthase domain 2	K00264	4e-71	glutamate synthase (NADPH/NADH) [EC:1.4.1.13 1.4.1.14]	GO:0006094//gluconeogenesis;GO:0048589//developmental growth;GO:0009651//response to salt stress;GO:0042128//nitrate assimilation;GO:0006537//glutamate biosynthetic process;GO:0006096//glycolysis;GO:0046686//response to cadmium ion;GO:0055085//transmembrane transport;GO:0055114//oxidation-reduction process;GO:0019676//ammonia assimilation cycle	GO:0050660//flavin adenine dinucleotide binding;GO:0016040//glutamate synthase (NADH) activity;GO:0051536//iron-sulfur cluster binding;GO:0005506//iron ion binding;GO:0005351//sugar:hydrogen symporter activity;GO:0010181//FMN binding	GO:0009941//chloroplast envelope;GO:0016021//integral to membrane;GO:0005829//cytosol;GO:0009570//chloroplast stroma;GO:0005886//plasma membrane;GO:0005739//mitochondrion
CsiCL9566.Contig1	tea	01..GOGAT	2021	7.4498	2.01	4.7092	1.55	PREDICTED: glutamate synthase 1 [NADH], chloroplastic-like [Vitis vinifera] >gi|302144040|emb|CBI23145.3| unnamed protein product [Vitis vinifera]	sp|Q9LV03|GLUT1_ARATH	0	Glutamate synthase 1 [NADH], chloroplastic OS=Arabidopsis thaliana GN=GLT1 PE=1 SV=2	COG0067	3e-113	Glutamate synthase domain 1	K00264	0	glutamate synthase (NADPH/NADH) [EC:1.4.1.13 1.4.1.14]	GO:0006094//gluconeogenesis;GO:0048589//developmental growth;GO:0009651//response to salt stress;GO:0042128//nitrate assimilation;GO:0006537//glutamate biosynthetic process;GO:0006096//glycolysis;GO:0046686//response to cadmium ion;GO:0055085//transmembrane transport;GO:0055114//oxidation-reduction process;GO:0019676//ammonia assimilation cycle	GO:0050660//flavin adenine dinucleotide binding;GO:0016040//glutamate synthase (NADH) activity;GO:0051536//iron-sulfur cluster binding;GO:0005506//iron ion binding;GO:0005351//sugar:hydrogen symporter activity;GO:0010181//FMN binding	GO:0009941//chloroplast envelope;GO:0016021//integral to membrane;GO:0005829//cytosol;GO:0009570//chloroplast stroma;GO:0005886//plasma membrane;GO:0005739//mitochondrion
CsiUnigene3657	tea	01..GOGAT	672	5.6687	1.73	5.3858	1.68	tetrahydrofolylpolyglutamate synthase, putative [Ricinus communis] >gi|223547498|gb|EEF48993.1| tetrahydrofolylpolyglutamate synthase, putative [Ricinus communis]	sp|Q8W035|FPGS3_ARATH	3e-07	Folylpolyglutamate synthase OS=Arabidopsis thaliana GN=FPGS3 PE=1 SV=1	COG0285	4e-11	Folylpolyglutamate synthase	K01930	9e-41	folylpolyglutamate synthase [EC:6.3.2.17]	GO:0006761;GO:0006730//one-carbon metabolic process;GO:0046901//tetrahydrofolylpolyglutamate biosynthetic process;GO:0009793//embryo development ending in seed dormancy	GO:0004326//tetrahydrofolylpolyglutamate synthase activity;GO:0005524//ATP binding;GO:0008841//dihydrofolate synthase activity	GO:0005759//mitochondrial matrix
CsiCL6858.Contig2	tea	01..GOGAT	4884	5.2276	1.65	3.6961	1.31	glutamate synthase, putative [Ricinus communis] >gi|223547462|gb|EEF48957.1| glutamate synthase, putative [Ricinus communis]	sp|Q03460|GLSN_MEDSA	0	Glutamate synthase [NADH], amyloplastic OS=Medicago sativa PE=1 SV=1	COG0069	0	Glutamate synthase domain 2	K00264	0	glutamate synthase (NADPH/NADH) [EC:1.4.1.13 1.4.1.14]	GO:0006094//gluconeogenesis;GO:0048589//developmental growth;GO:0009651//response to salt stress;GO:0042128//nitrate assimilation;GO:0006537//glutamate biosynthetic process;GO:0006096//glycolysis;GO:0046686//response to cadmium ion;GO:0055085//transmembrane transport;GO:0055114//oxidation-reduction process;GO:0019676//ammonia assimilation cycle	GO:0050660//flavin adenine dinucleotide binding;GO:0016040//glutamate synthase (NADH) activity;GO:0051536//iron-sulfur cluster binding;GO:0005506//iron ion binding;GO:0005351//sugar:hydrogen symporter activity;GO:0010181//FMN binding	GO:0009941//chloroplast envelope;GO:0016021//integral to membrane;GO:0005829//cytosol;GO:0009570//chloroplast stroma;GO:0005886//plasma membrane;GO:0005739//mitochondrion
CsiUnigene9731	tea	01..GOGAT	1173	4.8713	1.58	3.4664	1.24	PREDICTED: glutamate synthase 1 [NADH], chloroplastic-like [Vitis vinifera] >gi|302144040|emb|CBI23145.3| unnamed protein product [Vitis vinifera]	sp|Q9LV03|GLUT1_ARATH	0	Glutamate synthase 1 [NADH], chloroplastic OS=Arabidopsis thaliana GN=GLT1 PE=1 SV=2	COG0067	2e-103	Glutamate synthase domain 1	K00264	0	glutamate synthase (NADPH/NADH) [EC:1.4.1.13 1.4.1.14]	GO:0006094//gluconeogenesis;GO:0048589//developmental growth;GO:0009651//response to salt stress;GO:0042128//nitrate assimilation;GO:0006537//glutamate biosynthetic process;GO:0006096//glycolysis;GO:0046686//response to cadmium ion;GO:0055085//transmembrane transport;GO:0055114//oxidation-reduction process;GO:0019676//ammonia assimilation cycle	GO:0050660//flavin adenine dinucleotide binding;GO:0016040//glutamate synthase (NADH) activity;GO:0051536//iron-sulfur cluster binding;GO:0005506//iron ion binding;GO:0005351//sugar:hydrogen symporter activity;GO:0010181//FMN binding	GO:0009941//chloroplast envelope;GO:0016021//integral to membrane;GO:0005829//cytosol;GO:0009570//chloroplast stroma;GO:0005886//plasma membrane;GO:0005739//mitochondrion
CsiCL9566.Contig2	tea	01..GOGAT	298	4.1088	1.41	1.3495	0.3	PREDICTED: glutamate synthase [NADH], amyloplastic-like [Fragaria vesca subsp. vesca]	sp|Q9LV03|GLUT1_ARATH	2e-45	Glutamate synthase 1 [NADH], chloroplastic OS=Arabidopsis thaliana GN=GLT1 PE=1 SV=2	COG0069	4e-11	Glutamate synthase domain 2	K00264	4e-45	glutamate synthase (NADPH/NADH) [EC:1.4.1.13 1.4.1.14]	GO:0006094//gluconeogenesis;GO:0048589//developmental growth;GO:0009651//response to salt stress;GO:0042128//nitrate assimilation;GO:0006537//glutamate biosynthetic process;GO:0006096//glycolysis;GO:0046686//response to cadmium ion;GO:0055085//transmembrane transport;GO:0055114//oxidation-reduction process;GO:0019676//ammonia assimilation cycle	GO:0050660//flavin adenine dinucleotide binding;GO:0016040//glutamate synthase (NADH) activity;GO:0051536//iron-sulfur cluster binding;GO:0005506//iron ion binding;GO:0005351//sugar:hydrogen symporter activity;GO:0010181//FMN binding	GO:0009941//chloroplast envelope;GO:0016021//integral to membrane;GO:0005829//cytosol;GO:0009570//chloroplast stroma;GO:0005886//plasma membrane;GO:0005739//mitochondrion
CsiCL6858.Contig3	tea	01..GOGAT	3607	3.3569	1.21	2.7253	1	PREDICTED: glutamate synthase 1 [NADH], chloroplastic-like [Vitis vinifera] >gi|302144040|emb|CBI23145.3| unnamed protein product [Vitis vinifera]	sp|Q03460|GLSN_MEDSA	0	Glutamate synthase [NADH], amyloplastic OS=Medicago sativa PE=1 SV=1	COG0493	1e-175	NADPH-dependent glutamate synthase beta chain and related oxidoreductases	K00264	0	glutamate synthase (NADPH/NADH) [EC:1.4.1.13 1.4.1.14]	GO:0006094//gluconeogenesis;GO:0048589//developmental growth;GO:0009651//response to salt stress;GO:0042128//nitrate assimilation;GO:0006537//glutamate biosynthetic process;GO:0006096//glycolysis;GO:0046686//response to cadmium ion;GO:0055085//transmembrane transport;GO:0055114//oxidation-reduction process;GO:0019676//ammonia assimilation cycle	GO:0050660//flavin adenine dinucleotide binding;GO:0016040//glutamate synthase (NADH) activity;GO:0051536//iron-sulfur cluster binding;GO:0005506//iron ion binding;GO:0005351//sugar:hydrogen symporter activity;GO:0010181//FMN binding	GO:0009941//chloroplast envelope;GO:0016021//integral to membrane;GO:0005829//cytosol;GO:0009570//chloroplast stroma;GO:0005886//plasma membrane;GO:0005739//mitochondrion
CsiCL3575.Contig4	tea	01..GOGAT	2104	3.1253	1.14	1.8689	0.63	N-acetyl-glutamate synthase [Solanum lycopersicum] >gi|237780684|gb|ACR19334.1| N-acetyl-glutamate synthase [Solanum lycopersicum] >gi|449076253|gb|AGE83531.1| calcium-dependent protein kinase 2, partial [Solanum melongena]	sp|Q9TLT0|ARGB_CYACA	3e-06	Acetylglutamate kinase OS=Cyanidium caldarium GN=argB PE=3 SV=1	COG1246	1e-31	N-acetylglutamate synthase and related acetyltransferases	K14682	0	amino-acid N-acetyltransferase [EC:2.3.1.1]	GO:0006526//arginine biosynthetic process	GO:0003991//acetylglutamate kinase activity;GO:0004042//acetyl-CoA:L-glutamate N-acetyltransferase activity	GO:0005737//cytoplasm
CsiUnigene8912	tea	01..GOGAT	374	2.9101	1.07	2.7479	1.01	Folylpolyglutamate synthase [Medicago truncatula] >gi|355500616|gb|AES81819.1| Folylpolyglutamate synthase [Medicago truncatula]	sp|F4J2K2|FPGS2_ARATH	5e-12	Folylpolyglutamate synthase OS=Arabidopsis thaliana GN=FPGS2 PE=1 SV=1	COG0285	1e-17	Folylpolyglutamate synthase	K01930	4e-45	folylpolyglutamate synthase [EC:6.3.2.17]	GO:0006761;GO:0006730//one-carbon metabolic process;GO:0046901//tetrahydrofolylpolyglutamate biosynthetic process;GO:0009793//embryo development ending in seed dormancy	GO:0004326//tetrahydrofolylpolyglutamate synthase activity;GO:0005524//ATP binding;GO:0008841//dihydrofolate synthase activity	GO:0005759//mitochondrial matrix
CsiCL299.Contig4	tea	01..GOGAT	1800	2.1163	0.75	1.6135	0.48	PREDICTED: folylpolyglutamate synthase-like [Vitis vinifera] >gi|302143688|emb|CBI22549.3| unnamed protein product [Vitis vinifera]	--	--	--	--	--	--	K01930	8e-61	folylpolyglutamate synthase [EC:6.3.2.17]	GO:0006730//one-carbon metabolic process;GO:0046901//tetrahydrofolylpolyglutamate biosynthetic process;GO:0009793//embryo development ending in seed dormancy	GO:0004326//tetrahydrofolylpolyglutamate synthase activity;GO:0005524//ATP binding;GO:0008841//dihydrofolate synthase activity	GO:0005759//mitochondrial matrix
CsiCL703.Contig4	tea	01..GOGAT	1765	1.6958	0.53	1.7468	0.56	hypothetical protein PRUPE_ppa004960mg [Prunus persica]	sp|Q0JKD0|GLT1_ORYSJ	2e-07	Glutamate synthase 1 [NADH], chloroplastic OS=Oryza sativa subsp. japonica GN=Os01g0681900 PE=2 SV=1	COG0493	4e-82	NADPH-dependent glutamate synthase beta chain and related oxidoreductases	K00528	0	ferredoxin--NADP+ reductase [EC:1.18.1.2]	GO:0042744//hydrogen peroxide catabolic process;GO:0055114//oxidation-reduction process	GO:0016491//oxidoreductase activity;GO:0009055//electron carrier activity;GO:0000166//nucleotide binding	GO:0005886//plasma membrane;GO:0005759//mitochondrial matrix
CsiCL703.Contig3	tea	01..GOGAT	2358	1.4809	0.39	1.3833	0.32	PREDICTED: NADPH:adrenodoxin oxidoreductase, mitochondrial-like [Fragaria vesca subsp. vesca]	sp|Q0JKD0|GLT1_ORYSJ	3e-07	Glutamate synthase 1 [NADH], chloroplastic OS=Oryza sativa subsp. japonica GN=Os01g0681900 PE=2 SV=1	COG0493	1e-69	NADPH-dependent glutamate synthase beta chain and related oxidoreductases	K00528	2e-151	ferredoxin--NADP+ reductase [EC:1.18.1.2]	GO:0042744//hydrogen peroxide catabolic process;GO:0055114//oxidation-reduction process	GO:0016491//oxidoreductase activity;GO:0009055//electron carrier activity;GO:0000166//nucleotide binding	GO:0005886//plasma membrane;GO:0005759//mitochondrial matrix
CsiCL299.Contig5	tea	01..GOGAT	1917	1.1592	0.15	0.7925	0	PREDICTED: folylpolyglutamate synthase-like [Vitis vinifera] >gi|302143688|emb|CBI22549.3| unnamed protein product [Vitis vinifera]	--	--	--	--	--	--	K01930	8e-61	folylpolyglutamate synthase [EC:6.3.2.17]	GO:0006730//one-carbon metabolic process;GO:0046901//tetrahydrofolylpolyglutamate biosynthetic process;GO:0009793//embryo development ending in seed dormancy	GO:0004326//tetrahydrofolylpolyglutamate synthase activity;GO:0005524//ATP binding;GO:0008841//dihydrofolate synthase activity	GO:0005759//mitochondrial matrix
CsiCL11360.Contig1	tea	01..GOGAT	1010	0.2245	0	0.7963	0	NADPH:adrenodoxin oxidoreductase, mitochondrial precursor, putative [Ricinus communis] >gi|223532749|gb|EEF34528.1| NADPH:adrenodoxin oxidoreductase, mitochondrial precursor, putative [Ricinus communis]	--	--	--	COG0493	9e-16	NADPH-dependent glutamate synthase beta chain and related oxidoreductases	K00528	3e-49	ferredoxin--NADP+ reductase [EC:1.18.1.2]	GO:0042744//hydrogen peroxide catabolic process;GO:0055114//oxidation-reduction process	GO:0016491//oxidoreductase activity;GO:0009055//electron carrier activity;GO:0000166//nucleotide binding	GO:0005886//plasma membrane;GO:0005759//mitochondrial matrix
CsiCL166.Contig1	tea	01..GOGAT	1973	0.0919	0	0.1132	0	unnamed protein product [Vitis vinifera]	sp|F4K2A1|FPGS1_ARATH	0	Folylpolyglutamate synthase OS=Arabidopsis thaliana GN=FPGS1 PE=1 SV=1	COG0285	7e-61	Folylpolyglutamate synthase	K01930	0	folylpolyglutamate synthase [EC:6.3.2.17]	GO:0048767//root hair elongation;GO:0010449//root meristem growth;GO:0006730//one-carbon metabolic process;GO:0046901//tetrahydrofolylpolyglutamate biosynthetic process	GO:0004326//tetrahydrofolylpolyglutamate synthase activity;GO:0005524//ATP binding	GO:0005829//cytosol;GO:0009570//chloroplast stroma
CsiCL166.Contig2	tea	01..GOGAT	1922	0.0472	0	0.0232	0	unnamed protein product [Vitis vinifera]	sp|F4K2A1|FPGS1_ARATH	0	Folylpolyglutamate synthase OS=Arabidopsis thaliana GN=FPGS1 PE=1 SV=1	COG0285	1e-55	Folylpolyglutamate synthase	K01930	0	folylpolyglutamate synthase [EC:6.3.2.17]	GO:0048767//root hair elongation;GO:0010449//root meristem growth;GO:0006730//one-carbon metabolic process;GO:0046901//tetrahydrofolylpolyglutamate biosynthetic process	GO:0004326//tetrahydrofolylpolyglutamate synthase activity;GO:0005524//ATP binding	GO:0005829//cytosol;GO:0009570//chloroplast stroma
CsiCL166.Contig3	tea	01..GOGAT	1894	0.0479	0	0.0236	0	unnamed protein product [Vitis vinifera]	sp|F4K2A1|FPGS1_ARATH	0	Folylpolyglutamate synthase OS=Arabidopsis thaliana GN=FPGS1 PE=1 SV=1	COG0285	2e-59	Folylpolyglutamate synthase	K01930	0	folylpolyglutamate synthase [EC:6.3.2.17]	GO:0048767//root hair elongation;GO:0010449//root meristem growth;GO:0006730//one-carbon metabolic process;GO:0046901//tetrahydrofolylpolyglutamate biosynthetic process	GO:0004326//tetrahydrofolylpolyglutamate synthase activity;GO:0005524//ATP binding	GO:0005829//cytosol;GO:0009570//chloroplast stroma
CsiCL166.Contig4	tea	01..GOGAT	2001	0.068	0	0.3126	0	unnamed protein product [Vitis vinifera]	sp|F4K2A1|FPGS1_ARATH	0	Folylpolyglutamate synthase OS=Arabidopsis thaliana GN=FPGS1 PE=1 SV=1	COG0285	3e-57	Folylpolyglutamate synthase	K01930	0	folylpolyglutamate synthase [EC:6.3.2.17]	GO:0048767//root hair elongation;GO:0010449//root meristem growth;GO:0006730//one-carbon metabolic process;GO:0046901//tetrahydrofolylpolyglutamate biosynthetic process	GO:0004326//tetrahydrofolylpolyglutamate synthase activity;GO:0005524//ATP binding	GO:0005829//cytosol;GO:0009570//chloroplast stroma
CsiCL166.Contig5	tea	01..GOGAT	1165	0.0389	0	0	0	unnamed protein product [Vitis vinifera]	sp|F4K2A1|FPGS1_ARATH	1e-69	Folylpolyglutamate synthase OS=Arabidopsis thaliana GN=FPGS1 PE=1 SV=1	COG0285	9e-09	Folylpolyglutamate synthase	K01930	2e-100	folylpolyglutamate synthase [EC:6.3.2.17]	GO:0048767//root hair elongation;GO:0010449//root meristem growth;GO:0006730//one-carbon metabolic process;GO:0046901//tetrahydrofolylpolyglutamate biosynthetic process	GO:0004326//tetrahydrofolylpolyglutamate synthase activity;GO:0005524//ATP binding	GO:0005829//cytosol;GO:0009570//chloroplast stroma
CsiCL166.Contig6	tea	01..GOGAT	1346	0.3032	0	0.166	0	unnamed protein product [Vitis vinifera]	sp|F4K2A1|FPGS1_ARATH	2e-85	Folylpolyglutamate synthase OS=Arabidopsis thaliana GN=FPGS1 PE=1 SV=1	COG0285	5e-10	Folylpolyglutamate synthase	K01930	9e-120	folylpolyglutamate synthase [EC:6.3.2.17]	GO:0048767//root hair elongation;GO:0010449//root meristem growth;GO:0006730//one-carbon metabolic process;GO:0046901//tetrahydrofolylpolyglutamate biosynthetic process	GO:0004326//tetrahydrofolylpolyglutamate synthase activity;GO:0005524//ATP binding	GO:0005829//cytosol;GO:0009570//chloroplast stroma
CsiCL166.Contig7	tea	01..GOGAT	1356	0.0669	0	0	0	unnamed protein product [Vitis vinifera]	sp|F4K2A1|FPGS1_ARATH	5e-90	Folylpolyglutamate synthase OS=Arabidopsis thaliana GN=FPGS1 PE=1 SV=1	COG0285	3e-19	Folylpolyglutamate synthase	K01930	1e-120	folylpolyglutamate synthase [EC:6.3.2.17]	GO:0048767//root hair elongation;GO:0010449//root meristem growth;GO:0006730//one-carbon metabolic process;GO:0046901//tetrahydrofolylpolyglutamate biosynthetic process	GO:0004326//tetrahydrofolylpolyglutamate synthase activity;GO:0005524//ATP binding	GO:0005829//cytosol;GO:0005739//mitochondrion;GO:0009570//chloroplast stroma
CsiCL166.Contig8	tea	01..GOGAT	1435	0.3476	0	0.4671	0	unnamed protein product [Vitis vinifera]	sp|F4K2A1|FPGS1_ARATH	6e-106	Folylpolyglutamate synthase OS=Arabidopsis thaliana GN=FPGS1 PE=1 SV=1	COG0285	1e-20	Folylpolyglutamate synthase	K01930	4e-140	folylpolyglutamate synthase [EC:6.3.2.17]	GO:0048767//root hair elongation;GO:0010449//root meristem growth;GO:0006730//one-carbon metabolic process;GO:0046901//tetrahydrofolylpolyglutamate biosynthetic process	GO:0004326//tetrahydrofolylpolyglutamate synthase activity;GO:0005524//ATP binding	GO:0005829//cytosol;GO:0009570//chloroplast stroma
CsiCL299.Contig2	tea	01..GOGAT	724	0.3132	0	0.0617	0	PREDICTED: folylpolyglutamate synthase-like [Vitis vinifera] >gi|302143688|emb|CBI22549.3| unnamed protein product [Vitis vinifera]	--	--	--	--	--	--	K01930	8e-69	folylpolyglutamate synthase [EC:6.3.2.17]	GO:0006761;GO:0006730//one-carbon metabolic process;GO:0046901//tetrahydrofolylpolyglutamate biosynthetic process;GO:0009793//embryo development ending in seed dormancy	GO:0004326//tetrahydrofolylpolyglutamate synthase activity;GO:0005524//ATP binding;GO:0008841//dihydrofolate synthase activity	GO:0005759//mitochondrial matrix
CsiCL3575.Contig1	tea	01..GOGAT	1573	0.6631	0	0.3693	0	N-acetyl-glutamate synthase [Solanum lycopersicum] >gi|237780684|gb|ACR19334.1| N-acetyl-glutamate synthase [Solanum lycopersicum] >gi|449076253|gb|AGE83531.1| calcium-dependent protein kinase 2, partial [Solanum melongena]	sp|Q9TLT0|ARGB_CYACA	7e-08	Acetylglutamate kinase OS=Cyanidium caldarium GN=argB PE=3 SV=1	COG1246	7e-32	N-acetylglutamate synthase and related acetyltransferases	K14682	0	amino-acid N-acetyltransferase [EC:2.3.1.1]	GO:0006526//arginine biosynthetic process	GO:0003991//acetylglutamate kinase activity;GO:0004042//acetyl-CoA:L-glutamate N-acetyltransferase activity	GO:0005737//cytoplasm
CsiCL703.Contig2	tea	01..GOGAT	2270	0.1199	0	0.2559	0	PREDICTED: NADPH:adrenodoxin oxidoreductase, mitochondrial-like [Fragaria vesca subsp. vesca]	sp|Q0JKD0|GLT1_ORYSJ	3e-07	Glutamate synthase 1 [NADH], chloroplastic OS=Oryza sativa subsp. japonica GN=Os01g0681900 PE=2 SV=1	COG0493	2e-74	NADPH-dependent glutamate synthase beta chain and related oxidoreductases	K00528	1e-158	ferredoxin--NADP+ reductase [EC:1.18.1.2]	GO:0042744//hydrogen peroxide catabolic process;GO:0055114//oxidation-reduction process	GO:0016491//oxidoreductase activity;GO:0009055//electron carrier activity;GO:0000166//nucleotide binding	GO:0005886//plasma membrane;GO:0005759//mitochondrial matrix
CsiUnigene29821	tea	01..GOGAT	1628	0.4178	0	0.3842	0	hypothetical protein PRUPE_ppa004960mg [Prunus persica]	--	--	--	COG0493	1e-67	NADPH-dependent glutamate synthase beta chain and related oxidoreductases	K00528	2e-164	ferredoxin--NADP+ reductase [EC:1.18.1.2]	GO:0042744//hydrogen peroxide catabolic process;GO:0055114//oxidation-reduction process	GO:0016491//oxidoreductase activity;GO:0009055//electron carrier activity;GO:0000166//nucleotide binding	GO:0005886//plasma membrane;GO:0005759//mitochondrial matrix
CsiUnigene31382	tea	01..GOGAT	1152	0.1575	0	0.1164	0	PREDICTED: NADPH:adrenodoxin oxidoreductase, mitochondrial-like [Fragaria vesca subsp. vesca]	--	--	--	COG0493	1e-47	NADPH-dependent glutamate synthase beta chain and related oxidoreductases	K00528	5e-115	ferredoxin--NADP+ reductase [EC:1.18.1.2]	GO:0042744//hydrogen peroxide catabolic process;GO:0055114//oxidation-reduction process	GO:0016491//oxidoreductase activity;GO:0009055//electron carrier activity;GO:0000166//nucleotide binding	GO:0005886//plasma membrane;GO:0005759//mitochondrial matrix
CsiUnigene31383	tea	01..GOGAT	1064	0.5541	0	0.378	0	PREDICTED: NADPH:adrenodoxin oxidoreductase, mitochondrial [Vitis vinifera] >gi|297738792|emb|CBI28037.3| unnamed protein product [Vitis vinifera]	--	--	--	COG0493	2e-52	NADPH-dependent glutamate synthase beta chain and related oxidoreductases	K00528	3e-137	ferredoxin--NADP+ reductase [EC:1.18.1.2]	GO:0042744//hydrogen peroxide catabolic process;GO:0055114//oxidation-reduction process	GO:0016491//oxidoreductase activity;GO:0009055//electron carrier activity;GO:0000166//nucleotide binding	GO:0005886//plasma membrane;GO:0005759//mitochondrial matrix
CsiUnigene41446	tea	01..GOGAT	1802	0.4278	0	0.5455	0	PREDICTED: NADPH:adrenodoxin oxidoreductase, mitochondrial [Vitis vinifera] >gi|297738792|emb|CBI28037.3| unnamed protein product [Vitis vinifera]	--	--	--	COG0493	1e-40	NADPH-dependent glutamate synthase beta chain and related oxidoreductases	K00528	2e-110	ferredoxin--NADP+ reductase [EC:1.18.1.2]	GO:0042744//hydrogen peroxide catabolic process;GO:0055114//oxidation-reduction process	GO:0016491//oxidoreductase activity;GO:0009055//electron carrier activity;GO:0000166//nucleotide binding	GO:0005886//plasma membrane;GO:0005759//mitochondrial matrix
CsiUnigene41447	tea	01..GOGAT	1308	0.4854	0	0.6149	0	PREDICTED: NADPH:adrenodoxin oxidoreductase, mitochondrial [Vitis vinifera] >gi|297738792|emb|CBI28037.3| unnamed protein product [Vitis vinifera]	--	--	--	COG0493	3e-47	NADPH-dependent glutamate synthase beta chain and related oxidoreductases	K00528	8e-142	ferredoxin--NADP+ reductase [EC:1.18.1.2]	GO:0042744//hydrogen peroxide catabolic process;GO:0055114//oxidation-reduction process	GO:0016491//oxidoreductase activity;GO:0009055//electron carrier activity;GO:0000166//nucleotide binding	GO:0005886//plasma membrane;GO:0005759//mitochondrial matrix
CsiCL7628.Contig4	tea	02..GDH	623	16.9605	2.83	2.582	0.95	GDH2 [Actinidia chinensis]	sp|O04937|DHEA_NICPL	4e-91	Glutamate dehydrogenase A OS=Nicotiana plumbaginifolia GN=GDHA PE=2 SV=1	COG0334	5e-41	Glutamate dehydrogenase/leucine dehydrogenase	K00261	2e-91	glutamate dehydrogenase (NAD(P)+) [EC:1.4.1.3]	GO:0006598//polyamine catabolic process;GO:0055114//oxidation-reduction process;GO:0009651//response to salt stress;GO:0009698//phenylpropanoid metabolic process;GO:0042398//cellular modified amino acid biosynthetic process;GO:0006944//cellular membrane fusion;GO:0048193//Golgi vesicle transport;GO:0046482//para-aminobenzoic acid metabolic process;GO:0046686//response to cadmium ion	GO:0005507//copper ion binding;GO:0008270//zinc ion binding;GO:0050897//cobalt ion binding;GO:0004353//glutamate dehydrogenase [NAD(P)+] activity;GO:0005524//ATP binding;GO:0004352//glutamate dehydrogenase (NAD+) activity	GO:0005739//mitochondrion;GO:0005774//vacuolar membrane;GO:0005794//Golgi apparatus;GO:0005886//plasma membrane
CsiCL5937.Contig1	tea	02..GDH	2460	14.0473	2.64	12.8417	2.55	PREDICTED: NADP-specific glutamate dehydrogenase-like [Vitis vinifera]	sp|P28998|DHE4_CHLSO	1e-106	NADP-specific glutamate dehydrogenase (Fragment) OS=Chlorella sorokiniana PE=2 SV=1	COG0334	3e-109	Glutamate dehydrogenase/leucine dehydrogenase	K00262	0	glutamate dehydrogenase (NADP+) [EC:1.4.1.4]	GO:0010413//glucuronoxylan metabolic process;GO:0055114//oxidation-reduction process;GO:0008295//spermidine biosynthetic process;GO:0006520//cellular amino acid metabolic process;GO:0045492//xylan biosynthetic process	GO:0000166//nucleotide binding;GO:0004354//glutamate dehydrogenase (NADP+) activity	GO:0005737//cytoplasm
CsiCL7628.Contig3	tea	02..GDH	1526	14.0268	2.64	4.5385	1.51	GDH2 [Camellia sinensis]	sp|O04937|DHEA_NICPL	0	Glutamate dehydrogenase A OS=Nicotiana plumbaginifolia GN=GDHA PE=2 SV=1	COG0334	2e-106	Glutamate dehydrogenase/leucine dehydrogenase	K00261	0	glutamate dehydrogenase (NAD(P)+) [EC:1.4.1.3]	GO:0006598//polyamine catabolic process;GO:0055114//oxidation-reduction process;GO:0009651//response to salt stress;GO:0009698//phenylpropanoid metabolic process;GO:0042398//cellular modified amino acid biosynthetic process;GO:0006944//cellular membrane fusion;GO:0048193//Golgi vesicle transport;GO:0046482//para-aminobenzoic acid metabolic process;GO:0046686//response to cadmium ion	GO:0005507//copper ion binding;GO:0008270//zinc ion binding;GO:0050897//cobalt ion binding;GO:0004353//glutamate dehydrogenase [NAD(P)+] activity;GO:0005524//ATP binding;GO:0004352//glutamate dehydrogenase (NAD+) activity	GO:0005739//mitochondrion;GO:0005774//vacuolar membrane;GO:0005794//Golgi apparatus;GO:0005886//plasma membrane
CsiUnigene19378	tea	02..GDH	1586	11.1515	2.41	3.4653	1.24	hypothetical protein PRUPE_ppa006458mg [Prunus persica]	sp|Q38946|DHE2_ARATH	0	Glutamate dehydrogenase 2 OS=Arabidopsis thaliana GN=GDH2 PE=1 SV=1	COG0334	3e-103	Glutamate dehydrogenase/leucine dehydrogenase	K00261	0	glutamate dehydrogenase (NAD(P)+) [EC:1.4.1.3]	GO:0006598//polyamine catabolic process;GO:0055114//oxidation-reduction process;GO:0009651//response to salt stress;GO:0009698//phenylpropanoid metabolic process;GO:0042398//cellular modified amino acid biosynthetic process;GO:0006944//cellular membrane fusion;GO:0048193//Golgi vesicle transport;GO:0046482//para-aminobenzoic acid metabolic process;GO:0046686//response to cadmium ion	GO:0005507//copper ion binding;GO:0008270//zinc ion binding;GO:0050897//cobalt ion binding;GO:0004353//glutamate dehydrogenase [NAD(P)+] activity;GO:0005524//ATP binding;GO:0004352//glutamate dehydrogenase (NAD+) activity	GO:0005739//mitochondrion;GO:0005774//vacuolar membrane;GO:0005794//Golgi apparatus;GO:0005886//plasma membrane
CsiCL7628.Contig1	tea	02..GDH	1673	8.0236	2.08	11.805	2.47	GDH2 [Camellia sinensis]	sp|O04937|DHEA_NICPL	0	Glutamate dehydrogenase A OS=Nicotiana plumbaginifolia GN=GDHA PE=2 SV=1	COG0334	8e-106	Glutamate dehydrogenase/leucine dehydrogenase	K00261	0	glutamate dehydrogenase (NAD(P)+) [EC:1.4.1.3]	GO:0006598//polyamine catabolic process;GO:0055114//oxidation-reduction process;GO:0009651//response to salt stress;GO:0009698//phenylpropanoid metabolic process;GO:0042398//cellular modified amino acid biosynthetic process;GO:0006944//cellular membrane fusion;GO:0048193//Golgi vesicle transport;GO:0046482//para-aminobenzoic acid metabolic process;GO:0046686//response to cadmium ion	GO:0005507//copper ion binding;GO:0008270//zinc ion binding;GO:0050897//cobalt ion binding;GO:0004353//glutamate dehydrogenase [NAD(P)+] activity;GO:0005524//ATP binding;GO:0004352//glutamate dehydrogenase (NAD+) activity	GO:0005739//mitochondrion;GO:0005774//vacuolar membrane;GO:0005794//Golgi apparatus;GO:0005886//plasma membrane
CsiCL7628.Contig2	tea	02..GDH	1754	1.7581	0.56	1.503	0.41	PREDICTED: glutamate dehydrogenase 1 [Vitis vinifera] >gi|297739760|emb|CBI29942.3| unnamed protein product [Vitis vinifera]	sp|Q43314|DHE1_ARATH	0	Glutamate dehydrogenase 1 OS=Arabidopsis thaliana GN=GDH1 PE=1 SV=1	COG0334	1e-103	Glutamate dehydrogenase/leucine dehydrogenase	K00261	0	glutamate dehydrogenase (NAD(P)+) [EC:1.4.1.3]	GO:0009646//response to absence of light;GO:0055114//oxidation-reduction process;GO:0009651//response to salt stress;GO:0006520//cellular amino acid metabolic process;GO:0051171//regulation of nitrogen compound metabolic process;GO:0046686//response to cadmium ion	GO:0005507//copper ion binding;GO:0008270//zinc ion binding;GO:0050897//cobalt ion binding;GO:0004353//glutamate dehydrogenase [NAD(P)+] activity;GO:0005524//ATP binding	GO:0005739//mitochondrion
CsiUnigene17347	tea	02..GDH	571	1.1913	0.18	1.6433	0.5	glutamate dehydrogenase, putative [Ricinus communis] >gi|223550152|gb|EEF51639.1| glutamate dehydrogenase, putative [Ricinus communis]	sp|Q38946|DHE2_ARATH	8e-72	Glutamate dehydrogenase 2 OS=Arabidopsis thaliana GN=GDH2 PE=1 SV=1	COG0334	5e-38	Glutamate dehydrogenase/leucine dehydrogenase	K00261	4e-72	glutamate dehydrogenase (NAD(P)+) [EC:1.4.1.3]	GO:0006598//polyamine catabolic process;GO:0055114//oxidation-reduction process;GO:0009651//response to salt stress;GO:0009698//phenylpropanoid metabolic process;GO:0042398//cellular modified amino acid biosynthetic process;GO:0006944//cellular membrane fusion;GO:0048193//Golgi vesicle transport;GO:0046482//para-aminobenzoic acid metabolic process;GO:0046686//response to cadmium ion	GO:0005507//copper ion binding;GO:0008270//zinc ion binding;GO:0050897//cobalt ion binding;GO:0004353//glutamate dehydrogenase [NAD(P)+] activity;GO:0005524//ATP binding;GO:0004352//glutamate dehydrogenase (NAD+) activity	GO:0005739//mitochondrion;GO:0005774//vacuolar membrane;GO:0005794//Golgi apparatus;GO:0005886//plasma membrane
CsiUnigene31743	tea	02..GDH	1693	0.2143	0	0.132	0	PREDICTED: glutamate dehydrogenase 1 [Vitis vinifera] >gi|297739760|emb|CBI29942.3| unnamed protein product [Vitis vinifera]	sp|Q43314|DHE1_ARATH	0	Glutamate dehydrogenase 1 OS=Arabidopsis thaliana GN=GDH1 PE=1 SV=1	COG0334	1e-103	Glutamate dehydrogenase/leucine dehydrogenase	K00261	0	glutamate dehydrogenase (NAD(P)+) [EC:1.4.1.3]	GO:0009646//response to absence of light;GO:0055114//oxidation-reduction process;GO:0009651//response to salt stress;GO:0006520//cellular amino acid metabolic process;GO:0051171//regulation of nitrogen compound metabolic process;GO:0046686//response to cadmium ion	GO:0005507//copper ion binding;GO:0008270//zinc ion binding;GO:0050897//cobalt ion binding;GO:0004353//glutamate dehydrogenase [NAD(P)+] activity;GO:0005524//ATP binding	GO:0005739//mitochondrion
CsiUnigene31744	tea	02..GDH	1459	0.5284	0	0.4288	0	PREDICTED: glutamate dehydrogenase 1 [Vitis vinifera] >gi|297739760|emb|CBI29942.3| unnamed protein product [Vitis vinifera]	sp|Q43314|DHE1_ARATH	0	Glutamate dehydrogenase 1 OS=Arabidopsis thaliana GN=GDH1 PE=1 SV=1	COG0334	4e-100	Glutamate dehydrogenase/leucine dehydrogenase	K00261	0	glutamate dehydrogenase (NAD(P)+) [EC:1.4.1.3]	GO:0009646//response to absence of light;GO:0055114//oxidation-reduction process;GO:0009651//response to salt stress;GO:0006520//cellular amino acid metabolic process;GO:0051171//regulation of nitrogen compound metabolic process;GO:0046686//response to cadmium ion	GO:0005507//copper ion binding;GO:0008270//zinc ion binding;GO:0050897//cobalt ion binding;GO:0004353//glutamate dehydrogenase [NAD(P)+] activity;GO:0005524//ATP binding	GO:0005739//mitochondrion
CsiCL9150.Contig1	tea	03..ALT	2111	32.0303	3.47	21.1454	3.05	hypothetical protein PRUPE_ppa003850mg [Prunus persica]	sp|Q9LDV4|ALAT2_ARATH	0	Alanine aminotransferase 2, mitochondrial OS=Arabidopsis thaliana GN=ALAAT2 PE=2 SV=1	COG0436	3e-122	Aspartate/tyrosine/aromatic aminotransferase	K00814	0	alanine transaminase [EC:2.6.1.2]	GO:0001666//response to hypoxia;GO:0042218//1-aminocyclopropane-1-carboxylate biosynthetic process;GO:0019481//L-alanine catabolic process, by transamination;GO:0046686//response to cadmium ion	GO:0005507//copper ion binding;GO:0016847//1-aminocyclopropane-1-carboxylate synthase activity;GO:0004021//L-alanine:2-oxoglutarate aminotransferase activity;GO:0005524//ATP binding;GO:0030170//pyridoxal phosphate binding	GO:0005829//cytosol;GO:0005739//mitochondrion;GO:0009507//chloroplast
CsiCL11137.Contig3	tea	04..GS	1461	689.026	6.54	315.898	5.76	glutamine synthetase [Camellia sinensis]	sp|P51118|GLNA1_VITVI	0	Glutamine synthetase cytosolic isozyme 1 OS=Vitis vinifera GN=GS1-1 PE=2 SV=1	COG0174	2e-116	Glutamine synthetase	K01915	0	glutamine synthetase [EC:6.3.1.2]	GO:0006542//glutamine biosynthetic process	GO:0004356//glutamate-ammonia ligase activity;GO:0005524//ATP binding	-
CsiCL11137.Contig2	tea	04..GS	2031	220.518	5.4	258.041	5.55	glutamine synthetase [Camellia sinensis] >gi|343479936|gb|AEM44626.1| theanine synthetase [Camellia sinensis]	sp|P51118|GLNA1_VITVI	0	Glutamine synthetase cytosolic isozyme 1 OS=Vitis vinifera GN=GS1-1 PE=2 SV=1	COG0174	7e-114	Glutamine synthetase	K01915	0	glutamine synthetase [EC:6.3.1.2]	GO:0006542//glutamine biosynthetic process	GO:0004356//glutamate-ammonia ligase activity;GO:0005524//ATP binding	-
CsiUnigene19748	tea	04..GS	1813	94.2007	4.55	143.241	4.96	predicted protein [Populus trichocarpa] >gi|222863465|gb|EEF00596.1| predicted protein [Populus trichocarpa]	sp|O22506|GLNA2_DAUCA	0	Glutamine synthetase, chloroplastic OS=Daucus carota GN=GLN2 PE=2 SV=1	COG0174	9e-113	Glutamine synthetase	K01915	0	glutamine synthetase [EC:6.3.1.2]	GO:0009651//response to salt stress;GO:0006542//glutamine biosynthetic process;GO:0046686//response to cadmium ion	GO:0005524//ATP binding;GO:0004356//glutamate-ammonia ligase activity	GO:0005739//mitochondrion;GO:0009941//chloroplast envelope;GO:0009535//chloroplast thylakoid membrane;GO:0009570//chloroplast stroma;GO:0022626//cytosolic ribosome;GO:0048046//apoplast
CsiCL11137.Contig1	tea	04..GS	231	90.6989	4.51	26.6935	3.28	glutamine synthetase [Camellia sinensis]	sp|Q56WN1|GLN11_ARATH	2e-42	Glutamine synthetase cytosolic isozyme 1-1 OS=Arabidopsis thaliana GN=GLN1-1 PE=1 SV=2	COG0174	2e-30	Glutamine synthetase	K01915	7e-43	glutamine synthetase [EC:6.3.1.2]	GO:0009749//response to glucose stimulus;GO:0009744//response to sucrose stimulus;GO:0009750//response to fructose stimulus;GO:0006542//glutamine biosynthetic process;GO:0042128//nitrate assimilation;GO:0010150//leaf senescence	GO:0005507//copper ion binding;GO:0005524//ATP binding;GO:0005515//protein binding;GO:0004356//glutamate-ammonia ligase activity	GO:0005618//cell wall;GO:0009506//plasmodesma;GO:0022626//cytosolic ribosome;GO:0005886//plasma membrane
CsiUnigene12855	tea	04..GS	975	9.5815	2.26	12.3278	2.51	glutamine synthetase [Camellia sinensis]	--	--	--	COG0174	3e-33	Glutamine synthetase	--	--	--	GO:0010311//lateral root formation;GO:0002679//respiratory burst involved in defense response;GO:0010200//response to chitin;GO:0009617//response to bacterium;GO:0048829//root cap development;GO:0006542//glutamine biosynthetic process;GO:0006569//tryptophan catabolic process;GO:0009684//indoleacetic acid biosynthetic process;GO:0009737//response to abscisic acid stimulus;GO:0009399//nitrogen fixa…	GO:0043015//gamma-tubulin binding;GO:0043621//protein self-association;GO:0008017//microtubule binding;GO:0004356//glutamate-ammonia ligase activity;GO:0005524//ATP binding	GO:0005829//cytosol
ColUnigene22967	oiltea	01..GOGAT	508	51.9912	3.95	47.3406	3.86	PREDICTED: glutamate synthase 1 [NADH], chloroplastic-like [Solanum lycopersicum]	sp|Q03460|GLSN_MEDSA	2e-88	Glutamate synthase [NADH], amyloplastic OS=Medicago sativa PE=1 SV=1	COG0493	7e-57	NADPH-dependent glutamate synthase beta chain and related oxidoreductases	K00264	5e-89	glutamate synthase (NADPH/NADH) [EC:1.4.1.13 1.4.1.14]	GO:0006094//gluconeogenesis;GO:0048589//developmental growth;GO:0009651//response to salt stress;GO:0042128//nitrate assimilation;GO:0006537//glutamate biosynthetic process;GO:0006096//glycolysis;GO:0046686//response to cadmium ion;GO:0055085//transmembrane transport;GO:0055114//oxidation-reduction process;GO:0019676//ammonia assimilation cycle	GO:0050660//flavin adenine dinucleotide binding;GO:0016040//glutamate synthase (NADH) activity;GO:0051536//iron-sulfur cluster binding;GO:0005506//iron ion binding;GO:0005351//sugar:hydrogen symporter activity;GO:0010181//FMN binding	GO:0009941//chloroplast envelope;GO:0016021//integral to membrane;GO:0005829//cytosol;GO:0009570//chloroplast stroma;GO:0005886//plasma membrane;GO:0005739//mitochondrion
ColCL1370.Contig3	oiltea	01..GOGAT	2913	34.8171	3.55	53.3268	3.98	unnamed protein product [Vitis vinifera]	sp|Q43155|GLTB_SPIOL	0	Ferredoxin-dependent glutamate synthase, chloroplastic OS=Spinacia oleracea PE=1 SV=3	COG0069	2e-172	Glutamate synthase domain 2	K00284	0	glutamate synthase (ferredoxin) [EC:1.4.7.1]	GO:0055114//oxidation-reduction process;GO:0009416//response to light stimulus;GO:0006537//glutamate biosynthetic process;GO:0009853//photorespiration;GO:0080114//positive regulation of glycine hydroxymethyltransferase activity	GO:0016041//glutamate synthase (ferredoxin) activity	GO:0005739//mitochondrion;GO:0009941//chloroplast envelope;GO:0009570//chloroplast stroma;GO:0016020//membrane;GO:0048046//apoplast
ColCL1370.Contig5	oiltea	01..GOGAT	5114	26.2785	3.27	33.0615	3.5	glutamate synthase, putative [Ricinus communis] >gi|223547462|gb|EEF48957.1| glutamate synthase, putative [Ricinus communis]	sp|Q03460|GLSN_MEDSA	0	Glutamate synthase [NADH], amyloplastic OS=Medicago sativa PE=1 SV=1	COG0069	0	Glutamate synthase domain 2	K00264	0	glutamate synthase (NADPH/NADH) [EC:1.4.1.13 1.4.1.14]	GO:0006094//gluconeogenesis;GO:0048589//developmental growth;GO:0009651//response to salt stress;GO:0042128//nitrate assimilation;GO:0006537//glutamate biosynthetic process;GO:0006096//glycolysis;GO:0046686//response to cadmium ion;GO:0055085//transmembrane transport;GO:0055114//oxidation-reduction process;GO:0019676//ammonia assimilation cycle	GO:0050660//flavin adenine dinucleotide binding;GO:0016040//glutamate synthase (NADH) activity;GO:0051536//iron-sulfur cluster binding;GO:0005506//iron ion binding;GO:0005351//sugar:hydrogen symporter activity;GO:0010181//FMN binding	GO:0009941//chloroplast envelope;GO:0016021//integral to membrane;GO:0005829//cytosol;GO:0009570//chloroplast stroma;GO:0005886//plasma membrane;GO:0005739//mitochondrion
ColCL1370.Contig4	oiltea	01..GOGAT	870	23.4382	3.15	19.6082	2.98	predicted protein [Populus trichocarpa] >gi|222868432|gb|EEF05563.1| predicted protein [Populus trichocarpa]	sp|Q03460|GLSN_MEDSA	1e-157	Glutamate synthase [NADH], amyloplastic OS=Medicago sativa PE=1 SV=1	COG0069	2e-94	Glutamate synthase domain 2	K00264	3e-158	glutamate synthase (NADPH/NADH) [EC:1.4.1.13 1.4.1.14]	GO:0006094//gluconeogenesis;GO:0048589//developmental growth;GO:0009651//response to salt stress;GO:0042128//nitrate assimilation;GO:0006537//glutamate biosynthetic process;GO:0006096//glycolysis;GO:0046686//response to cadmium ion;GO:0055085//transmembrane transport;GO:0055114//oxidation-reduction process;GO:0019676//ammonia assimilation cycle	GO:0050660//flavin adenine dinucleotide binding;GO:0016040//glutamate synthase (NADH) activity;GO:0051536//iron-sulfur cluster binding;GO:0005506//iron ion binding;GO:0005351//sugar:hydrogen symporter activity;GO:0010181//FMN binding	GO:0009941//chloroplast envelope;GO:0016021//integral to membrane;GO:0005829//cytosol;GO:0009570//chloroplast stroma;GO:0005886//plasma membrane;GO:0005739//mitochondrion
ColCL1370.Contig8	oiltea	01..GOGAT	613	19.3252	2.96	20.9714	3.04	PREDICTED: glutamate synthase 1 [NADH], chloroplastic-like [Vitis vinifera] >gi|302144040|emb|CBI23145.3| unnamed protein product [Vitis vinifera]	sp|Q9LV03|GLUT1_ARATH	4e-100	Glutamate synthase 1 [NADH], chloroplastic OS=Arabidopsis thaliana GN=GLT1 PE=1 SV=2	COG0069	3e-51	Glutamate synthase domain 2	K00264	1e-105	glutamate synthase (NADPH/NADH) [EC:1.4.1.13 1.4.1.14]	GO:0006094//gluconeogenesis;GO:0048589//developmental growth;GO:0009651//response to salt stress;GO:0042128//nitrate assimilation;GO:0006537//glutamate biosynthetic process;GO:0006096//glycolysis;GO:0046686//response to cadmium ion;GO:0055085//transmembrane transport;GO:0055114//oxidation-reduction process;GO:0019676//ammonia assimilation cycle	GO:0050660//flavin adenine dinucleotide binding;GO:0016040//glutamate synthase (NADH) activity;GO:0051536//iron-sulfur cluster binding;GO:0005506//iron ion binding;GO:0005351//sugar:hydrogen symporter activity;GO:0010181//FMN binding	GO:0009941//chloroplast envelope;GO:0016021//integral to membrane;GO:0005829//cytosol;GO:0009570//chloroplast stroma;GO:0005886//plasma membrane;GO:0005739//mitochondrion
ColUnigene13705	oiltea	01..GOGAT	1942	15.4252	2.74	10.1183	2.31	PREDICTED: arginine biosynthesis bifunctional protein ArgJ, chloroplastic-like [Solanum lycopersicum]	sp|B9NAN0|ARGJ_POPTR	0	Arginine biosynthesis bifunctional protein ArgJ, chloroplastic OS=Populus trichocarpa GN=POPTRDRAFT_746969 PE=3 SV=1	COG1364	7e-132	N-acetylglutamate synthase (N-acetylornithine aminotransferase)	K00620	0	glutamate N-acetyltransferase / amino-acid N-acetyltransferase [EC:2.3.1.35 2.3.1.1]	GO:0006526//arginine biosynthetic process;GO:0009220//pyrimidine ribonucleotide biosynthetic process	GO:0004358//glutamate N-acetyltransferase activity;GO:0004042//acetyl-CoA:L-glutamate N-acetyltransferase activity	GO:0005739//mitochondrion;GO:0009570//chloroplast stroma
ColCL1370.Contig6	oiltea	01..GOGAT	280	14.2184	2.65	12.22	2.5	PREDICTED: glutamate synthase 1 [NADH], chloroplastic-like [Solanum lycopersicum]	sp|Q03460|GLSN_MEDSA	4e-41	Glutamate synthase [NADH], amyloplastic OS=Medicago sativa PE=1 SV=1	COG0069	7e-18	Glutamate synthase domain 2	K00264	2e-42	glutamate synthase (NADPH/NADH) [EC:1.4.1.13 1.4.1.14]	GO:0006094//gluconeogenesis;GO:0048589//developmental growth;GO:0009651//response to salt stress;GO:0042128//nitrate assimilation;GO:0006537//glutamate biosynthetic process;GO:0006096//glycolysis;GO:0046686//response to cadmium ion;GO:0055085//transmembrane transport;GO:0055114//oxidation-reduction process;GO:0019676//ammonia assimilation cycle	GO:0050660//flavin adenine dinucleotide binding;GO:0016040//glutamate synthase (NADH) activity;GO:0051536//iron-sulfur cluster binding;GO:0005506//iron ion binding;GO:0005351//sugar:hydrogen symporter activity;GO:0010181//FMN binding	GO:0009941//chloroplast envelope;GO:0016021//integral to membrane;GO:0005829//cytosol;GO:0009570//chloroplast stroma;GO:0005886//plasma membrane;GO:0005739//mitochondrion
ColUnigene346	oiltea	01..GOGAT	873	12.9579	2.56	8.6786	2.16	PREDICTED: glutamate synthase 1 [NADH], chloroplastic-like [Vitis vinifera] >gi|302144040|emb|CBI23145.3| unnamed protein product [Vitis vinifera]	sp|Q9LV03|GLUT1_ARATH	1e-116	Glutamate synthase 1 [NADH], chloroplastic OS=Arabidopsis thaliana GN=GLT1 PE=1 SV=2	COG0067	2e-51	Glutamate synthase domain 1	K00264	2e-134	glutamate synthase (NADPH/NADH) [EC:1.4.1.13 1.4.1.14]	GO:0006094//gluconeogenesis;GO:0048589//developmental growth;GO:0009651//response to salt stress;GO:0042128//nitrate assimilation;GO:0006537//glutamate biosynthetic process;GO:0006096//glycolysis;GO:0046686//response to cadmium ion;GO:0055085//transmembrane transport;GO:0055114//oxidation-reduction process;GO:0019676//ammonia assimilation cycle	GO:0050660//flavin adenine dinucleotide binding;GO:0016040//glutamate synthase (NADH) activity;GO:0051536//iron-sulfur cluster binding;GO:0005506//iron ion binding;GO:0005351//sugar:hydrogen symporter activity;GO:0010181//FMN binding	GO:0009941//chloroplast envelope;GO:0016021//integral to membrane;GO:0005829//cytosol;GO:0009570//chloroplast stroma;GO:0005886//plasma membrane;GO:0005739//mitochondrion
ColCL4252.Contig1	oiltea	01..GOGAT	1741	12.6884	2.54	12.6903	2.54	PREDICTED: glutamate synthase 1 [NADH], chloroplastic-like [Vitis vinifera] >gi|302144040|emb|CBI23145.3| unnamed protein product [Vitis vinifera]	sp|Q9LV03|GLUT1_ARATH	0	Glutamate synthase 1 [NADH], chloroplastic OS=Arabidopsis thaliana GN=GLT1 PE=1 SV=2	COG0067	2e-112	Glutamate synthase domain 1	K00264	0	glutamate synthase (NADPH/NADH) [EC:1.4.1.13 1.4.1.14]	GO:0006094//gluconeogenesis;GO:0048589//developmental growth;GO:0009651//response to salt stress;GO:0042128//nitrate assimilation;GO:0006537//glutamate biosynthetic process;GO:0006096//glycolysis;GO:0046686//response to cadmium ion;GO:0055085//transmembrane transport;GO:0055114//oxidation-reduction process;GO:0019676//ammonia assimilation cycle	GO:0050660//flavin adenine dinucleotide binding;GO:0016040//glutamate synthase (NADH) activity;GO:0051536//iron-sulfur cluster binding;GO:0005506//iron ion binding;GO:0005351//sugar:hydrogen symporter activity;GO:0010181//FMN binding	GO:0009941//chloroplast envelope;GO:0016021//integral to membrane;GO:0005829//cytosol;GO:0009570//chloroplast stroma;GO:0005886//plasma membrane;GO:0005739//mitochondrion
ColCL1370.Contig2	oiltea	01..GOGAT	217	12.5292	2.53	10.1364	2.32	hypothetical protein PRUPE_ppa000037mg [Prunus persica]	sp|Q03460|GLSN_MEDSA	9e-33	Glutamate synthase [NADH], amyloplastic OS=Medicago sativa PE=1 SV=1	COG0070	1e-19	Glutamate synthase domain 3	K00264	2e-32	glutamate synthase (NADPH/NADH) [EC:1.4.1.13 1.4.1.14]	GO:0006094//gluconeogenesis;GO:0048589//developmental growth;GO:0009651//response to salt stress;GO:0042128//nitrate assimilation;GO:0006537//glutamate biosynthetic process;GO:0006096//glycolysis;GO:0046686//response to cadmium ion;GO:0055085//transmembrane transport;GO:0055114//oxidation-reduction process;GO:0019676//ammonia assimilation cycle	GO:0050660//flavin adenine dinucleotide binding;GO:0016040//glutamate synthase (NADH) activity;GO:0051536//iron-sulfur cluster binding;GO:0005506//iron ion binding;GO:0005351//sugar:hydrogen symporter activity;GO:0010181//FMN binding	GO:0009941//chloroplast envelope;GO:0016021//integral to membrane;GO:0005829//cytosol;GO:0009570//chloroplast stroma;GO:0005886//plasma membrane;GO:0005739//mitochondrion
ColCL4558.Contig2	oiltea	01..GOGAT	2248	11.1226	2.41	12.5244	2.53	unnamed protein product [Vitis vinifera]	sp|F4J2K2|FPGS2_ARATH	0	Folylpolyglutamate synthase OS=Arabidopsis thaliana GN=FPGS2 PE=1 SV=1	COG0285	3e-59	Folylpolyglutamate synthase	K01930	0	folylpolyglutamate synthase [EC:6.3.2.17]	GO:0006730//one-carbon metabolic process;GO:0046901//tetrahydrofolylpolyglutamate biosynthetic process;GO:0090351//seedling development;GO:0009853//photorespiration	GO:0004326//tetrahydrofolylpolyglutamate synthase activity;GO:0005524//ATP binding	GO:0005759//mitochondrial matrix
ColCL1464.Contig2	oiltea	01..GOGAT	2401	10.2318	2.33	6.9422	1.94	PREDICTED: squamosa promoter-binding-like protein 6-like [Vitis vinifera]	sp|Q94JW8|SPL6_ARATH	8e-54	Squamosa promoter-binding-like protein 6 OS=Arabidopsis thaliana GN=SPL6 PE=2 SV=2	COG0285	1e-07	Folylpolyglutamate synthase	K01930	4e-52	folylpolyglutamate synthase [EC:6.3.2.17]	-	-	-
ColUnigene28590	oiltea	01..GOGAT	376	9.426	2.24	9.62	2.26	folylpolyglutamate synthase [Populus trichocarpa] >gi|222865297|gb|EEF02428.1| folylpolyglutamate synthase [Populus trichocarpa]	sp|F4K2A1|FPGS1_ARATH	1e-35	Folylpolyglutamate synthase OS=Arabidopsis thaliana GN=FPGS1 PE=1 SV=1	COG0285	4e-09	Folylpolyglutamate synthase	K01930	4e-43	folylpolyglutamate synthase [EC:6.3.2.17]	GO:0048767//root hair elongation;GO:0010449//root meristem growth;GO:0006730//one-carbon metabolic process;GO:0046901//tetrahydrofolylpolyglutamate biosynthetic process	GO:0004326//tetrahydrofolylpolyglutamate synthase activity;GO:0005524//ATP binding	GO:0005829//cytosol;GO:0009570//chloroplast stroma
ColCL1370.Contig1	oiltea	01..GOGAT	458	8.2684	2.11	6.1901	1.82	PREDICTED: glutamate synthase 1 [NADH], chloroplastic-like [Vitis vinifera] >gi|302144040|emb|CBI23145.3| unnamed protein product [Vitis vinifera]	sp|Q03460|GLSN_MEDSA	2e-67	Glutamate synthase [NADH], amyloplastic OS=Medicago sativa PE=1 SV=1	COG0493	2e-33	NADPH-dependent glutamate synthase beta chain and related oxidoreductases	K00264	2e-70	glutamate synthase (NADPH/NADH) [EC:1.4.1.13 1.4.1.14]	GO:0006094//gluconeogenesis;GO:0048589//developmental growth;GO:0009651//response to salt stress;GO:0042128//nitrate assimilation;GO:0006537//glutamate biosynthetic process;GO:0006096//glycolysis;GO:0046686//response to cadmium ion;GO:0055085//transmembrane transport;GO:0055114//oxidation-reduction process;GO:0019676//ammonia assimilation cycle	GO:0050660//flavin adenine dinucleotide binding;GO:0016040//glutamate synthase (NADH) activity;GO:0051536//iron-sulfur cluster binding;GO:0005506//iron ion binding;GO:0005351//sugar:hydrogen symporter activity;GO:0010181//FMN binding	GO:0009941//chloroplast envelope;GO:0016021//integral to membrane;GO:0005829//cytosol;GO:0009570//chloroplast stroma;GO:0005886//plasma membrane;GO:0005739//mitochondrion
ColCL5233.Contig1	oiltea	01..GOGAT	1197	7.7876	2.05	5.7986	1.76	hypothetical protein PRUPE_ppa020012mg, partial [Prunus persica]	sp|Q8W035|FPGS3_ARATH	5e-12	Folylpolyglutamate synthase OS=Arabidopsis thaliana GN=FPGS3 PE=1 SV=1	COG0285	1e-30	Folylpolyglutamate synthase	K01930	3e-103	folylpolyglutamate synthase [EC:6.3.2.17]	GO:0006761;GO:0006730//one-carbon metabolic process;GO:0046901//tetrahydrofolylpolyglutamate biosynthetic process;GO:0009793//embryo development ending in seed dormancy	GO:0004326//tetrahydrofolylpolyglutamate synthase activity;GO:0005524//ATP binding;GO:0008841//dihydrofolate synthase activity	GO:0005759//mitochondrial matrix
ColCL3828.Contig2	oiltea	01..GOGAT	1234	5.9016	1.78	6.8527	1.92	N-acetyl-glutamate synthase [Solanum torvum]	sp|Q9SCL7|NAGK_ARATH	1e-07	Acetylglutamate kinase, chloroplastic OS=Arabidopsis thaliana GN=NAGK PE=1 SV=1	COG1246	7e-32	N-acetylglutamate synthase and related acetyltransferases	K14682	0	amino-acid N-acetyltransferase [EC:2.3.1.1]	GO:0006526//arginine biosynthetic process	GO:0003991//acetylglutamate kinase activity;GO:0004042//acetyl-CoA:L-glutamate N-acetyltransferase activity	GO:0005737//cytoplasm
ColUnigene29963	oiltea	01..GOGAT	299	4.8713	1.58	9.6452	2.27	PREDICTED: glutamate synthase [NADH], amyloplastic-like [Fragaria vesca subsp. vesca]	sp|Q9LV03|GLUT1_ARATH	1e-44	Glutamate synthase 1 [NADH], chloroplastic OS=Arabidopsis thaliana GN=GLT1 PE=1 SV=2	COG0069	6e-12	Glutamate synthase domain 2	K00264	2e-44	glutamate synthase (NADPH/NADH) [EC:1.4.1.13 1.4.1.14]	GO:0006094//gluconeogenesis;GO:0048589//developmental growth;GO:0009651//response to salt stress;GO:0042128//nitrate assimilation;GO:0006537//glutamate biosynthetic process;GO:0006096//glycolysis;GO:0046686//response to cadmium ion;GO:0055085//transmembrane transport;GO:0055114//oxidation-reduction process;GO:0019676//ammonia assimilation cycle	GO:0050660//flavin adenine dinucleotide binding;GO:0016040//glutamate synthase (NADH) activity;GO:0051536//iron-sulfur cluster binding;GO:0005506//iron ion binding;GO:0005351//sugar:hydrogen symporter activity;GO:0010181//FMN binding	GO:0009941//chloroplast envelope;GO:0016021//integral to membrane;GO:0005829//cytosol;GO:0009570//chloroplast stroma;GO:0005886//plasma membrane;GO:0005739//mitochondrion
ColCL1464.Contig3	oiltea	01..GOGAT	355	3.0088	1.1	3.3046	1.2	PREDICTED: folylpolyglutamate synthase-like [Vitis vinifera] >gi|302143688|emb|CBI22549.3| unnamed protein product [Vitis vinifera]	--	--	--	COG0285	2e-07	Folylpolyglutamate synthase	K01930	7e-46	folylpolyglutamate synthase [EC:6.3.2.17]	GO:0006761;GO:0006730//one-carbon metabolic process;GO:0046901//tetrahydrofolylpolyglutamate biosynthetic process;GO:0009793//embryo development ending in seed dormancy	GO:0004326//tetrahydrofolylpolyglutamate synthase activity;GO:0005524//ATP binding;GO:0008841//dihydrofolate synthase activity	GO:0005759//mitochondrial matrix
ColUnigene41169	oiltea	01..GOGAT	661	2.277	0.82	3.3277	1.2	PREDICTED: glutamate synthase 1 [NADH], chloroplastic-like [Vitis vinifera] >gi|302144040|emb|CBI23145.3| unnamed protein product [Vitis vinifera]	sp|Q9LV03|GLUT1_ARATH	7e-46	Glutamate synthase 1 [NADH], chloroplastic OS=Arabidopsis thaliana GN=GLT1 PE=1 SV=2	COG0069	5e-20	Glutamate synthase domain 2	K00264	2e-47	glutamate synthase (NADPH/NADH) [EC:1.4.1.13 1.4.1.14]	GO:0006094//gluconeogenesis;GO:0048589//developmental growth;GO:0009651//response to salt stress;GO:0042128//nitrate assimilation;GO:0006537//glutamate biosynthetic process;GO:0006096//glycolysis;GO:0046686//response to cadmium ion;GO:0055085//transmembrane transport;GO:0055114//oxidation-reduction process;GO:0019676//ammonia assimilation cycle	GO:0050660//flavin adenine dinucleotide binding;GO:0016040//glutamate synthase (NADH) activity;GO:0051536//iron-sulfur cluster binding;GO:0005506//iron ion binding;GO:0005351//sugar:hydrogen symporter activity;GO:0010181//FMN binding	GO:0009941//chloroplast envelope;GO:0016021//integral to membrane;GO:0005829//cytosol;GO:0009570//chloroplast stroma;GO:0005886//plasma membrane;GO:0005739//mitochondrion
ColCL9476.Contig1	oiltea	01..GOGAT	1509	1.8661	0.62	2.1379	0.76	unnamed protein product [Vitis vinifera]	sp|F4K2A1|FPGS1_ARATH	2e-161	Folylpolyglutamate synthase OS=Arabidopsis thaliana GN=FPGS1 PE=1 SV=1	COG0285	2e-50	Folylpolyglutamate synthase	K01930	0	folylpolyglutamate synthase [EC:6.3.2.17]	GO:0048767//root hair elongation;GO:0010449//root meristem growth;GO:0006730//one-carbon metabolic process;GO:0046901//tetrahydrofolylpolyglutamate biosynthetic process	GO:0004326//tetrahydrofolylpolyglutamate synthase activity;GO:0005524//ATP binding	GO:0005829//cytosol;GO:0009570//chloroplast stroma
ColCL4252.Contig2	oiltea	01..GOGAT	1005	1.7391	0.55	0.9241	0	PREDICTED: glutamate synthase 1 [NADH], chloroplastic-like [Vitis vinifera] >gi|302144040|emb|CBI23145.3| unnamed protein product [Vitis vinifera]	sp|Q9LV03|GLUT1_ARATH	1e-118	Glutamate synthase 1 [NADH], chloroplastic OS=Arabidopsis thaliana GN=GLT1 PE=1 SV=2	COG0067	8e-54	Glutamate synthase domain 1	K00264	4e-131	glutamate synthase (NADPH/NADH) [EC:1.4.1.13 1.4.1.14]	GO:0006094//gluconeogenesis;GO:0048589//developmental growth;GO:0009651//response to salt stress;GO:0042128//nitrate assimilation;GO:0006537//glutamate biosynthetic process;GO:0006096//glycolysis;GO:0046686//response to cadmium ion;GO:0055085//transmembrane transport;GO:0055114//oxidation-reduction process;GO:0019676//ammonia assimilation cycle	GO:0050660//flavin adenine dinucleotide binding;GO:0016040//glutamate synthase (NADH) activity;GO:0008270//zinc ion binding;GO:0051536//iron-sulfur cluster binding;GO:0005506//iron ion binding;GO:0005351//sugar:hydrogen symporter activity;GO:0010181//FMN binding	GO:0009941//chloroplast envelope;GO:0016021//integral to membrane;GO:0005829//cytosol;GO:0009570//chloroplast stroma;GO:0005886//plasma membrane;GO:0005739//mitochondrion
ColCL1183.Contig3	oiltea	01..GOGAT	3506	1.6064	0.47	2.8163	1.04	PREDICTED: ferredoxin-dependent glutamate synthase 1, chloroplastic [Vitis vinifera]	sp|Q9ZNZ7|GLTB1_ARATH	0	Ferredoxin-dependent glutamate synthase 1, chloroplastic OS=Arabidopsis thaliana GN=GLU1 PE=1 SV=2	COG0069	0	Glutamate synthase domain 2	K00284	0	glutamate synthase (ferredoxin) [EC:1.4.7.1]	GO:0009750//response to fructose stimulus;GO:0010155//regulation of proton transport;GO:0010103//stomatal complex morphogenesis;GO:0019684//photosynthesis, light reaction;GO:0009853//photorespiration;GO:0009749//response to glucose stimulus;GO:0010218//response to far red light;GO:0009744//response to sucrose stimulus;GO:0016117//carotenoid biosynthetic process;GO:0009697//salicylic acid biosynth…	GO:0005515//protein binding;GO:0016041//glutamate synthase (ferredoxin) activity	GO:0009941//chloroplast envelope;GO:0048046//apoplast;GO:0016020//membrane;GO:0009570//chloroplast stroma;GO:0005739//mitochondrion
ColCL3828.Contig1	oiltea	01..GOGAT	1099	1.0161	0.02	0.7116	0	PREDICTED: amino-acid acetyltransferase-like [Vitis vinifera]	--	--	--	COG1246	6e-32	N-acetylglutamate synthase and related acetyltransferases	K14682	6e-163	amino-acid N-acetyltransferase [EC:2.3.1.1]	GO:0006526//arginine biosynthetic process	GO:0003991//acetylglutamate kinase activity;GO:0004042//acetyl-CoA:L-glutamate N-acetyltransferase activity	GO:0005737//cytoplasm
ColCL1183.Contig1	oiltea	01..GOGAT	3575	0.258	0	0.2324	0	PREDICTED: ferredoxin-dependent glutamate synthase 1, chloroplastic [Vitis vinifera]	sp|Q9ZNZ7|GLTB1_ARATH	0	Ferredoxin-dependent glutamate synthase 1, chloroplastic OS=Arabidopsis thaliana GN=GLU1 PE=1 SV=2	COG0069	0	Glutamate synthase domain 2	K00284	0	glutamate synthase (ferredoxin) [EC:1.4.7.1]	GO:0009750//response to fructose stimulus;GO:0010155//regulation of proton transport;GO:0010103//stomatal complex morphogenesis;GO:0019684//photosynthesis, light reaction;GO:0009853//photorespiration;GO:0009749//response to glucose stimulus;GO:0010218//response to far red light;GO:0009744//response to sucrose stimulus;GO:0016117//carotenoid biosynthetic process;GO:0009697//salicylic acid biosynth…	GO:0005515//protein binding;GO:0016041//glutamate synthase (ferredoxin) activity	GO:0009941//chloroplast envelope;GO:0048046//apoplast;GO:0016020//membrane;GO:0009570//chloroplast stroma;GO:0005739//mitochondrion
ColCL1183.Contig2	oiltea	01..GOGAT	3397	0.9433	0	0.777	0	PREDICTED: ferredoxin-dependent glutamate synthase 1, chloroplastic [Vitis vinifera]	sp|Q9ZNZ7|GLTB1_ARATH	0	Ferredoxin-dependent glutamate synthase 1, chloroplastic OS=Arabidopsis thaliana GN=GLU1 PE=1 SV=2	COG0069	0	Glutamate synthase domain 2	K00284	0	glutamate synthase (ferredoxin) [EC:1.4.7.1]	GO:0009750//response to fructose stimulus;GO:0010155//regulation of proton transport;GO:0010103//stomatal complex morphogenesis;GO:0019684//photosynthesis, light reaction;GO:0009853//photorespiration;GO:0009749//response to glucose stimulus;GO:0010218//response to far red light;GO:0009744//response to sucrose stimulus;GO:0016117//carotenoid biosynthetic process;GO:0009697//salicylic acid biosynth…	GO:0005515//protein binding;GO:0016041//glutamate synthase (ferredoxin) activity	GO:0009941//chloroplast envelope;GO:0048046//apoplast;GO:0016020//membrane;GO:0009570//chloroplast stroma;GO:0005739//mitochondrion
ColCL3096.Contig1	oiltea	01..GOGAT	2115	0.2755	0	0.4391	0	PREDICTED: NADPH:adrenodoxin oxidoreductase, mitochondrial-like [Solanum lycopersicum]	sp|Q0JKD0|GLT1_ORYSJ	2e-07	Glutamate synthase 1 [NADH], chloroplastic OS=Oryza sativa subsp. japonica GN=Os01g0681900 PE=2 SV=1	COG0493	9e-74	NADPH-dependent glutamate synthase beta chain and related oxidoreductases	K00528	7e-171	ferredoxin--NADP+ reductase [EC:1.18.1.2]	GO:0042744//hydrogen peroxide catabolic process;GO:0055114//oxidation-reduction process	GO:0016491//oxidoreductase activity;GO:0009055//electron carrier activity;GO:0000166//nucleotide binding	GO:0005886//plasma membrane;GO:0005759//mitochondrial matrix
ColCL3096.Contig2	oiltea	01..GOGAT	2052	0.4259	0	0.2382	0	hypothetical protein PRUPE_ppa004960mg [Prunus persica]	sp|Q0JKD0|GLT1_ORYSJ	2e-07	Glutamate synthase 1 [NADH], chloroplastic OS=Oryza sativa subsp. japonica GN=Os01g0681900 PE=2 SV=1	COG0493	2e-78	NADPH-dependent glutamate synthase beta chain and related oxidoreductases	K00528	0	ferredoxin--NADP+ reductase [EC:1.18.1.2]	GO:0042744//hydrogen peroxide catabolic process;GO:0055114//oxidation-reduction process	GO:0016491//oxidoreductase activity;GO:0009055//electron carrier activity;GO:0000166//nucleotide binding	GO:0005886//plasma membrane;GO:0005759//mitochondrial matrix
ColCL3096.Contig3	oiltea	01..GOGAT	659	0.5894	0	0.5934	0	NADPH:adrenodoxin oxidoreductase, mitochondrial precursor, putative [Ricinus communis] >gi|223532749|gb|EEF34528.1| NADPH:adrenodoxin oxidoreductase, mitochondrial precursor, putative [Ricinus communis]	--	--	--	COG0493	4e-24	NADPH-dependent glutamate synthase beta chain and related oxidoreductases	K00528	2e-60	ferredoxin--NADP+ reductase [EC:1.18.1.2]	GO:0042744//hydrogen peroxide catabolic process;GO:0055114//oxidation-reduction process	GO:0016491//oxidoreductase activity;GO:0009055//electron carrier activity;GO:0000166//nucleotide binding	GO:0005886//plasma membrane;GO:0005759//mitochondrial matrix
ColCL3096.Contig4	oiltea	01..GOGAT	1563	0.0311	0	0.0313	0	PREDICTED: NADPH:adrenodoxin oxidoreductase, mitochondrial [Vitis vinifera] >gi|297738792|emb|CBI28037.3| unnamed protein product [Vitis vinifera]	--	--	--	COG0493	3e-75	NADPH-dependent glutamate synthase beta chain and related oxidoreductases	K00528	0	ferredoxin--NADP+ reductase [EC:1.18.1.2]	GO:0042744//hydrogen peroxide catabolic process;GO:0055114//oxidation-reduction process	GO:0016491//oxidoreductase activity;GO:0009055//electron carrier activity;GO:0000166//nucleotide binding	GO:0005886//plasma membrane;GO:0005759//mitochondrial matrix
ColCL3096.Contig5	oiltea	01..GOGAT	1651	0	0	0.0296	0	predicted protein [Populus trichocarpa] >gi|222843460|gb|EEE81007.1| predicted protein [Populus trichocarpa]	--	--	--	COG0493	2e-70	NADPH-dependent glutamate synthase beta chain and related oxidoreductases	K00528	0	ferredoxin--NADP+ reductase [EC:1.18.1.2]	GO:0042744//hydrogen peroxide catabolic process;GO:0055114//oxidation-reduction process	GO:0016491//oxidoreductase activity;GO:0009055//electron carrier activity;GO:0000166//nucleotide binding	GO:0005886//plasma membrane;GO:0005759//mitochondrial matrix
ColCL4252.Contig3	oiltea	01..GOGAT	712	0.1364	0	0	0	PREDICTED: glutamate synthase 1 [NADH], chloroplastic-like [Vitis vinifera] >gi|302144040|emb|CBI23145.3| unnamed protein product [Vitis vinifera]	sp|Q9LV03|GLUT1_ARATH	8e-83	Glutamate synthase 1 [NADH], chloroplastic OS=Arabidopsis thaliana GN=GLT1 PE=1 SV=2	COG0067	1e-39	Glutamate synthase domain 1	K00264	9e-95	glutamate synthase (NADPH/NADH) [EC:1.4.1.13 1.4.1.14]	GO:0006810//transport;GO:0006094//gluconeogenesis;GO:0048589//developmental growth;GO:0009651//response to salt stress;GO:0042128//nitrate assimilation;GO:0006537//glutamate biosynthetic process;GO:0006096//glycolysis;GO:0046686//response to cadmium ion;GO:0055114//oxidation-reduction process;GO:0019676//ammonia assimilation cycle	GO:0050660//flavin adenine dinucleotide binding;GO:0016040//glutamate synthase (NADH) activity;GO:0051536//iron-sulfur cluster binding;GO:0005506//iron ion binding;GO:0005351//sugar:hydrogen symporter activity;GO:0010181//FMN binding	GO:0009941//chloroplast envelope;GO:0005829//cytosol;GO:0009570//chloroplast stroma;GO:0005886//plasma membrane;GO:0005739//mitochondrion
ColCL4252.Contig4	oiltea	01..GOGAT	414	0.1173	0	0.1181	0	glutamate synthase, putative [Ricinus communis] >gi|223547462|gb|EEF48957.1| glutamate synthase, putative [Ricinus communis]	sp|Q9LV03|GLUT1_ARATH	8e-36	Glutamate synthase 1 [NADH], chloroplastic OS=Arabidopsis thaliana GN=GLT1 PE=1 SV=2	COG0067	5e-15	Glutamate synthase domain 1	K00264	2e-41	glutamate synthase (NADPH/NADH) [EC:1.4.1.13 1.4.1.14]	GO:0006810//transport;GO:0006094//gluconeogenesis;GO:0048589//developmental growth;GO:0009651//response to salt stress;GO:0042128//nitrate assimilation;GO:0006537//glutamate biosynthetic process;GO:0022900//electron transport chain;GO:0006096//glycolysis;GO:0046686//response to cadmium ion;GO:0019676//ammonia assimilation cycle;GO:0060359//response to ammonium ion	GO:0050660//flavin adenine dinucleotide binding;GO:0016040//glutamate synthase (NADH) activity;GO:0015036//disulfide oxidoreductase activity;GO:0051536//iron-sulfur cluster binding;GO:0005506//iron ion binding;GO:0005351//sugar:hydrogen symporter activity;GO:0010181//FMN binding	GO:0009941//chloroplast envelope;GO:0005829//cytosol;GO:0009570//chloroplast stroma;GO:0005886//plasma membrane;GO:0005739//mitochondrion
ColCL4558.Contig1	oiltea	01..GOGAT	1352	0.9696	0	0.5785	0	hypothetical protein PRUPE_ppa005925mg [Prunus persica]	sp|F4K2A1|FPGS1_ARATH	5e-116	Folylpolyglutamate synthase OS=Arabidopsis thaliana GN=FPGS1 PE=1 SV=1	COG0285	4e-47	Folylpolyglutamate synthase	K01930	5e-121	folylpolyglutamate synthase [EC:6.3.2.17]	GO:0048767//root hair elongation;GO:0010449//root meristem growth;GO:0006730//one-carbon metabolic process;GO:0046901//tetrahydrofolylpolyglutamate biosynthetic process	GO:0004326//tetrahydrofolylpolyglutamate synthase activity;GO:0005524//ATP binding	GO:0005829//cytosol;GO:0009570//chloroplast stroma
ColCL9476.Contig2	oiltea	01..GOGAT	1403	0.4845	0	1.08	0.08	unnamed protein product [Vitis vinifera]	sp|F4K2A1|FPGS1_ARATH	2e-144	Folylpolyglutamate synthase OS=Arabidopsis thaliana GN=FPGS1 PE=1 SV=1	COG0285	4e-48	Folylpolyglutamate synthase	K01930	8e-171	folylpolyglutamate synthase [EC:6.3.2.17]	GO:0048767//root hair elongation;GO:0010449//root meristem growth;GO:0006730//one-carbon metabolic process;GO:0046901//tetrahydrofolylpolyglutamate biosynthetic process	GO:0004326//tetrahydrofolylpolyglutamate synthase activity;GO:0005524//ATP binding	GO:0005829//cytosol;GO:0009570//chloroplast stroma
ColUnigene218	oiltea	02..GDH	1477	17.6189	2.87	22.5702	3.12	PREDICTED: glutamate dehydrogenase 1 [Vitis vinifera] >gi|297739760|emb|CBI29942.3| unnamed protein product [Vitis vinifera]	sp|Q43314|DHE1_ARATH	0	Glutamate dehydrogenase 1 OS=Arabidopsis thaliana GN=GDH1 PE=1 SV=1	COG0334	3e-104	Glutamate dehydrogenase/leucine dehydrogenase	K00261	0	glutamate dehydrogenase (NAD(P)+) [EC:1.4.1.3]	GO:0009646//response to absence of light;GO:0055114//oxidation-reduction process;GO:0009651//response to salt stress;GO:0006520//cellular amino acid metabolic process;GO:0051171//regulation of nitrogen compound metabolic process;GO:0046686//response to cadmium ion	GO:0005507//copper ion binding;GO:0008270//zinc ion binding;GO:0050897//cobalt ion binding;GO:0004353//glutamate dehydrogenase [NAD(P)+] activity;GO:0005524//ATP binding	GO:0005739//mitochondrion
ColCL3334.Contig1	oiltea	02..GDH	880	11.6963	2.46	13.7753	2.62	unnamed protein product [Vitis vinifera]	sp|P28998|DHE4_CHLSO	2e-25	NADP-specific glutamate dehydrogenase (Fragment) OS=Chlorella sorokiniana PE=2 SV=1	COG0334	1e-27	Glutamate dehydrogenase/leucine dehydrogenase	K00262	3e-89	glutamate dehydrogenase (NADP+) [EC:1.4.1.4]	GO:0010413//glucuronoxylan metabolic process;GO:0055114//oxidation-reduction process;GO:0008295//spermidine biosynthetic process;GO:0006520//cellular amino acid metabolic process;GO:0045492//xylan biosynthetic process	GO:0000166//nucleotide binding;GO:0004354//glutamate dehydrogenase (NADP+) activity	GO:0005737//cytoplasm
ColCL1949.Contig1	oiltea	02..GDH	1636	11.0396	2.4	9.4414	2.25	PREDICTED: NADP-specific glutamate dehydrogenase-like [Vitis vinifera]	sp|P28998|DHE4_CHLSO	1e-76	NADP-specific glutamate dehydrogenase (Fragment) OS=Chlorella sorokiniana PE=2 SV=1	COG0334	2e-80	Glutamate dehydrogenase/leucine dehydrogenase	K00262	0	glutamate dehydrogenase (NADP+) [EC:1.4.1.4]	GO:0010413//glucuronoxylan metabolic process;GO:0055114//oxidation-reduction process;GO:0008295//spermidine biosynthetic process;GO:0006520//cellular amino acid metabolic process;GO:0045492//xylan biosynthetic process	GO:0000166//nucleotide binding;GO:0004354//glutamate dehydrogenase (NADP+) activity	GO:0005737//cytoplasm
ColCL6426.Contig1	oiltea	02..GDH	877	7.2521	1.98	8.6948	2.16	GDH2 [Camellia sinensis]	sp|O04937|DHEA_NICPL	3e-105	Glutamate dehydrogenase A OS=Nicotiana plumbaginifolia GN=GDHA PE=2 SV=1	COG0334	2e-49	Glutamate dehydrogenase/leucine dehydrogenase	K00261	7e-103	glutamate dehydrogenase (NAD(P)+) [EC:1.4.1.3]	GO:0006598//polyamine catabolic process;GO:0055114//oxidation-reduction process;GO:0009651//response to salt stress;GO:0009698//phenylpropanoid metabolic process;GO:0042398//cellular modified amino acid biosynthetic process;GO:0006944//cellular membrane fusion;GO:0048193//Golgi vesicle transport;GO:0046482//para-aminobenzoic acid metabolic process;GO:0046686//response to cadmium ion	GO:0005507//copper ion binding;GO:0008270//zinc ion binding;GO:0050897//cobalt ion binding;GO:0004353//glutamate dehydrogenase [NAD(P)+] activity;GO:0005524//ATP binding;GO:0004352//glutamate dehydrogenase (NAD+) activity	GO:0005739//mitochondrion;GO:0005774//vacuolar membrane;GO:0005794//Golgi apparatus;GO:0005886//plasma membrane
ColCL1949.Contig2	oiltea	02..GDH	786	6.6711	1.9	8.2711	2.11	PREDICTED: NADP-specific glutamate dehydrogenase-like [Vitis vinifera]	sp|P28998|DHE4_CHLSO	2e-18	NADP-specific glutamate dehydrogenase (Fragment) OS=Chlorella sorokiniana PE=2 SV=1	COG0334	9e-23	Glutamate dehydrogenase/leucine dehydrogenase	K00262	4e-140	glutamate dehydrogenase (NADP+) [EC:1.4.1.4]	GO:0010413//glucuronoxylan metabolic process;GO:0055114//oxidation-reduction process;GO:0008295//spermidine biosynthetic process;GO:0006520//cellular amino acid metabolic process;GO:0045492//xylan biosynthetic process	GO:0000166//nucleotide binding;GO:0004354//glutamate dehydrogenase (NADP+) activity	GO:0005737//cytoplasm
ColCL6426.Contig2	oiltea	02..GDH	464	4.7086	1.55	2.4229	0.88	predicted protein [Populus trichocarpa] >gi|222832584|gb|EEE71061.1| predicted protein [Populus trichocarpa]	sp|Q38946|DHE2_ARATH	1e-78	Glutamate dehydrogenase 2 OS=Arabidopsis thaliana GN=GDH2 PE=1 SV=1	COG0334	3e-41	Glutamate dehydrogenase/leucine dehydrogenase	K00261	1e-79	glutamate dehydrogenase (NAD(P)+) [EC:1.4.1.3]	GO:0006598//polyamine catabolic process;GO:0055114//oxidation-reduction process;GO:0009651//response to salt stress;GO:0009698//phenylpropanoid metabolic process;GO:0042398//cellular modified amino acid biosynthetic process;GO:0006944//cellular membrane fusion;GO:0048193//Golgi vesicle transport;GO:0046482//para-aminobenzoic acid metabolic process;GO:0046686//response to cadmium ion	GO:0005507//copper ion binding;GO:0008270//zinc ion binding;GO:0050897//cobalt ion binding;GO:0004353//glutamate dehydrogenase [NAD(P)+] activity;GO:0005524//ATP binding;GO:0004352//glutamate dehydrogenase (NAD+) activity	GO:0005739//mitochondrion;GO:0005774//vacuolar membrane;GO:0005794//Golgi apparatus;GO:0005886//plasma membrane
ColCL6897.Contig1	oiltea	02..GDH	610	4.6163	1.53	4.6476	1.54	GDH2 [Camellia sinensis]	sp|O04937|DHEA_NICPL	6e-89	Glutamate dehydrogenase A OS=Nicotiana plumbaginifolia GN=GDHA PE=2 SV=1	COG0334	4e-42	Glutamate dehydrogenase/leucine dehydrogenase	K00261	6e-88	glutamate dehydrogenase (NAD(P)+) [EC:1.4.1.3]	GO:0006598//polyamine catabolic process;GO:0055114//oxidation-reduction process;GO:0009651//response to salt stress;GO:0009698//phenylpropanoid metabolic process;GO:0042398//cellular modified amino acid biosynthetic process;GO:0006944//cellular membrane fusion;GO:0048193//Golgi vesicle transport;GO:0046482//para-aminobenzoic acid metabolic process;GO:0046686//response to cadmium ion	GO:0005507//copper ion binding;GO:0008270//zinc ion binding;GO:0050897//cobalt ion binding;GO:0004353//glutamate dehydrogenase [NAD(P)+] activity;GO:0005524//ATP binding;GO:0004352//glutamate dehydrogenase (NAD+) activity	GO:0005739//mitochondrion;GO:0005774//vacuolar membrane;GO:0005794//Golgi apparatus;GO:0005886//plasma membrane
ColUnigene11049	oiltea	02..GDH	390	3.8591	1.35	4.6373	1.53	GDH2 [Actinidia chinensis]	sp|O04937|DHEA_NICPL	7e-59	Glutamate dehydrogenase A OS=Nicotiana plumbaginifolia GN=GDHA PE=2 SV=1	COG0334	2e-23	Glutamate dehydrogenase/leucine dehydrogenase	K00261	2e-59	glutamate dehydrogenase (NAD(P)+) [EC:1.4.1.3]	GO:0006598//polyamine catabolic process;GO:0055114//oxidation-reduction process;GO:0009651//response to salt stress;GO:0009698//phenylpropanoid metabolic process;GO:0042398//cellular modified amino acid biosynthetic process;GO:0006944//cellular membrane fusion;GO:0048193//Golgi vesicle transport;GO:0046482//para-aminobenzoic acid metabolic process;GO:0046686//response to cadmium ion	GO:0005507//copper ion binding;GO:0008270//zinc ion binding;GO:0050897//cobalt ion binding;GO:0004353//glutamate dehydrogenase [NAD(P)+] activity;GO:0005524//ATP binding;GO:0004352//glutamate dehydrogenase (NAD+) activity	GO:0005739//mitochondrion;GO:0005774//vacuolar membrane;GO:0005794//Golgi apparatus;GO:0005886//plasma membrane
ColCL5230.Contig1	oiltea	03..ALT	1900	0.7921	0	0.6432	0	PREDICTED: alanine aminotransferase 2 [Vitis vinifera]	sp|Q9LDV4|ALAT2_ARATH	0	Alanine aminotransferase 2, mitochondrial OS=Arabidopsis thaliana GN=ALAAT2 PE=2 SV=1	COG0436	1e-119	Aspartate/tyrosine/aromatic aminotransferase	K00814	0	alanine transaminase [EC:2.6.1.2]	GO:0001666//response to hypoxia;GO:0042218//1-aminocyclopropane-1-carboxylate biosynthetic process;GO:0019481//L-alanine catabolic process, by transamination;GO:0046686//response to cadmium ion	GO:0005507//copper ion binding;GO:0016847//1-aminocyclopropane-1-carboxylate synthase activity;GO:0004021//L-alanine:2-oxoglutarate aminotransferase activity;GO:0005524//ATP binding;GO:0030170//pyridoxal phosphate binding	GO:0005829//cytosol;GO:0005739//mitochondrion;GO:0009507//chloroplast
ColCL5230.Contig2	oiltea	03..ALT	2094	0.371	0	0.1401	0	hypothetical protein PRUPE_ppa003850mg [Prunus persica]	sp|Q9LDV4|ALAT2_ARATH	0	Alanine aminotransferase 2, mitochondrial OS=Arabidopsis thaliana GN=ALAAT2 PE=2 SV=1	COG0436	4e-122	Aspartate/tyrosine/aromatic aminotransferase	K00814	0	alanine transaminase [EC:2.6.1.2]	GO:0001666//response to hypoxia;GO:0042218//1-aminocyclopropane-1-carboxylate biosynthetic process;GO:0019481//L-alanine catabolic process, by transamination;GO:0046686//response to cadmium ion	GO:0005507//copper ion binding;GO:0016847//1-aminocyclopropane-1-carboxylate synthase activity;GO:0004021//L-alanine:2-oxoglutarate aminotransferase activity;GO:0005524//ATP binding;GO:0030170//pyridoxal phosphate binding	GO:0005829//cytosol;GO:0005739//mitochondrion;GO:0009507//chloroplast
ColCL5230.Contig3	oiltea	03..ALT	2110	0.7593	0	0.834	0	PREDICTED: alanine aminotransferase 2 [Vitis vinifera]	sp|Q9LDV4|ALAT2_ARATH	0	Alanine aminotransferase 2, mitochondrial OS=Arabidopsis thaliana GN=ALAAT2 PE=2 SV=1	COG0436	3e-122	Aspartate/tyrosine/aromatic aminotransferase	K00814	0	alanine transaminase [EC:2.6.1.2]	GO:0001666//response to hypoxia;GO:0042218//1-aminocyclopropane-1-carboxylate biosynthetic process;GO:0019481//L-alanine catabolic process, by transamination;GO:0046686//response to cadmium ion	GO:0005507//copper ion binding;GO:0016847//1-aminocyclopropane-1-carboxylate synthase activity;GO:0004021//L-alanine:2-oxoglutarate aminotransferase activity;GO:0005524//ATP binding;GO:0030170//pyridoxal phosphate binding	GO:0005829//cytosol;GO:0005739//mitochondrion;GO:0009507//chloroplast
ColCL598.Contig1	oiltea	04..GS	1630	306.018	5.72	484.783	6.18	glutamine synthetase [Camellia sinensis] >gi|343479936|gb|AEM44626.1| theanine synthetase [Camellia sinensis]	sp|P51118|GLNA1_VITVI	0	Glutamine synthetase cytosolic isozyme 1 OS=Vitis vinifera GN=GS1-1 PE=2 SV=1	COG0174	1e-114	Glutamine synthetase	K01915	0	glutamine synthetase [EC:6.3.1.2]	GO:0006542//glutamine biosynthetic process	GO:0004356//glutamate-ammonia ligase activity;GO:0005524//ATP binding	-
ColCL598.Contig2	oiltea	04..GS	3305	172.814	5.15	91.312	4.51	mannan synthase [Coffea canephora]	sp|Q9FNI7|CSLA2_ARATH	0	Glucomannan 4-beta-mannosyltransferase 2 OS=Arabidopsis thaliana GN=CSLA2 PE=2 SV=1	COG0174	8e-116	Glutamine synthetase	K13680	0	beta-mannan synthase [EC:2.4.1.32]	-	GO:0016760//cellulose synthase (UDP-forming) activity;GO:0051753//mannan synthase activity	GO:0005794//Golgi apparatus
ColUnigene9535	oiltea	04..GS	231	140.187	4.94	57.5558	4.05	glutamine synthetase [Camellia sinensis]	sp|Q56WN1|GLN11_ARATH	2e-42	Glutamine synthetase cytosolic isozyme 1-1 OS=Arabidopsis thaliana GN=GLN1-1 PE=1 SV=2	COG0174	2e-30	Glutamine synthetase	K01915	7e-43	glutamine synthetase [EC:6.3.1.2]	GO:0009749//response to glucose stimulus;GO:0009744//response to sucrose stimulus;GO:0009750//response to fructose stimulus;GO:0006542//glutamine biosynthetic process;GO:0042128//nitrate assimilation;GO:0010150//leaf senescence	GO:0005507//copper ion binding;GO:0005524//ATP binding;GO:0005515//protein binding;GO:0004356//glutamate-ammonia ligase activity	GO:0005618//cell wall;GO:0009506//plasmodesma;GO:0022626//cytosolic ribosome;GO:0005886//plasma membrane
ColUnigene2077	oiltea	04..GS	1775	86.9808	4.47	172.554	5.15	predicted protein [Populus trichocarpa] >gi|222863465|gb|EEF00596.1| predicted protein [Populus trichocarpa]	sp|O22506|GLNA2_DAUCA	0	Glutamine synthetase, chloroplastic OS=Daucus carota GN=GLN2 PE=2 SV=1	COG0174	3e-112	Glutamine synthetase	K01915	0	glutamine synthetase [EC:6.3.1.2]	GO:0009651//response to salt stress;GO:0006542//glutamine biosynthetic process;GO:0046686//response to cadmium ion	GO:0005524//ATP binding;GO:0004356//glutamate-ammonia ligase activity	GO:0005739//mitochondrion;GO:0009941//chloroplast envelope;GO:0009535//chloroplast thylakoid membrane;GO:0009570//chloroplast stroma;GO:0022626//cytosolic ribosome;GO:0048046//apoplast
ColUnigene17022	oiltea	04..GS	326	76.5491	4.34	32.5368	3.48	glutamine synthetase [Camellia sinensis]	sp|P14656|GLN11_ORYSJ	1e-44	Glutamine synthetase cytosolic isozyme 1-1 OS=Oryza sativa subsp. japonica GN=GLN1-1 PE=1 SV=1	COG0174	5e-20	Glutamine synthetase	K01915	3e-44	glutamine synthetase [EC:6.3.1.2]	GO:0009399//nitrogen fixation;GO:0006542//glutamine biosynthetic process	GO:0004356//glutamate-ammonia ligase activity;GO:0005524//ATP binding	GO:0005737//cytoplasm
ColCL598.Contig3	oiltea	04..GS	247	67.0273	4.21	37.9959	3.64	glutamine synthetase [Camellia sinensis]	sp|P51118|GLNA1_VITVI	5e-42	Glutamine synthetase cytosolic isozyme 1 OS=Vitis vinifera GN=GS1-1 PE=2 SV=1	COG0174	7e-22	Glutamine synthetase	K01915	8e-42	glutamine synthetase [EC:6.3.1.2]	GO:0009749//response to glucose stimulus;GO:0009744//response to sucrose stimulus;GO:0009750//response to fructose stimulus;GO:0006542//glutamine biosynthetic process;GO:0042128//nitrate assimilation	GO:0005524//ATP binding;GO:0004356//glutamate-ammonia ligase activity	GO:0005829//cytosol
ColUnigene2049	oiltea	04..GS	989	8.0509	2.09	13.1467	2.58	glutamine synthetase [Camellia sinensis]	--	--	--	COG0174	2e-34	Glutamine synthetase	--	--	--	GO:0010311//lateral root formation;GO:0002679//respiratory burst involved in defense response;GO:0010200//response to chitin;GO:0009617//response to bacterium;GO:0048829//root cap development;GO:0006542//glutamine biosynthetic process;GO:0006569//tryptophan catabolic process;GO:0009684//indoleacetic acid biosynthetic process;GO:0009737//response to abscisic acid stimulus;GO:0009399//nitrogen fixa…	GO:0043015//gamma-tubulin binding;GO:0043621//protein self-association;GO:0008017//microtubule binding;GO:0004356//glutamate-ammonia ligase activity;GO:0005524//ATP binding	GO:0005829//cytosol

## Sheet: caffeine
gene	species	enzmye	gene_len	fpkm_buds	fpkm_buds_log10	fpkm_2ndleave	fpkm_2ndleave_log10	nr	swissprot_id	swissprot_evalue	swissprot_des	cog_id	cog_evalue	cog_des	ko_id	ko_evalue	ko_des	go_biologicalprocess	go_MolecularFunction	go_CellularComponent
CsiUnigene1980	tea	01..5'-Nase	1303	51.9622	3.95	36.6925	3.6	hypothetical protein PRUPE_ppa008995mg [Prunus persica]	--	--	--	COG0496	6e-28	Predicted acid phosphatase	K03787	4e-123	5'-nucleotidase [EC:3.1.3.5]	-	GO:0003993//acid phosphatase activity;GO:0008253//5'-nucleotidase activity	GO:0005829//cytosol
CsiCL2352.Contig3	tea	01..5'-Nase	1464	7.2795	1.99	4.456	1.49	PREDICTED: 5&apos;-nucleotidase surE [Vitis vinifera] >gi|297743037|emb|CBI35904.3| unnamed protein product [Vitis vinifera]	--	--	--	COG0496	8e-24	Predicted acid phosphatase	K03787	3e-173	5'-nucleotidase [EC:3.1.3.5]	-	GO:0008253//5'-nucleotidase activity;GO:0003993//acid phosphatase activity	GO:0005737//cytoplasm
CsiCL2352.Contig1	tea	01..5'-Nase	1505	0.2411	0	0.4157	0	PREDICTED: 5&apos;-nucleotidase surE [Vitis vinifera] >gi|297743037|emb|CBI35904.3| unnamed protein product [Vitis vinifera]	--	--	--	COG0496	1e-23	Predicted acid phosphatase	K03787	2e-169	5'-nucleotidase [EC:3.1.3.5]	-	GO:0008253//5'-nucleotidase activity;GO:0003993//acid phosphatase activity	GO:0005737//cytoplasm
CsiCL2352.Contig2	tea	01..5'-Nase	1496	0.8791	0	0.7467	0	PREDICTED: 5&apos;-nucleotidase surE [Vitis vinifera] >gi|297743037|emb|CBI35904.3| unnamed protein product [Vitis vinifera]	--	--	--	COG0496	1e-23	Predicted acid phosphatase	K03787	1e-161	5'-nucleotidase [EC:3.1.3.5]	-	GO:0008253//5'-nucleotidase activity;GO:0003993//acid phosphatase activity	GO:0005737//cytoplasm
CsiUnigene13304	tea	02..IMPDH	1900	192.449	5.26	141.785	4.95	inosine-5&apos;-monophosphate dehydrogenase [Camellia sinensis]	sp|Q9SA34|IMDH2_ARATH	0	Inosine-5'-monophosphate dehydrogenase 2 OS=Arabidopsis thaliana GN=At1g16350 PE=2 SV=1	COG0516	1e-83	IMP dehydrogenase/GMP reductase	K00088	0	IMP dehydrogenase [EC:1.1.1.205]	GO:0009086//methionine biosynthetic process;GO:0055114//oxidation-reduction process;GO:0000394//RNA splicing, via endonucleolytic cleavage and ligation;GO:0006177//GMP biosynthetic process	GO:0046872//metal ion binding;GO:0000166//nucleotide binding;GO:0003938//IMP dehydrogenase activity	GO:0005829//cytosol
CsiUnigene12164	tea	03..RBK	1680	59.1972	4.08	69.6835	4.24	hypothetical protein PRUPE_ppa004295mg [Prunus persica]	sp|O49923|ADK_PHYPA	2e-10	Adenosine kinase OS=Physcomitrella patens subsp. patens GN=ADK PE=2 SV=1	COG0524	8e-37	Sugar kinases, ribokinase family	K00847	1e-10	fructokinase [EC:2.7.1.4]	GO:0006014//D-ribose metabolic process;GO:0019288//isopentenyl diphosphate biosynthetic process, mevalonate-independent pathway;GO:0009902//chloroplast relocation;GO:0015979//photosynthesis;GO:0016310//phosphorylation;GO:0006167//AMP biosynthetic process;GO:0034660//ncRNA metabolic process;GO:0042793//transcription from plastid promoter;GO:0010027//thylakoid membrane organization	GO:0004747//ribokinase activity;GO:0004001//adenosine kinase activity	GO:0009507//chloroplast;GO:0005739//mitochondrion
CsiUnigene1142	tea	03..RBK	2142	39.7601	3.68	46.4974	3.84	PREDICTED: probable fructokinase-2 [Vitis vinifera] >gi|296087158|emb|CBI33532.3| unnamed protein product [Vitis vinifera]	sp|Q9M1B9|SCRK4_ARATH	5e-119	Probable fructokinase-4 OS=Arabidopsis thaliana GN=At3g59480 PE=2 SV=1	COG0524	2e-62	Sugar kinases, ribokinase family	K00847	6e-179	fructokinase [EC:2.7.1.4]	GO:0006014//D-ribose metabolic process;GO:0016310//phosphorylation;GO:0019344//cysteine biosynthetic process	GO:0004747//ribokinase activity	GO:0009570//chloroplast stroma
CsiCL8780.Contig2	tea	03..RBK	1351	31.8218	3.46	38.7293	3.66	hypothetical protein PRUPE_ppa006628mg [Prunus persica]	sp|Q0JGZ6|SCRK1_ORYSJ	4e-117	Fructokinase-1 OS=Oryza sativa subsp. japonica GN=FRK1 PE=1 SV=2	COG0524	9e-65	Sugar kinases, ribokinase family	K00847	2e-151	fructokinase [EC:2.7.1.4]	GO:0046686//response to cadmium ion;GO:0016310//phosphorylation;GO:0006014//D-ribose metabolic process	GO:0008865//fructokinase activity;GO:0004747//ribokinase activity	-
CsiCL5770.Contig1	tea	03..RBK	1869	20.5031	3.02	13.2924	2.59	PREDICTED: adenosine kinase 2 [Vitis vinifera]	sp|Q9LZG0|ADK2_ARATH	3e-169	Adenosine kinase 2 OS=Arabidopsis thaliana GN=ADK2 PE=1 SV=1	COG0524	2e-72	Sugar kinases, ribokinase family	K00856	0	adenosine kinase [EC:2.7.1.20]	GO:0006166//purine ribonucleoside salvage;GO:0080094//response to trehalose-6-phosphate stimulus;GO:0006167//AMP biosynthetic process;GO:0016310//phosphorylation;GO:0046686//response to cadmium ion	GO:0004001//adenosine kinase activity;GO:0005507//copper ion binding;GO:0016773//phosphotransferase activity, alcohol group as acceptor	GO:0009507//chloroplast;GO:0005886//plasma membrane;GO:0048046//apoplast
CsiUnigene29854	tea	03..RBK	1166	19.4855	2.97	26.7099	3.29	fructokinase-like protein 1 [Gossypium hirsutum]	sp|Q42896|SCRK2_SOLLC	8e-32	Fructokinase-2 OS=Solanum lycopersicum GN=FRK2 PE=2 SV=2	COG0524	3e-14	Sugar kinases, ribokinase family	K00847	3e-30	fructokinase [EC:2.7.1.4]	GO:0006399//tRNA metabolic process;GO:0009793//embryo development ending in seed dormancy;GO:0016310//phosphorylation;GO:0016226//iron-sulfur cluster assembly;GO:0010228//vegetative to reproductive phase transition of meristem;GO:0009658//chloroplast organization;GO:0045893//positive regulation of transcription, DNA-dependent;GO:0042793//transcription from plastid promoter;GO:0006364//rRNA proces…	GO:0008865//fructokinase activity	GO:0042644//chloroplast nucleoid;GO:0005634//nucleus
CsiCL5770.Contig2	tea	03..RBK	1426	19.0811	2.95	19.0825	2.95	PREDICTED: adenosine kinase 2 [Vitis vinifera]	sp|Q9LZG0|ADK2_ARATH	2e-169	Adenosine kinase 2 OS=Arabidopsis thaliana GN=ADK2 PE=1 SV=1	COG0524	1e-72	Sugar kinases, ribokinase family	K00856	0	adenosine kinase [EC:2.7.1.20]	GO:0006166//purine ribonucleoside salvage;GO:0080094//response to trehalose-6-phosphate stimulus;GO:0006167//AMP biosynthetic process;GO:0016310//phosphorylation;GO:0046686//response to cadmium ion	GO:0004001//adenosine kinase activity;GO:0005507//copper ion binding;GO:0016773//phosphotransferase activity, alcohol group as acceptor	GO:0009507//chloroplast;GO:0005886//plasma membrane;GO:0048046//apoplast
CsiUnigene21999	tea	03..RBK	1464	17.1919	2.84	11.1706	2.41	hypothetical protein PRUPE_ppa007086mg [Prunus persica]	sp|Q9LNE4|SCRK3_ARATH	1e-16	Probable fructokinase-3 OS=Arabidopsis thaliana GN=At1g06020 PE=2 SV=1	COG0524	1e-46	Sugar kinases, ribokinase family	K00852	6e-154	ribokinase [EC:2.7.1.15]	GO:0006014//D-ribose metabolic process;GO:0016310//phosphorylation;GO:0055114//oxidation-reduction process	GO:0004747//ribokinase activity;GO:0016706//oxidoreductase activity, acting on paired donors, with incorporation or reduction of molecular oxygen, 2-oxoglutarate as one donor, and incorporation of one atom each of oxygen into both donors	GO:0009570//chloroplast stroma
CsiCL8780.Contig1	tea	03..RBK	299	5.1568	1.64	5.5293	1.71	PREDICTED: fructokinase-1-like [Fragaria vesca subsp. vesca]	sp|Q9SID0|SCRK1_ARATH	3e-26	Probable fructokinase-1 OS=Arabidopsis thaliana GN=At2g31390 PE=2 SV=1	COG0524	7e-11	Sugar kinases, ribokinase family	K00847	1e-43	fructokinase [EC:2.7.1.4]	GO:0006014//D-ribose metabolic process;GO:0046686//response to cadmium ion;GO:0016310//phosphorylation	GO:0004747//ribokinase activity;GO:0008865//fructokinase activity	GO:0005829//cytosol
CsiCL250.Contig1	tea	03..RBK	1399	2.2043	0.79	1.6608	0.51	PREDICTED: fructokinase-2 [Vitis vinifera] >gi|147820522|emb|CAN67659.1| hypothetical protein VITISV_012475 [Vitis vinifera]	sp|Q9M1B9|SCRK4_ARATH	9e-153	Probable fructokinase-4 OS=Arabidopsis thaliana GN=At3g59480 PE=2 SV=1	COG0524	6e-63	Sugar kinases, ribokinase family	K00847	2e-155	fructokinase [EC:2.7.1.4]	GO:0019252//starch biosynthetic process;GO:0006014//D-ribose metabolic process;GO:0016310//phosphorylation	GO:0005524//ATP binding;GO:0004747//ribokinase activity;GO:0008865//fructokinase activity	GO:0005737//cytoplasm;GO:0005886//plasma membrane
CsiCL250.Contig2	tea	03..RBK	1529	1.0677	0.07	0.9059	0	PREDICTED: fructokinase-2 [Vitis vinifera] >gi|147820522|emb|CAN67659.1| hypothetical protein VITISV_012475 [Vitis vinifera]	sp|Q9M1B9|SCRK4_ARATH	9e-153	Probable fructokinase-4 OS=Arabidopsis thaliana GN=At3g59480 PE=2 SV=1	COG0524	7e-63	Sugar kinases, ribokinase family	K00847	2e-155	fructokinase [EC:2.7.1.4]	GO:0019252//starch biosynthetic process;GO:0006014//D-ribose metabolic process;GO:0016310//phosphorylation	GO:0005524//ATP binding;GO:0004747//ribokinase activity;GO:0008865//fructokinase activity	GO:0005737//cytoplasm;GO:0005886//plasma membrane
CsiCL2727.Contig3	tea	03..RBK	1909	0.8314	0	0.7724	0	PREDICTED: probable fructokinase-1-like [Vitis vinifera] >gi|297738106|emb|CBI27307.3| unnamed protein product [Vitis vinifera]	sp|Q42896|SCRK2_SOLLC	6e-44	Fructokinase-2 OS=Solanum lycopersicum GN=FRK2 PE=2 SV=2	COG0524	2e-20	Sugar kinases, ribokinase family	K00847	2e-44	fructokinase [EC:2.7.1.4]	GO:0006399//tRNA metabolic process;GO:0045036//protein targeting to chloroplast;GO:0009662//etioplast organization;GO:0009220//pyrimidine ribonucleotide biosynthetic process;GO:0016310//phosphorylation;GO:0009658//chloroplast organization;GO:0045893//positive regulation of transcription, DNA-dependent;GO:0042793//transcription from plastid promoter;GO:0006364//rRNA processing	GO:0008865//fructokinase activity	GO:0042644//chloroplast nucleoid
CsiCL8587.Contig1	tea	04..TCS	1516	753.77	6.63	566.136	6.34	caffeine synthase [Camellia sinensis] >gi|411012944|gb|AFV99128.1| caffeine synthase 1 [Camellia sinensis]	sp|Q9FZN8|TCS1_CAMSI	0	Caffeine synthase 1 OS=Camellia sinensis GN=TCS1 PE=1 SV=1	--	--	--	K08241	2e-79	jasmonate O-methyltransferase [EC:2.1.1.141]	-	-	-
CsiCL8587.Contig2	tea	04..TCS	1657	305.349	5.72	188.33	5.24	caffeine synthase [Camellia sinensis] >gi|411012944|gb|AFV99128.1| caffeine synthase 1 [Camellia sinensis]	sp|Q9FZN8|TCS1_CAMSI	0	Caffeine synthase 1 OS=Camellia sinensis GN=TCS1 PE=1 SV=1	--	--	--	K08241	4e-78	jasmonate O-methyltransferase [EC:2.1.1.141]	-	-	-
ColUnigene18095	oiltea	01..5'-Nase	1394	61.6808	4.12	43.0243	3.76	hypothetical protein PRUPE_ppa008995mg [Prunus persica]	--	--	--	COG0496	4e-28	Predicted acid phosphatase	K03787	8e-124	5'-nucleotidase [EC:3.1.3.5]	-	GO:0003993//acid phosphatase activity;GO:0008253//5'-nucleotidase activity	GO:0005829//cytosol
ColCL6287.Contig1	oiltea	01..5'-Nase	1340	17.2101	2.85	12.5483	2.53	PREDICTED: 5&apos;-nucleotidase surE [Vitis vinifera] >gi|297743037|emb|CBI35904.3| unnamed protein product [Vitis vinifera]	--	--	--	COG0496	3e-24	Predicted acid phosphatase	K03787	2e-174	5'-nucleotidase [EC:3.1.3.5]	-	GO:0008253//5'-nucleotidase activity;GO:0003993//acid phosphatase activity	GO:0005737//cytoplasm
ColCL6287.Contig3	oiltea	01..5'-Nase	729	15.6507	2.75	9.5212	2.25	PREDICTED: 5&apos;-nucleotidase surE [Vitis vinifera] >gi|297743037|emb|CBI35904.3| unnamed protein product [Vitis vinifera]	--	--	--	--	--	--	K03787	3e-73	5'-nucleotidase [EC:3.1.3.5]	-	GO:0008253//5'-nucleotidase activity;GO:0003993//acid phosphatase activity	GO:0005737//cytoplasm
ColCL6287.Contig2	oiltea	01..5'-Nase	1312	8.8072	2.18	8.4572	2.14	PREDICTED: 5&apos;-nucleotidase surE [Vitis vinifera] >gi|297743037|emb|CBI35904.3| unnamed protein product [Vitis vinifera]	--	--	--	COG0496	4e-24	Predicted acid phosphatase	K03787	1e-170	5'-nucleotidase [EC:3.1.3.5]	-	GO:0008253//5'-nucleotidase activity;GO:0003993//acid phosphatase activity	GO:0005737//cytoplasm
ColCL6287.Contig4	oiltea	01..5'-Nase	434	0.2237	0	0.3379	0	PREDICTED: 5&apos;-nucleotidase surE [Vitis vinifera] >gi|297743037|emb|CBI35904.3| unnamed protein product [Vitis vinifera]	--	--	--	--	--	--	K03787	4e-56	5'-nucleotidase [EC:3.1.3.5]	-	GO:0008253//5'-nucleotidase activity;GO:0003993//acid phosphatase activity	GO:0005737//cytoplasm
ColUnigene25348	oiltea	02..IMPDH	1965	46.2281	3.83	39.925	3.69	inosine-5&apos;-monophosphate dehydrogenase [Camellia sinensis]	sp|Q9SA34|IMDH2_ARATH	0	Inosine-5'-monophosphate dehydrogenase 2 OS=Arabidopsis thaliana GN=At1g16350 PE=2 SV=1	COG0516	3e-83	IMP dehydrogenase/GMP reductase	K00088	0	IMP dehydrogenase [EC:1.1.1.205]	GO:0000394//RNA splicing, via endonucleolytic cleavage and ligation;GO:0001510//RNA methylation;GO:0009086//methionine biosynthetic process;GO:0006177//GMP biosynthetic process;GO:0055114//oxidation-reduction process;GO:0006626//protein targeting to mitochondrion	GO:0000166//nucleotide binding;GO:0003938//IMP dehydrogenase activity;GO:0046872//metal ion binding	GO:0005829//cytosol
ColUnigene16732	oiltea	03..RBK	1581	177.435	5.18	150.752	5.02	PREDICTED: adenosine kinase 2 [Vitis vinifera]	sp|Q9LZG0|ADK2_ARATH	9e-170	Adenosine kinase 2 OS=Arabidopsis thaliana GN=ADK2 PE=1 SV=1	COG0524	1e-71	Sugar kinases, ribokinase family	K00856	0	adenosine kinase [EC:2.7.1.20]	GO:0006166//purine ribonucleoside salvage;GO:0080094//response to trehalose-6-phosphate stimulus;GO:0006167//AMP biosynthetic process;GO:0016310//phosphorylation;GO:0046686//response to cadmium ion	GO:0004001//adenosine kinase activity;GO:0005507//copper ion binding;GO:0016773//phosphotransferase activity, alcohol group as acceptor	GO:0009507//chloroplast;GO:0005886//plasma membrane;GO:0048046//apoplast
ColUnigene16616	oiltea	03..RBK	1747	74.7296	4.31	96.2214	4.57	PREDICTED: probable fructokinase-2 [Vitis vinifera] >gi|296087158|emb|CBI33532.3| unnamed protein product [Vitis vinifera]	sp|Q9M1B9|SCRK4_ARATH	4e-119	Probable fructokinase-4 OS=Arabidopsis thaliana GN=At3g59480 PE=2 SV=1	COG0524	2e-62	Sugar kinases, ribokinase family	K00847	4e-179	fructokinase [EC:2.7.1.4]	GO:0006014//D-ribose metabolic process;GO:0016310//phosphorylation;GO:0019344//cysteine biosynthetic process	GO:0004747//ribokinase activity	GO:0009570//chloroplast stroma
ColCL9776.Contig1	oiltea	03..RBK	1371	40.1224	3.69	36.0807	3.59	hypothetical protein PRUPE_ppa006628mg [Prunus persica]	sp|Q42896|SCRK2_SOLLC	3e-117	Fructokinase-2 OS=Solanum lycopersicum GN=FRK2 PE=2 SV=2	COG0524	7e-65	Sugar kinases, ribokinase family	K00847	4e-152	fructokinase [EC:2.7.1.4]	GO:0006014//D-ribose metabolic process;GO:0046686//response to cadmium ion;GO:0016310//phosphorylation	GO:0004747//ribokinase activity;GO:0008865//fructokinase activity	GO:0005829//cytosol
ColCL9631.Contig2	oiltea	03..RBK	1650	14.4475	2.67	23.581	3.16	hypothetical protein PRUPE_ppa004295mg [Prunus persica]	sp|O49923|ADK_PHYPA	8e-10	Adenosine kinase OS=Physcomitrella patens subsp. patens GN=ADK PE=2 SV=1	COG0524	4e-36	Sugar kinases, ribokinase family	K00847	2e-10	fructokinase [EC:2.7.1.4]	GO:0006014//D-ribose metabolic process;GO:0019288//isopentenyl diphosphate biosynthetic process, mevalonate-independent pathway;GO:0009902//chloroplast relocation;GO:0015979//photosynthesis;GO:0016310//phosphorylation;GO:0034660//ncRNA metabolic process;GO:0042793//transcription from plastid promoter;GO:0010027//thylakoid membrane organization	GO:0004747//ribokinase activity	GO:0009507//chloroplast;GO:0005739//mitochondrion
ColUnigene26518	oiltea	03..RBK	1182	13.8423	2.63	17.5753	2.87	fructokinase-like protein 1 [Gossypium hirsutum]	sp|Q42896|SCRK2_SOLLC	4e-32	Fructokinase-2 OS=Solanum lycopersicum GN=FRK2 PE=2 SV=2	COG0524	3e-14	Sugar kinases, ribokinase family	K00847	9e-30	fructokinase [EC:2.7.1.4]	GO:0006399//tRNA metabolic process;GO:0009793//embryo development ending in seed dormancy;GO:0016310//phosphorylation;GO:0016226//iron-sulfur cluster assembly;GO:0010228//vegetative to reproductive phase transition of meristem;GO:0009658//chloroplast organization;GO:0045893//positive regulation of transcription, DNA-dependent;GO:0042793//transcription from plastid promoter;GO:0006364//rRNA proces…	GO:0008865//fructokinase activity	GO:0042644//chloroplast nucleoid;GO:0005634//nucleus
ColCL4255.Contig2	oiltea	03..RBK	1410	10.8464	2.38	5.9627	1.79	putative fructokinase 2 [Petunia integrifolia subsp. inflata]	sp|Q9M1B9|SCRK4_ARATH	3e-152	Probable fructokinase-4 OS=Arabidopsis thaliana GN=At3g59480 PE=2 SV=1	COG0524	2e-62	Sugar kinases, ribokinase family	K00847	7e-155	fructokinase [EC:2.7.1.4]	GO:0019252//starch biosynthetic process;GO:0006014//D-ribose metabolic process;GO:0016310//phosphorylation	GO:0005524//ATP binding;GO:0004747//ribokinase activity;GO:0008865//fructokinase activity	GO:0005737//cytoplasm;GO:0005886//plasma membrane
ColUnigene11142	oiltea	03..RBK	492	8.0918	2.09	8.6434	2.16	predicted protein [Populus trichocarpa] >gi|222859524|gb|EEE97071.1| predicted protein [Populus trichocarpa]	sp|Q0JGZ6|SCRK1_ORYSJ	1e-49	Fructokinase-1 OS=Oryza sativa subsp. japonica GN=FRK1 PE=1 SV=2	COG0524	1e-25	Sugar kinases, ribokinase family	K00847	5e-73	fructokinase [EC:2.7.1.4]	GO:0046686//response to cadmium ion;GO:0016310//phosphorylation;GO:0006014//D-ribose metabolic process	GO:0008865//fructokinase activity;GO:0004747//ribokinase activity	-
ColCL5695.Contig2	oiltea	03..RBK	1970	6.7034	1.9	10.8678	2.39	PREDICTED: probable fructokinase-1-like [Vitis vinifera] >gi|297738106|emb|CBI27307.3| unnamed protein product [Vitis vinifera]	sp|Q42896|SCRK2_SOLLC	3e-44	Fructokinase-2 OS=Solanum lycopersicum GN=FRK2 PE=2 SV=2	COG0524	2e-22	Sugar kinases, ribokinase family	K00847	9e-45	fructokinase [EC:2.7.1.4]	GO:0006399//tRNA metabolic process;GO:0045036//protein targeting to chloroplast;GO:0009662//etioplast organization;GO:0009220//pyrimidine ribonucleotide biosynthetic process;GO:0016310//phosphorylation;GO:0009658//chloroplast organization;GO:0045893//positive regulation of transcription, DNA-dependent;GO:0042793//transcription from plastid promoter;GO:0006364//rRNA processing	GO:0008865//fructokinase activity	GO:0042644//chloroplast nucleoid
ColCL8873.Contig2	oiltea	03..RBK	1360	6.2473	1.83	4.3848	1.48	hypothetical protein PRUPE_ppa007086mg [Prunus persica]	sp|P37829|SCRK_SOLTU	9e-17	Fructokinase OS=Solanum tuberosum PE=2 SV=1	COG0524	9e-46	Sugar kinases, ribokinase family	K00852	2e-152	ribokinase [EC:2.7.1.15]	GO:0006014//D-ribose metabolic process;GO:0016310//phosphorylation;GO:0055114//oxidation-reduction process	GO:0004747//ribokinase activity;GO:0016706//oxidoreductase activity, acting on paired donors, with incorporation or reduction of molecular oxygen, 2-oxoglutarate as one donor, and incorporation of one atom each of oxygen into both donors	GO:0009570//chloroplast stroma
ColUnigene18502	oiltea	03..RBK	336	5.6353	1.73	4.3643	1.47	fructokinase [Solanum lycopersicum] >gi|2102691|gb|AAB57733.1| fructokinase [Solanum lycopersicum]	sp|Q9LNE3|SCRK2_ARATH	2e-35	Probable fructokinase-2 OS=Arabidopsis thaliana GN=At1g06030 PE=2 SV=1	COG0524	8e-20	Sugar kinases, ribokinase family	K00847	6e-44	fructokinase [EC:2.7.1.4]	GO:0006014//D-ribose metabolic process;GO:0046686//response to cadmium ion;GO:0016310//phosphorylation	GO:0004747//ribokinase activity;GO:0008865//fructokinase activity	GO:0005829//cytosol
ColCL4255.Contig1	oiltea	03..RBK	1428	4.8279	1.57	2.1907	0.78	putative fructokinase 2 [Petunia integrifolia subsp. inflata]	sp|Q9M1B9|SCRK4_ARATH	3e-152	Probable fructokinase-4 OS=Arabidopsis thaliana GN=At3g59480 PE=2 SV=1	COG0524	3e-62	Sugar kinases, ribokinase family	K00847	7e-155	fructokinase [EC:2.7.1.4]	GO:0019252//starch biosynthetic process;GO:0006014//D-ribose metabolic process;GO:0016310//phosphorylation	GO:0005524//ATP binding;GO:0004747//ribokinase activity;GO:0008865//fructokinase activity	GO:0005737//cytoplasm;GO:0005886//plasma membrane
ColCL8873.Contig1	oiltea	03..RBK	1404	2.9393	1.08	3.2726	1.19	hypothetical protein PRUPE_ppa007086mg [Prunus persica]	sp|P37829|SCRK_SOLTU	9e-17	Fructokinase OS=Solanum tuberosum PE=2 SV=1	COG0524	9e-46	Sugar kinases, ribokinase family	K00852	2e-152	ribokinase [EC:2.7.1.15]	GO:0006014//D-ribose metabolic process;GO:0016310//phosphorylation;GO:0055114//oxidation-reduction process	GO:0004747//ribokinase activity;GO:0016706//oxidoreductase activity, acting on paired donors, with incorporation or reduction of molecular oxygen, 2-oxoglutarate as one donor, and incorporation of one atom each of oxygen into both donors	GO:0009570//chloroplast stroma
ColCL5695.Contig1	oiltea	03..RBK	1666	0.6411	0	0.4988	0	PREDICTED: probable fructokinase-1-like [Vitis vinifera] >gi|297738106|emb|CBI27307.3| unnamed protein product [Vitis vinifera]	sp|Q42896|SCRK2_SOLLC	5e-40	Fructokinase-2 OS=Solanum lycopersicum GN=FRK2 PE=2 SV=2	COG0524	9e-22	Sugar kinases, ribokinase family	K00847	2e-41	fructokinase [EC:2.7.1.4]	GO:0006399//tRNA metabolic process;GO:0045036//protein targeting to chloroplast;GO:0009662//etioplast organization;GO:0009220//pyrimidine ribonucleotide biosynthetic process;GO:0009658//chloroplast organization;GO:0045893//positive regulation of transcription, DNA-dependent;GO:0042793//transcription from plastid promoter;GO:0006364//rRNA processing	GO:0016301//kinase activity	GO:0042644//chloroplast nucleoid
ColUnigene23833	oiltea	04..TCS	1376	12.9139	2.56	12.0424	2.49	caffeine synthase [Camellia sinensis] >gi|411012944|gb|AFV99128.1| caffeine synthase 1 [Camellia sinensis]	sp|Q9FZN8|TCS1_CAMSI	0	Caffeine synthase 1 OS=Camellia sinensis GN=TCS1 PE=1 SV=1	--	--	--	K08241	2e-80	jasmonate O-methyltransferase [EC:2.1.1.141]	GO:0009987//cellular process;GO:0008152//metabolic process	-	-
