# Supplementary material for: Transcriptomic and phytochemical analysis of the biosynthesis of characteristic constituents in tea (Camellia sinensis) compared with oil tea (Camellia oleifera)
Source: BMC Plant Biol. 2015 Aug 7;15:190. doi: 10.1186/s12870-015-0574-6 (PMC4527363; doi:10.1186/s12870-015-0574-6)
Supplement: Additional file 5: — List of DEGs analyzed by qRT-PCR. A total of 34 genes involved in the flavonoid, theanine and caffeine biosynthesis pathways were analyzed by qRT-PCR. (XLSX 16 kb) [file 12870_2015_574_MOESM5_ESM.xlsx]

## Sheet: Catechins
Tea	Annotation				Mean (2△ct)		±SD
Gene ID	Gene description	Abbreviation	Genebank ID	Swissprot-ID	buds	leaves	buds	leaves
Unigene27087	Phenylalanine ammonia-lyase/Phenylalanine ammonia lyase	PAL	AFJ80777.1	P45726	0.537586	0.404313	0.0271062	0.0535327
Unigene10981	4-coumarate-CoA ligase/4-coumarate:CoA ligase	4CL	XM_002285884.2	Q84P21	0.142467	0.266303	0.0126975	0.0267122
Unigene24189	Chalcone synthase	CHS	AY169403.1	P48386	1.01856	1.20545	0.0571997	0.115602
CL7015.Contig2	Chalcone isomerase	CHI	HQ269805.1	Q45QI7	0.507585	0.68059	0.0526667	0.0549803
Unigene29566	Flavonoid 3',5'-hydroxylase	F3'5'H	AY945842.1	P48419	0.66737	0.509908	0.0375878	0.075206
Unigene18521	Flavanone 3-hydroxylase	F3H	EF205150.1	Q9ZWQ9	1.58597	1.30548	0.0439683	0.0990821
CL5790.Contig1	Dihydroflavonol 4-reductase	DFR	BAA84939.1	P51105	0.372144	0.123213	0.0130498	0.0336058
CL7884.Contig1	Leucoanthocyanidin reductase	LAR	EF205148.1	Q84V83	0.749802	0.942316	0.0569077	0.248478
Unigene27576	Anthocyanidin reductase	ANR	XM_002280909.2	P51103	0.093045	0.116667	0.006152	0.010564
Unigene16358	Flavone synthase	FLS	XM_002267603.1	Q39224	0.0722787	0.0382558	0.00813157	0.0169963
Oil tea	Annotation				Mean (2△ct)		±SD
Gene ID	Gene description	Abbreviation	Genebank ID	Swissprot-ID	buds	leaves	buds	leaves
ColCL1326.Contig2	Phenylalanine ammonia-lyase/Phenylalanine ammonia lyase	PAL	GQ227724.1	P45726	1.86828	1.52629	0.399813	0.453225
ColCL7952.Contig2	4-coumarate-CoA ligase/4-coumarate:CoA ligase	4CL	DQ194356.1	P31687	0.153841	0.0620038	0.0307085	0.0249697
ColUnigene20161	Chalcone synthase	CHS	JN944574.1	P48387	0.570325	0.401947	0.0464552	0.00590997
ColUnigene16344	Chalcone isomerase	CHI	HQ269805.1	Q45QI7	1.15794	0.613623	0.16118	0.0210487
ColCL10204.Contig1	Flavonoid 3',5'-hydroxylase	F3'5'H	AY945842.1	P48419	0.546176	0.302961	0.0216876	0.0495218
ColCL9855.Contig1	Flavanone 3-hydroxylase	F3H	JF343560.1	Q07512	0.276284	0.158009	0.0413287	0.0417127
ColUnigene1840	Dihydroflavonol 4-reductase	DFR	XM_002278783.2	P51103	0.0599615	0.0390863	0.0241948	0.00344385
ColCL4785.Contig3	Leucoanthocyanidin reductase	LAR	EF205148.1	Q84V83	0.537799	0.939673	0.010543	0.192081
ColCL11235.Contig2	Anthocyanidin reductase	ANR	HM003282.1	Q9SEV0	0.00862513	0.0108543	0.00023248	0.00174799
ColUnigene28039	Flavone synthase	FLS	XM_003633101.1	D4N502	0.0537768	0.038492	0.00670373	0.00915652

## Sheet: Theanine
Tea	Annotation				Mean (2△ct)		±SD
Gene ID	Gene description	Abbreviation	Genebank ID	Swissprot-ID	buds	leaves	buds	leaves
CsiUnigene283	glutamate synthase	GOGAT	XM_002267829.2	Q03460	0.0179219	0.0125384	0.000570866	0.00104352
CsiCL7628.Contig4	glutamate dehydrogenase	GDH	EU715396.2	O04937	0.0285804	0.00681005	0.00220439	0.000749488
CsiCL9150.Contig1	alanine aminotransferase	ALT	XM_002265258.2	Q9LDV4	0.0463267	0.0333854	0.00170257	0.00833865
CsiCL11137.Contig3	glutamine synthetase	GS	AB117934.1	P51118	0.683123	0.353211	0.0167392	0.0308041
Oil tea	Annotation				Mean (2△ct)		±SD
Gene ID	Gene description	Abbreviation	Genebank ID	Swissprot-ID	buds	leaves	buds	leaves
ColUnigene22967	glutamate synthase	GOGAT	XM_003523328.1	Q03460	0.0401066	0.0404576	0.00470693	0.000495724
ColUnigene218	glutamate dehydrogenase	GDH	XP_003632715.1	Q43314	0.00710886	0.0159487	0.00150427	0.00121046
ColCL5230.Contig1	alanine aminotransferase	ALT	XM_002265258.2	Q9LDV4	0.0551033	0.0326972	0.00256481	0.000961413
ColCL598.Contig1	glutamine synthetase	GS	AB115183.1	P51118	0.0459973	0.0322249	0.0055102	0.00228826

## Sheet: Caffeine
Tea	Annotation				Mean (2△ct)		±SD
Gene ID	Gene description	Abbreviation	Genebank ID	Swissprot-ID	buds	leaves	buds	leaves
CsiUnigene1980	5'-Nase	5'-nucleotidase	XM_002282257.2	N/A	0.0275871	0.0263344	0.000540815	0.00544626
CsiUnigene13304	IMPDH	dehydrogenase	EU106658.1	Q9SA34	0.0586193	0.124054	0.000430961	0.0166703
CsiUnigene12164	RBK	ribokinase	XM_004307797.1	O49923	0.0247481	0.0250055	0.00242208	0.00432904
CsiCL8587.Contig1	TCS	Tea caffeine synthase	AB031280.1	Q9FZN8	3.54096	2.59059	0.251302	0.12058
Oil tea	Annotation				Mean (2△ct)		±SD
Gene ID	Gene description	Abbreviation	Genebank ID	Swissprot-ID	buds	leaves	buds	leaves
ColUnigene18095	5'-Nase	5'-nucleotidase	XM_002282257.2	N/A	0.00625166	0.00561186	0.000321591	0.000672266
ColUnigene25348	IMPDH	dehydrogenase	JX647701.1	Q9SA34	0.00666506	0.013033	0.00129392	0.00197265
ColUnigene16732	RBK	ribokinase	FQ387468.1	Q9LZG0	1.31264	1.20547	0.287189	0.260856
ColUnigene23833	TCS	Tea caffeine synthase	AB031280.1	Q9FZN8	0.00111865	0.000387142	5.03876e-05	3.31655e-05
