# Supplementary material for: Transcriptomic and phytochemical analysis of the biosynthesis of characteristic constituents in tea (Camellia sinensis) compared with oil tea (Camellia oleifera)
Source: BMC Plant Biol. 2015 Aug 7;15:190. doi: 10.1186/s12870-015-0574-6 (PMC4527363; doi:10.1186/s12870-015-0574-6)
Supplement: Additional file 6: — Estimated Ka and Ks values of 625 orthologous gene pairs (Ka/Ks > 1). The sequence length, nonsynonymous substitution rate (Ka), synonymous substitution rate (Ks), Ka/Ks and P-value are shown. (XLSX 51 kb) [file 12870_2015_574_MOESM6_ESM.xlsx]

## Sheet: KAKS_Bigger than 1
Sequence(tea-VS-oiltea)	Ka	Ks	Ka/Ks	P-Value(Fisher)	Length
CL10013.Contig2 VS CL8425.Contig3	0.0393993	0.0264188	1.49134	0.792206	117
CL10081.Contig2 VS CL8475.Contig2	0.0286911	0.0258788	1.10867	0.999684	663
CL10259.Contig1 VS Unigene20551	0.0132007	0.0119698	1.10283	0.705344	390
CL10337.Contig1 VS CL9879.Contig2	0.0514824	0.0298798	1.72298	0.699756	231
CL10337.Contig2 VS CL9879.Contig1	0.0908675	0.0137874	6.59061	0.0552455	204
CL10400.Contig1 VS CL667.Contig5	0.0228652	0.0226205	1.01082	0.997139	936
CL10403.Contig1 VS CL6422.Contig2	0.0143601	0.0100995	1.42186	0.781455	381
CL10443.Contig5 VS CL8367.Contig3	0.0136334	0.012457	1.09444	0.708822	303
CL10582.Contig2 VS CL4956.Contig4	0.0188188	0.0152245	1.23609	0.74073	282
CL10593.Contig1 VS CL10777.Contig2	0.0666887	0.0198402	3.36128	0.109095	354
CL10605.Contig2 VS CL2566.Contig4	0.0176303	0.00977723	1.8032	0.842902	390
CL10725.Contig1 VS CL8722.Contig2	0.0299454	0.0229257	1.30619	0.786219	621
CL10810.Contig1 VS Unigene30009	0.0084121	0.00394665	2.13145	0.5643	972
CL10861.Contig2 VS Unigene22492	0.0065345	0.00557022	1.17311	0.723847	795
CL10935.Contig2 VS CL2877.Contig2	0.0217092	0.0176089	1.23286	0.995873	885
CL10994.Contig1 VS CL6110.Contig1	0.00992022	0.00711611	1.39405	0.951477	993
CL11005.Contig3 VS Unigene22881	0.218578	0.147803	1.47885	0.408009	213
CL11114.Contig1 VS CL7177.Contig2	0.0276661	0.0235342	1.17557	0.949631	309
CL1114.Contig3 VS CL4889.Contig1	0.00756746	0.0048783	1.55125	0.802633	870
CL11156.Contig1 VS CL1974.Contig1	0.213685	0.0552271	3.8692	0.0823865	96
CL11237.Contig3 VS Unigene19325	0.0403849	0.0089477	4.51344	0.17556	393
CL11295.Contig1 VS CL7062.Contig2	0.0398926	0.0390875	1.0206	0.998924	621
CL11295.Contig2 VS CL7062.Contig3	0.0416846	0.0389733	1.06957	0.999128	651
CL11314.Contig2 VS CL2551.Contig7	0.0340027	0.00889539	3.82251	0.26362	384
CL1137.Contig5 VS Unigene24349	0.282186	0.188041	1.50066	0.35709	219
CL113.Contig2 VS CL394.Contig1	0.0151007	0.0112953	1.33691	0.789609	1296
CL11424.Contig2 VS CL6442.Contig2	0.0258268	0.009177	2.8143	0.240723	693
CL114.Contig4 VS CL6864.Contig1	0.0195382	0.0183994	1.06189	0.999995	2262
CL11541.Contig2 VS CL4885.Contig7	0.0165589	0.0114708	1.44358	0.758378	936
CL1180.Contig2 VS CL10221.Contig3	0.0140604	0.0131276	1.07106	0.914861	585
CL1310.Contig3 VS CL8749.Contig1	0.0121377	0.00719545	1.68686	0.470204	555
CL1335.Contig2 VS Unigene23555	0.0210819	0.0189038	1.11522	0.925825	348
CL1349.Contig2 VS CL7265.Contig1	0.00839849	0.00415343	2.02206	0.556008	960
CL1385.Contig11 VS CL8056.Contig3	0.0309199	0.0251882	1.22756	0.808332	765
CL139.Contig9 VS Unigene29144	0.0462965	0.0146284	3.16484	0.411296	270
CL1487.Contig1 VS Unigene23007	0.0369597	0.0196101	1.88473	0.501084	360
CL1535.Contig3 VS CL417.Contig4	0.0140713	0.00918394	1.53216	0.797528	540
CL1550.Contig2 VS Unigene402	0.0175182	0.00703947	2.48857	0.611369	663
CL1580.Contig4 VS CL10611.Contig2	0.0278024	0.0243906	1.13988	0.998278	906
CL1642.Contig2 VS CL9878.Contig3	0.0374081	1.82e-06	20505.4	0.148006	216
CL1671.Contig2 VS CL6316.Contig3	0.00806588	0.00768923	1.04898	0.99758	2526
CL1716.Contig2 VS Unigene22520	0.0170406	0.0116529	1.46234	0.789439	324
CL1731.Contig2 VS CL10281.Contig2	0.0275271	0.0268854	1.02387	0.912046	261
CL1757.Contig1 VS CL6094.Contig1	0.00971309	0.00631293	1.5386	0.764839	1722
CL1761.Contig1 VS CL8898.Contig2	0.0939786	0.0257257	3.6531	0.0754103	306
CL1831.Contig2 VS CL11308.Contig1	0.09357	0.0385505	2.42721	0.268089	315
CL1851.Contig2 VS Unigene527	0.00984966	0.00579818	1.69875	0.827899	582
CL1952.Contig2 VS Unigene2038	0.0120044	0.00859409	1.39682	0.776249	453
CL1992.Contig1 VS CL3853.Contig2	0.0226947	0.0147923	1.53422	0.695924	495
CL1992.Contig3 VS CL3853.Contig1	0.0197934	0.0128582	1.53937	0.69629	567
CL2037.Contig2 VS CL5091.Contig2	0.0486103	0.0420623	1.15568	0.932302	156
CL2049.Contig8 VS CL4050.Contig1	0.0354233	0.0284718	1.24415	0.676563	972
CL2059.Contig2 VS CL3365.Contig1	0.0964813	0.0448626	2.1506	0.0621243	639
CL2083.Contig1 VS Unigene22921	0.0138429	0.0124467	1.11218	0.713155	300
CL2144.Contig2 VS CL5674.Contig3	0.243906	0.187347	1.30189	0.797417	138
CL2214.Contig3 VS Unigene29572	0.0250469	0.02278	1.09951	0.99308	747
CL2236.Contig4 VS CL3154.Contig1	0.136227	0.0313821	4.34093	0.0380412	207
CL2240.Contig1 VS CL3537.Contig2	0.194028	0.169127	1.14723	0.434747	735
CL2240.Contig2 VS CL3537.Contig4	0.133701	0.0706185	1.89329	0.110235	420
CL2254.Contig1 VS CL1662.Contig11	0.0152658	0.0135495	1.12667	0.294904	273
CL2261.Contig1 VS CL4432.Contig2	0.0222051	0.0129409	1.71589	0.702832	522
CL2261.Contig3 VS CL4432.Contig1	0.0205057	0.0140224	1.46235	0.958831	441
CL2304.Contig2 VS CL10840.Contig2	0.0886701	0.0627804	1.41239	0.958058	105
CL2359.Contig1 VS CL9852.Contig2	0.0374297	0.0197017	1.89982	0.218812	972
CL2431.Contig2 VS CL6443.Contig2	0.0115514	0.0109599	1.05397	0.691173	441
CL2433.Contig8 VS Unigene36710	0.0276935	0.0179641	1.54161	0.80363	204
CL2507.Contig2 VS CL4381.Contig1	0.00979011	0.00835916	1.17118	0.727382	429
CL2539.Contig1 VS CL2521.Contig2	0.00991096	0.00809736	1.22397	0.736857	531
CL2572.Contig2 VS CL246.Contig4	0.0255497	0.0195781	1.30502	0.98638	594
CL2614.Contig2 VS CL9120.Contig5	0.0282229	0.0231547	1.21889	0.641438	2190
CL2624.Contig2 VS CL6780.Contig2	0.00746908	0.00614748	1.21498	0.737506	567
CL2661.Contig3 VS Unigene20607	0.02659	0.019281	1.37908	0.948327	450
CL2772.Contig1 VS CL5280.Contig1	0.132531	0.0827705	1.60118	0.116624	717
CL2780.Contig1 VS Unigene40905	0.0314217	0.0181931	1.72712	0.833888	186
CL278.Contig5 VS Unigene29608	0.0103621	0.010101	1.02585	0.905934	783
CL2793.Contig4 VS CL7476.Contig2	0.0811913	0.0289495	2.80458	0.295935	162
CL2804.Contig2 VS Unigene15103	0.0127875	0.0116537	1.09729	0.998999	1620
CL2845.Contig1 VS CL11340.Contig1	0.00737392	0.00672718	1.09614	0.977661	1539
CL2904.Contig1 VS CL4055.Contig5	0.164134	0.110792	1.48146	0.0909618	774
CL2920.Contig1 VS CL1177.Contig2	0.0395307	0.0297525	1.32865	0.792452	579
CL2941.Contig1 VS Unigene4476	0.0229542	0.0169973	1.35047	0.766857	237
CL2947.Contig1 VS CL6348.Contig2	0.0177259	0.0135143	1.31164	0.758793	303
CL2992.Contig1 VS Unigene1908	0.0185789	0.0150849	1.23162	0.983218	801
CL3067.Contig3 VS Unigene29482	0.0201129	0.00740884	2.71472	0.389181	540
CL3090.Contig1 VS CL3428.Contig2	0.0442563	0.0437911	1.01062	0.999981	795
CL3179.Contig3 VS CL7660.Contig1	0.017001	0.0134295	1.26594	0.938837	567
CL3195.Contig3 VS CL551.Contig6	0.0560519	0.0408614	1.37176	0.37642	1236
CL3221.Contig1 VS Unigene33638	0.0365034	0.0293871	1.24216	0.744753	147
CL3243.Contig1 VS Unigene29176	0.0194542	0.00990378	1.96432	0.862842	363
CL3287.Contig2 VS CL5278.Contig1	0.0197808	0.0158029	1.25172	0.684846	1629
CL3337.Contig2 VS CL10520.Contig2	0.0265615	0.0235519	1.12779	0.999891	1071
CL3363.Contig1 VS CL9212.Contig1	0.023066	0.0139578	1.65256	0.699838	498
CL3438.Contig1 VS CL11093.Contig1	0.0210265	0.0163604	1.28521	0.939408	510
CL3656.Contig1 VS Unigene228	0.0182988	0.0133226	1.37352	0.772157	297
CL3706.Contig1 VS CL11065.Contig2	0.0234797	0.0219758	1.06843	0.999309	1188
CL3778.Contig3 VS CL11234.Contig1	0.0123655	0.00800537	1.54465	0.707184	1230
CL3807.Contig4 VS CL10871.Contig2	0.135306	0.0876847	1.5431	0.193934	453
CL3828.Contig3 VS CL1856.Contig5	0.0125588	0.0088069	1.42601	0.954111	792
CL3857.Contig2 VS CL3233.Contig3	0.0194729	0.00686645	2.83595	0.372153	459
CL386.Contig2 VS CL9505.Contig1	0.0194928	0.00925478	2.10624	0.553499	369
CL3946.Contig6 VS CL227.Contig2	0.0119342	0.010709	1.11441	0.708455	432
CL4104.Contig5 VS CL11172.Contig1	0.0165177	0.014722	1.12197	0.980726	636
CL4142.Contig1 VS CL5623.Contig2	0.024172	0.0147598	1.63769	0.186789	2370
CL420.Contig3 VS Unigene276	0.0267274	0.0245348	1.08937	0.797708	819
CL4218.Contig2 VS CL8452.Contig1	0.0184143	0.0127847	1.44034	0.955764	543
CL4255.Contig2 VS CL2368.Contig2	0.00757066	0.0037352	2.02684	0.548992	933
CL4275.Contig2 VS CL10362.Contig2	0.00750737	0.00718617	1.0447	0.909139	1083
CL4287.Contig2 VS CL224.Contig2	0.0282977	0.0168792	1.67648	0.825048	240
CL4347.Contig1 VS CL10681.Contig1	0.0232	0.0148753	1.55963	0.62774	1191
CL4403.Contig1 VS Unigene29561	0.0255695	0.0128763	1.98578	0.86592	357
CL4460.Contig1 VS CL9233.Contig2	0.0193276	0.0148501	1.30151	0.791059	1059
CL4462.Contig2 VS Unigene29831	0.0148901	0.00594744	2.50362	0.592701	576
CL4503.Contig2 VS CL2848.Contig8	0.0284481	0.0225931	1.25915	0.685147	1179
CL4512.Contig1 VS CL11756.Contig2	0.0145025	0.0116266	1.24735	0.984837	888
CL4582.Contig1 VS Unigene11995	0.0149856	0.0127663	1.17384	0.98239	777
CL4606.Contig5 VS CL9662.Contig3	0.515146	0.425949	1.20941	0.357542	219
CL4609.Contig2 VS Unigene4814	0.0132897	0.0130945	1.01491	0.909175	534
CL4763.Contig1 VS CL718.Contig3	0.00962963	0.00933846	1.03118	0.969393	1473
CL4779.Contig1 VS CL1405.Contig9	0.0837035	0.0419079	1.99732	0.0317916	1011
CL4790.Contig3 VS CL1729.Contig8	0.00970973	0.00889465	1.09164	0.702096	528
CL4908.Contig1 VS CL10505.Contig1	0.0285558	0.023696	1.20509	0.934808	300
CL4915.Contig2 VS CL3791.Contig2	0.0329746	0.0197835	1.66677	0.458614	702
CL4930.Contig1 VS CL7024.Contig2	0.0216769	0.0150466	1.44065	0.542182	717
CL4931.Contig2 VS CL5144.Contig9	0.0111388	0.0111286	1.00092	0.996714	1992
CL4982.Contig3 VS CL1892.Contig9	0.0115677	0.00749923	1.54252	0.801561	570
CL4984.Contig1 VS CL5310.Contig1	0.0443025	0.0430681	1.02866	0.999959	588
CL5069.Contig3 VS CL5488.Contig1	0.0220364	0.0176879	1.24584	0.996343	783
CL506.Contig2 VS Unigene14500	0.0285226	0.0258392	1.10385	0.984438	585
CL5075.Contig2 VS CL265.Contig3	0.0148792	0.00877068	1.69647	0.825855	522
CL5113.Contig1 VS Unigene450	0.028173	0.0165881	1.69838	0.582109	762
CL5119.Contig1 VS CL8027.Contig2	0.0178923	0.0177196	1.00975	0.971685	624
CL5119.Contig2 VS CL8027.Contig1	0.0178923	0.0177196	1.00975	0.971685	624
CL5120.Contig1 VS CL7581.Contig2	0.0252343	0.0213182	1.1837	0.981538	546
CL5121.Contig1 VS CL7432.Contig4	0.0611799	0.0332427	1.8404	0.138991	774
CL5283.Contig1 VS CL3286.Contig1	0.0159014	0.00784706	2.02642	0.560889	573
CL5334.Contig3 VS CL1904.Contig5	0.726807	0.28004	2.59537	0.061981	81
CL5340.Contig1 VS Unigene103	0.00999192	0.0090552	1.10345	0.993779	1554
CL5351.Contig2 VS Unigene15757	0.0209377	0.00732042	2.86017	0.372189	429
CL535.Contig5 VS CL8914.Contig3	0.0862455	0.051716	1.66768	0.0765937	1239
CL5383.Contig1 VS CL1866.Contig1	0.0243629	0.022025	1.10615	0.999966	1248
CL5393.Contig2 VS CL4389.Contig5	0.0155529	0.0114448	1.35895	0.947082	696
CL5429.Contig1 VS CL9962.Contig1	0.116499	0.0828357	1.40638	0.108525	1266
CL5471.Contig1 VS CL7787.Contig1	0.0102741	0.00989794	1.038	0.908133	792
CL5482.Contig2 VS CL2034.Contig2	0.039574	0.0139995	2.82681	0.369552	228
CL550.Contig2 VS CL5982.Contig1	0.748949	0.672256	1.11408	0.491039	180
CL5519.Contig2 VS CL3608.Contig2	0.0129624	0.00836598	1.54941	0.804317	432
CL5531.Contig3 VS CL5130.Contig1	0.0314677	0.0111447	2.82355	0.38172	318
CL5611.Contig1 VS CL209.Contig1	0.0126624	0.00430819	2.93915	0.397947	870
CL5695.Contig1 VS Unigene25317	0.0293152	0.0243192	1.20543	0.642094	1905
CL5705.Contig1 VS CL3278.Contig1	0.0142544	0.0121779	1.17051	0.820008	1632
CL5705.Contig2 VS Unigene29562	0.0299218	0.0235707	1.26945	0.987574	369
CL575.Contig1 VS CL5168.Contig2	0.137501	0.11447	1.2012	0.414841	924
CL575.Contig2 VS CL5168.Contig5	0.136211	0.10482	1.29947	0.376031	573
CL5767.Contig3 VS CL10870.Contig1	0.0203961	6.03e-05	337.973	0.147226	201
CL5790.Contig1 VS CL5252.Contig2	0.0100836	0.0094241	1.06998	0.977395	1020
CL5794.Contig3 VS Unigene23186	0.0169827	0.0131417	1.29227	0.754312	315
CL5815.Contig2 VS CL1729.Contig2	0.00619451	0.00419948	1.47507	0.895406	1245
CL5895.Contig1 VS CL5118.Contig3	0.0162836	0.0115019	1.41574	0.956609	486
CL5917.Contig6 VS CL1564.Contig11	0.0232098	0.0187053	1.24081	0.738045	273
CL5954.Contig1 VS CL155.Contig4	0.025432	0.0142355	1.78652	0.425455	813
CL6027.Contig3 VS Unigene29523	0.0244465	0.0180447	1.35477	0.765017	264
CL603.Contig4 VS CL4903.Contig2	0.0160612	0.0153512	1.04625	0.696161	255
CL6065.Contig3 VS CL2784.Contig2	0.0153999	0.0110121	1.39845	0.777304	354
CL6065.Contig6 VS CL2784.Contig4	0.0153999	0.0110121	1.39845	0.777304	354
CL6099.Contig4 VS Unigene20620	0.00949315	0.00721767	1.31526	0.94579	915
CL6126.Contig3 VS CL7665.Contig2	0.0173406	0.0111254	1.55864	0.428002	324
CL6179.Contig2 VS Unigene5038	0.00742739	0.00480957	1.54429	0.803541	750
CL6186.Contig3 VS Unigene14975	0.0644496	0.0439275	1.46718	0.424786	504
CL6228.Contig1 VS Unigene28698	0.0142953	0.0114838	1.24482	0.74511	300
CL6274.Contig1 VS CL1099.Contig2	0.0144151	0.0114168	1.26262	0.985023	966
CL6289.Contig1 VS CL6137.Contig4	0.0459255	0.0278573	1.6486	0.567629	402
CL6299.Contig2 VS CL4053.Contig1	0.0306953	0.0090439	3.39403	0.265037	444
CL6351.Contig1 VS Unigene1904	0.00687212	0.00560144	1.22685	0.73993	618
CL6358.Contig1 VS CL10996.Contig2	0.0087787	0.00757683	1.15862	0.720264	591
CL6359.Contig1 VS Unigene8043	0.0156531	0.0111018	1.40997	0.796684	1461
CL6361.Contig1 VS CL4869.Contig2	0.00962887	0.00898314	1.07188	0.918298	747
CL6399.Contig2 VS Unigene16402	0.00803657	0.00566315	1.4191	0.780211	678
CL6403.Contig2 VS CL5060.Contig1	0.0262436	0.0159755	1.64274	0.820252	219
CL6472.Contig1 VS Unigene16591	0.0206742	0.00776096	2.66387	0.248171	897
CL6523.Contig1 VS CL9955.Contig1	0.0867495	0.0381065	2.2765	0.0760484	465
CL6523.Contig5 VS CL9955.Contig2	0.0669741	0.0383491	1.74643	0.149232	648
CL6575.Contig1 VS CL3980.Contig1	0.00708045	0.00227369	3.11409	0.584284	519
CL6597.Contig4 VS Unigene4807	0.00888526	0.00619644	1.43393	0.779934	729
CL659.Contig2 VS CL7480.Contig2	0.357378	0.250775	1.42509	0.505584	129
CL65.Contig2 VS Unigene17323	0.0440401	0.0282918	1.55663	0.43241	153
CL6600.Contig2 VS Unigene6837	0.0147242	0.00637897	2.30824	0.584072	639
CL6654.Contig1 VS CL777.Contig3	0.0118175	0.00841905	1.40366	0.774311	546
CL6654.Contig2 VS CL777.Contig2	0.0138538	0.00971353	1.42623	0.779157	468
CL6715.Contig1 VS CL9223.Contig4	0.0140749	0.00874312	1.60983	0.814722	402
CL6751.Contig1 VS Unigene23974	0.0561587	0.0556881	1.00845	0.995493	390
CL6780.Contig1 VS CL8444.Contig2	0.015489	0.00582211	2.66037	0.604787	564
CL6831.Contig2 VS CL6513.Contig1	0.0107703	0.00697349	1.54446	0.801559	612
CL6929.Contig3 VS CL5451.Contig3	0.0221377	0.0210997	1.0492	0.992096	744
CL6942.Contig3 VS CL280.Contig9	0.0253028	0.0135376	1.86908	0.852287	276
CL6969.Contig1 VS Unigene1564	0.0286385	0.0236571	1.21057	0.738655	150
CL7001.Contig3 VS CL3562.Contig1	0.0085529	0.00806434	1.06058	0.971939	1668
CL703.Contig4 VS CL3096.Contig4	0.613619	0.600384	1.02204	0.637454	201
CL7045.Contig1 VS CL2756.Contig2	1.19105	0.299367	3.97855	0.000706914	138
CL7199.Contig2 VS Unigene16480	0.0146836	0.013596	1.08	0.912656	630
CL7251.Contig1 VS Unigene4904	0.0106574	0.0104644	1.01845	0.909444	666
CL7278.Contig2 VS Unigene7940	0.0258943	0.0228956	1.13097	0.869871	1953
CL7364.Contig1 VS CL10919.Contig2	0.163147	0.0553483	2.94765	0.00958453	447
CL7407.Contig2 VS Unigene11546	0.0233492	0.00883802	2.6419	0.387059	462
CL7408.Contig1 VS CL11238.Contig2	0.0302613	0.0266054	1.13741	0.843003	1119
CL742.Contig7 VS Unigene20626	0.019524	0.00747552	2.61172	0.609707	498
CL7464.Contig1 VS CL587.Contig4	0.0739178	0.0679885	1.08721	0.690127	1926
CL7464.Contig2 VS CL587.Contig1	0.0631555	0.0527628	1.19697	0.45422	1395
CL7526.Contig1 VS CL5105.Contig1	0.0170783	7.52e-05	227.028	0.395293	162
CL7649.Contig2 VS CL6768.Contig1	0.0263926	0.0173763	1.51889	0.799642	213
CL7652.Contig3 VS CL2888.Contig1	0.020842	0.0194171	1.07338	0.919454	348
CL7704.Contig2 VS CL11714.Contig1	0.0566803	0.016921	3.34971	0.254756	225
CL7719.Contig1 VS CL11273.Contig1	0.00867463	0.00575977	1.50607	0.792143	870
CL7778.Contig3 VS Unigene25101	0.0172299	0.0146012	1.18003	0.979878	912
CL7785.Contig3 VS CL5699.Contig4	0.267759	0.164574	1.62698	0.319853	141
CL7988.Contig1 VS CL3611.Contig1	0.00809443	0.00701188	1.15439	0.723478	516
CL8068.Contig3 VS CL704.Contig6	0.00393816	0.00252261	1.56114	0.429549	1416
CL8094.Contig1 VS CL2017.Contig2	0.651037	0.609275	1.06855	0.413592	483
CL8117.Contig1 VS Unigene14450	0.016105	0.0128138	1.25685	0.747862	267
CL8246.Contig1 VS CL8957.Contig2	0.010112	0.00832944	1.21401	0.734798	519
CL8246.Contig2 VS CL8957.Contig1	0.010112	0.00832944	1.21401	0.734798	519
CL8252.Contig1 VS Unigene22460	0.0248322	0.015222	1.63133	0.410915	1725
CL8277.Contig3 VS CL1316.Contig2	0.0197619	0.0143186	1.38015	0.773174	225
CL828.Contig1 VS CL9463.Contig1	0.00584613	0.0050077	1.16743	0.716785	1059
CL8372.Contig1 VS CL7041.Contig2	0.02388	0.0225776	1.05769	0.91741	303
CL8393.Contig2 VS CL8112.Contig1	0.0647214	0.0530225	1.22064	0.550263	1002
CL8416.Contig1 VS CL11552.Contig1	0.0219368	0.0162473	1.35019	0.767216	201
CL8436.Contig1 VS CL10705.Contig1	0.0107095	0.00686986	1.55891	0.703822	1233
CL844.Contig5 VS CL1482.Contig10	0.0126157	0.00710866	1.77469	0.706589	924
CL8535.Contig2 VS CL11241.Contig3	0.0153209	0.0140795	1.08817	0.913958	606
CL8540.Contig1 VS Unigene2698	0.0150461	0.0106823	1.4085	0.779132	363
CL8587.Contig1 VS Unigene23833	0.025039	0.0120895	2.07114	0.250436	1107
CL859.Contig1 VS CL1711.Contig2	0.0153266	0.0114234	1.34169	0.760194	1056
CL859.Contig4 VS CL1711.Contig4	0.0143585	0.0107593	1.33453	0.760305	1125
CL8628.Contig1 VS CL6251.Contig1	0.0388167	0.0244744	1.58601	0.409852	885
CL8649.Contig3 VS CL115.Contig1	0.00991095	0.00990152	1.00095	0.972341	1017
CL8744.Contig1 VS CL6827.Contig2	0.0275292	0.0154895	1.77728	0.553712	567
CL8744.Contig2 VS CL6827.Contig1	0.0287954	0.0164251	1.75314	0.553304	540
CL8867.Contig1 VS CL336.Contig2	0.0232177	0.0117237	1.98041	0.360446	708
CL8874.Contig2 VS CL1063.Contig2	0.0247579	0.0171035	1.44753	0.603378	771
CL8887.Contig1 VS CL7749.Contig2	0.0227669	0.0189583	1.2009	0.818618	1041
CL8922.Contig1 VS CL2444.Contig2	0.105763	0.0978281	1.08111	0.999951	261
CL8938.Contig1 VS Unigene7745	0.00635373	0.00491482	1.29277	0.75319	837
CL8959.Contig1 VS CL6396.Contig3	0.0117185	0.0116483	1.00603	0.756563	1122
CL9002.Contig3 VS CL1181.Contig3	0.0113722	0.0107905	1.05391	0.915587	630
CL9027.Contig2 VS Unigene20638	0.0217421	0.019826	1.09665	0.993481	765
CL9058.Contig1 VS Unigene7804	0.0131912	0.0131854	1.00044	0.257396	306
CL9109.Contig1 VS CL288.Contig1	0.0109716	0.00806489	1.36041	0.768615	492
CL9202.Contig1 VS CL9107.Contig1	0.0146547	0.0120372	1.21745	0.916049	579
CL9208.Contig1 VS Unigene7668	0.00687087	0.00660356	1.04048	0.69265	591
CL9224.Contig2 VS Unigene17672	0.583117	0.339905	1.71553	0.307382	111
CL9238.Contig1 VS CL398.Contig1	0.0402883	0.0336021	1.19898	0.633168	1362
CL9253.Contig2 VS CL3018.Contig2	0.0169599	0.0159501	1.06331	0.922429	366
CL9264.Contig5 VS CL2869.Contig3	0.0136279	0.00818174	1.66565	0.701234	840
CL9272.Contig2 VS CL7129.Contig1	0.0691175	0.0440204	1.57012	0.212075	981
CL9354.Contig1 VS Unigene3195	0.00957151	0.00841891	1.13691	0.924277	870
CL9402.Contig1 VS CL4683.Contig4	0.023203	0.0221618	1.04698	0.993433	579
CL9413.Contig1 VS Unigene25920	0.0160488	0.00934262	1.71781	0.830736	423
CL9421.Contig2 VS CL1005.Contig1	0.006221	0.0047926	1.29804	0.754474	855
CL9491.Contig1 VS Unigene28750	0.0116703	0.00747311	1.56163	0.806672	480
CL9507.Contig2 VS CL11118.Contig1	0.024516	0.0111926	2.19038	0.567555	339
CL9609.Contig1 VS CL167.Contig5	0.0248448	0.0139174	1.78516	0.170758	2229
CL9623.Contig3 VS CL181.Contig8	0.0659988	0.0573175	1.15146	0.831616	477
CL9688.Contig1 VS CL8222.Contig2	0.0100939	0.00980757	1.0292	0.69052	402
CL9717.Contig3 VS CL3543.Contig1	0.0884709	0.0325528	2.71776	0.0395166	447
CL9836.Contig4 VS Unigene23047	0.021458	0.00858155	2.50048	0.590859	402
CL9838.Contig2 VS CL6440.Contig2	0.0050404	0.00492304	1.02384	0.687687	801
CL9859.Contig1 VS Unigene22689	0.128365	0.0377603	3.39946	0.150547	108
CL985.Contig1 VS CL10785.Contig3	0.0307796	0.030164	1.02041	0.990428	633
CL9861.Contig3 VS Unigene22530	0.0153153	0.0108539	1.41104	0.790978	1296
CL9886.Contig2 VS CL6840.Contig1	0.00794515	0.00428646	1.85355	0.849209	867
CL9898.Contig4 VS CL8593.Contig1	0.0140167	0.011219	1.24937	0.983936	1062
CL9943.Contig2 VS Unigene28806	0.0664416	0.0577249	1.151	0.99429	372
Unigene10303 VS Unigene15120	0.0195565	0.0135924	1.43878	0.784569	282
Unigene10640 VS Unigene18909	0.0157418	0.00884506	1.77973	0.839398	435
Unigene10663 VS Unigene14023	0.0227582	0.0174072	1.3074	0.759009	192
Unigene1074 VS CL11506.Contig1	0.00885517	0.00850753	1.04086	0.693276	459
Unigene11037 VS Unigene19689	0.0363718	0.0226487	1.60591	0.697174	315
Unigene11284 VS Unigene10623	0.0124167	0.00951579	1.30486	0.94301	780
Unigene11329 VS Unigene2688	0.00998645	0.00929053	1.07491	0.702707	411
Unigene11363 VS Unigene22973	0.0656916	0.0515633	1.274	0.813459	483
Unigene11370 VS Unigene19379	0.0505767	0.0248092	2.03863	0.221173	540
Unigene11530 VS Unigene20090	0.0121192	0.00670846	1.80655	0.842331	483
Unigene11549 VS CL8370.Contig3	0.160563	0.1347	1.192	0.54854	534
Unigene11576 VS Unigene28164	0.0415151	0.0275144	1.50885	0.602799	495
Unigene11589 VS Unigene7842	0.0116317	0.0100686	1.15524	0.927022	720
Unigene11599 VS Unigene3754	0.0103162	0.00940072	1.09739	0.703027	498
Unigene11630 VS CL1709.Contig1	0.0105024	0.00655022	1.60337	0.811925	633
Unigene11698 VS CL4037.Contig2	0.0123327	0.010471	1.17779	0.730181	342
Unigene11754 VS Unigene20389	0.0170458	0.0082665	2.06203	0.499694	300
Unigene11834 VS CL4892.Contig1	0.0463389	0.0223767	2.07086	0.404819	255
Unigene11984 VS CL234.Contig4	0.0240238	0.0228955	1.04928	0.99873	858
Unigene12049 VS Unigene25719	0.0326394	0.0296955	1.09914	0.715746	129
Unigene1204 VS Unigene6620	0.0544929	0.0298581	1.82506	0.844753	168
Unigene12135 VS CL794.Contig2	0.00397679	0.00345681	1.15042	0.717265	1299
Unigene12237 VS Unigene27207	0.0254876	0.0127117	2.00506	0.491228	480
Unigene12330 VS CL697.Contig1	0.0424763	0.0184094	2.30731	0.0851937	1026
Unigene12657 VS CL11190.Contig1	0.0167102	0.0106232	1.57299	0.70105	735
Unigene12725 VS Unigene25294	0.0107171	0.00660649	1.62221	0.455923	1926
Unigene12816 VS Unigene23581	0.0244216	0.0229809	1.06269	0.997943	804
Unigene12975 VS Unigene23782	0.010099	0.00833991	1.21093	0.736962	420
Unigene13151 VS Unigene16678	0.0104512	0.00465487	2.24522	0.588986	1083
Unigene13427 VS Unigene22827	0.0212877	0.0207747	1.02469	0.690138	192
Unigene14022 VS Unigene12802	0.0159116	0.0137894	1.1539	0.723933	264
Unigene14411 VS Unigene11418	0.0154725	0.0139967	1.10544	0.923928	471
Unigene14554 VS CL3608.Contig1	0.0129624	0.00836598	1.54941	0.804317	432
Unigene14575 VS Unigene5075	0.0227842	0.0160495	1.41963	0.489208	1164
Unigene14607 VS CL9595.Contig1	0.0204181	0.0113373	1.80096	0.841863	288
Unigene14623 VS Unigene16506	0.021441	0.0195359	1.09751	0.916053	435
Unigene14672 VS CL2089.Contig5	0.184438	0.152556	1.20899	0.683679	255
Unigene14723 VS Unigene25103	0.0119011	0.005034	2.36415	0.581941	708
Unigene14766 VS Unigene7828	0.00755829	0.00609177	1.24074	0.743074	564
Unigene14792 VS Unigene19336	0.00898491	0.00883758	1.01667	0.685998	450
Unigene14816 VS CL1462.Contig2	0.0128909	0.00997444	1.29239	0.753825	414
Unigene14827 VS CL6163.Contig5	0.00755366	0.00502714	1.50258	0.796222	732
Unigene14842 VS Unigene4869	0.0208023	0.0100934	2.06099	0.563315	441
Unigene14845 VS Unigene26273	0.0198474	0.0179717	1.10437	0.692854	414
Unigene15049 VS Unigene28596	0.0238043	0.0224989	1.05802	0.279844	216
Unigene15082 VS Unigene17846	0.0138691	0.0123528	1.12275	0.922517	600
Unigene15087 VS CL7568.Contig1	0.0526927	0.040837	1.29032	0.458717	1203
Unigene15294 VS Unigene7885	0.0139943	0.0113036	1.23805	0.935259	684
Unigene15326 VS Unigene8159	0.0267406	0.0105191	2.54211	0.602449	363
Unigene15516 VS Unigene23145	0.0311508	0.00757737	4.11103	0.258341	396
Unigene15538 VS Unigene28370	0.0176096	0.0174237	1.01067	0.67817	288
Unigene15694 VS CL6068.Contig1	0.0113442	0.003599	3.15206	0.426448	1167
Unigene156 VS Unigene3554	0.0218627	0.0127481	1.71497	0.476134	576
Unigene15852 VS CL1802.Contig1	0.0127571	0.0125531	1.01625	0.999786	1908
Unigene16137 VS Unigene33422	0.0156985	0.00568764	2.76011	0.371864	564
Unigene16377 VS Unigene22007	0.0263031	0.0234883	1.11984	0.712069	198
Unigene16398 VS Unigene9426	0.0212679	0.0185393	1.14718	0.722808	198
Unigene16661 VS Unigene2300	0.0177408	0.0112454	1.5776	0.802955	261
Unigene16737 VS Unigene22625	0.0287898	0.000261675	110.021	0.13606	246
Unigene16795 VS CL6488.Contig2	0.0228862	0.0045011	5.08457	0.00671811	1710
Unigene17224 VS Unigene761	0.0170981	0.0103888	1.64582	0.819265	393
Unigene17582 VS CL6624.Contig1	0.0141968	0.00964486	1.47195	0.785899	531
Unigene17589 VS CL850.Contig1	0.00707349	0.00675029	1.04788	0.688262	717
Unigene17613 VS CL3902.Contig1	0.0825061	0.0615458	1.34056	0.663855	411
Unigene17621 VS Unigene28162	0.00657081	0.00608267	1.08025	0.703878	624
Unigene17644 VS Unigene23297	0.0120876	0.00896673	1.34805	0.766194	363
Unigene17681 VS Unigene16777	0.0196363	0.0103157	1.90353	0.854756	459
Unigene17780 VS Unigene2365	0.0385666	0.0155417	2.48149	0.598594	252
Unigene17839 VS Unigene13433	0.0135597	0.00658836	2.05814	0.550865	525
Unigene17884 VS Unigene7685	0.0576109	0.0235595	2.44534	0.161573	534
Unigene17886 VS CL1878.Contig1	0.034946	0.0247042	1.41457	0.756372	447
Unigene17888 VS CL9842.Contig3	0.014199	0.0121433	1.16928	0.924118	735
Unigene17917 VS Unigene10688	0.00879991	0.00569664	1.54476	0.739183	405
Unigene17943 VS CL6413.Contig3	0.0523344	0.0322583	1.62236	0.26638	771
Unigene17991 VS Unigene22225	0.0255293	0.0159538	1.6002	0.567525	669
Unigene18035 VS Unigene11436	0.0135917	0.0105842	1.28416	0.752277	393
Unigene18060 VS Unigene11432	0.0091461	0.00910143	1.00491	0.68306	441
Unigene18127 VS Unigene17899	0.0110262	0.00733555	1.50311	0.794025	594
Unigene1816 VS Unigene14000	0.0246664	0.0218249	1.13019	0.981534	429
Unigene18228 VS Unigene8586	0.0354728	0.0136586	2.59711	0.606579	276
Unigene18405 VS Unigene11592	0.0457525	0.0443211	1.0323	0.687153	114
Unigene18421 VS CL3567.Contig2	0.00900164	0.00726486	1.23907	0.935225	1059
Unigene18448 VS CL4969.Contig3	0.0170891	0.0124392	1.37381	0.772356	318
Unigene18519 VS CL9337.Contig1	0.0122322	0.00898249	1.36178	0.948668	801
Unigene18523 VS CL325.Contig3	0.0114861	0.00981492	1.17027	0.727377	366
Unigene18575 VS CL5715.Contig1	0.0160018	0.00594059	2.69363	0.342635	372
Unigene18584 VS Unigene16801	0.021468	0.0187847	1.14284	0.717563	243
Unigene18896 VS Unigene20845	0.00976197	0.00722846	1.35049	0.76605	552
Unigene18939 VS Unigene11397	0.0155189	0.0091643	1.69341	0.747683	240
Unigene18954 VS Unigene16686	0.00791329	0.00446514	1.77224	0.498077	987
Unigene19060 VS Unigene13455	0.00652146	0.00582145	1.12025	0.709172	789
Unigene19091 VS Unigene16691	0.0112897	0.00976332	1.15633	0.924296	831
Unigene19186 VS Unigene11522	0.0110889	0.0101515	1.09234	0.707566	372
Unigene1931 VS Unigene14248	0.0491464	0.0217943	2.25501	0.213987	498
Unigene19325 VS CL1348.Contig2	0.0117669	0.010406	1.13078	0.717649	354
Unigene19407 VS Unigene7916	0.00970761	0.00770948	1.25918	0.934391	1194
Unigene19509 VS CL9013.Contig1	0.0143637	0.010141	1.41639	0.642023	1764
Unigene19540 VS Unigene786	0.015819	0.00937181	1.68794	0.826707	363
Unigene19740 VS Unigene11190	0.0482752	0.0343264	1.40636	0.954598	210
Unigene19786 VS Unigene5632	0.0385135	0.0200763	1.91836	0.537173	237
Unigene19846 VS Unigene11849	0.0178358	0.00688896	2.58904	0.620543	657
Unigene1985 VS Unigene28089	0.0249009	0.0104691	2.37851	0.595239	423
Unigene1994 VS Unigene10867	0.00829147	0.00776771	1.06743	0.913082	987
Unigene20060 VS Unigene18836	0.0180927	0.0129396	1.39824	0.776212	246
Unigene20072 VS Unigene30811	0.0406051	0.0258467	1.571	0.685657	231
Unigene20253 VS CL10757.Contig2	0.0791924	0.0213011	3.71776	0.273125	186
Unigene20732 VS Unigene14225	0.0245027	0.0244037	1.00406	0.944074	333
Unigene20823 VS Unigene23200	0.0147659	0.0086158	1.71382	0.829765	459
Unigene2085 VS CL5187.Contig2	0.0245792	0.0214714	1.14474	0.993982	810
Unigene20870 VS CL3028.Contig2	0.00935125	0.00869291	1.07573	0.906294	1200
Unigene20879 VS Unigene8531	0.0183827	0.0161161	1.14064	0.925489	456
Unigene2087 VS Unigene28847	0.0157752	0.0131419	1.20037	0.732077	333
Unigene20883 VS CL3236.Contig3	0.0510852	0.0281745	1.81317	0.713832	276
Unigene20904 VS Unigene17378	0.0427632	0.016082	2.65907	0.223828	261
Unigene20950 VS Unigene28194	0.0132711	0.0125422	1.05811	0.908544	693
Unigene20971 VS Unigene10750	0.0127613	0.00913827	1.39647	0.951903	774
Unigene21080 VS Unigene27992	0.0148347	0.0106773	1.38937	0.951136	666
Unigene21093 VS Unigene16612	0.0186311	0.00723984	2.57341	0.59759	465
Unigene21152 VS Unigene19400	0.0216218	0.0186665	1.15832	0.928303	390
Unigene21232 VS Unigene41252	0.0202132	0.0162736	1.24209	0.745551	213
Unigene21275 VS Unigene23739	0.0156143	0.00827688	1.88649	0.853237	510
Unigene21344 VS Unigene5739	0.0149201	0.0130744	1.14117	0.925136	561
Unigene21551 VS Unigene28452	0.0224768	0.0109531	2.05209	0.557148	363
Unigene21617 VS Unigene28985	0.0142291	0.0120162	1.18415	0.730987	297
Unigene21636 VS Unigene33289	0.0343608	0.0289439	1.18715	0.983334	345
Unigene21654 VS Unigene2632	0.0221717	0.00876159	2.53055	0.593511	390
Unigene21755 VS Unigene22915	0.0240781	0.023766	1.01314	0.915443	255
Unigene21765 VS Unigene11063	0.016441	0.00907087	1.81251	0.491611	357
Unigene21785 VS Unigene11045	0.00936648	0.00772387	1.21267	0.706815	345
Unigene2193 VS CL7946.Contig2	0.0129253	0.00934401	1.38327	0.950663	762
Unigene21945 VS Unigene26131	0.0108449	0.00566301	1.91504	0.857123	642
Unigene21964 VS Unigene28221	0.00563397	0.00539748	1.04381	0.975456	1806
Unigene22050 VS CL8533.Contig1	0.0226365	0.0225335	1.00457	0.999806	990
Unigene22054 VS CL2012.Contig1	0.119589	0.0626	1.91037	0.05485	705
Unigene22089 VS CL1091.Contig3	0.0217188	0.0207635	1.04601	0.99927	1182
Unigene22100 VS Unigene2009	0.0186016	0.00673175	2.76327	0.382188	531
Unigene22137 VS Unigene14709	0.0489309	0.0473645	1.03307	0.999997	876
Unigene22170 VS Unigene2195	0.0122372	0.0089863	1.36176	0.748373	996
Unigene2229 VS Unigene339	0.005743	0.00565933	1.01479	0.684989	702
Unigene22307 VS CL2403.Contig1	0.0125501	0.00847268	1.48124	0.959901	720
Unigene22318 VS CL3596.Contig1	0.0200924	0.0132811	1.51286	0.698677	606
Unigene22343 VS Unigene1965	0.0166993	0.0143986	1.15979	0.981609	696
Unigene2245 VS CL1956.Contig3	0.00892462	0.00526798	1.69413	0.827063	642
Unigene22774 VS Unigene11286	0.0382773	0.0215003	1.78031	0.709443	336
Unigene2283 VS Unigene4804	0.0189141	0.0157432	1.20142	0.930879	504
Unigene2287 VS Unigene25071	0.0130223	0.0109372	1.19064	0.729184	402
Unigene2298 VS CL612.Contig1	0.0431383	0.0332998	1.29545	0.789283	393
Unigene23107 VS Unigene13680	0.023018	0.0191384	1.20271	0.710702	1626
Unigene23246 VS Unigene1193	0.0206417	0.0195076	1.05814	0.692459	249
Unigene2332 VS Unigene23048	0.0165532	0.0149897	1.10431	0.923547	441
Unigene2366 VS Unigene17211	0.0395227	0.0301325	1.31163	0.988003	336
Unigene23683 VS CL4602.Contig1	0.0183694	0.0157844	1.16377	0.722134	285
Unigene2373 VS Unigene7703	0.0157676	0.0068652	2.29675	0.576436	531
Unigene2374 VS Unigene22502	0.00803023	0.00548098	1.46511	0.789234	684
Unigene23770 VS Unigene1868	0.0125646	0.0117273	1.0714	0.914171	654
Unigene23790 VS CL5009.Contig1	0.0142254	0.0126548	1.12411	0.91671	729
Unigene23810 VS Unigene11462	0.0203251	0.0156883	1.29556	0.755292	264
Unigene23846 VS CL9943.Contig2	0.0237239	0.010113	2.34588	0.579081	357
Unigene23868 VS Unigene16898	0.0134713	0.0124082	1.08567	0.706408	306
Unigene23920 VS CL8892.Contig1	0.0230548	0.022645	1.0181	0.97126	531
Unigene23967 VS Unigene19364	0.0130996	0.0108698	1.20514	0.933692	648
Unigene24040 VS Unigene13577	0.017876	0.014503	1.23257	0.942109	366
Unigene24046 VS CL9068.Contig1	0.024515	0.00908384	2.69874	0.264202	885
Unigene2407 VS Unigene8656	0.0148027	0.01478	1.00154	0.682738	273
Unigene24095 VS Unigene22267	0.0221547	0.0116994	1.89366	0.407014	810
Unigene24125 VS Unigene1909	0.0188759	0.0146012	1.29277	0.985392	852
Unigene24188 VS Unigene7783	0.00829181	0.00784336	1.05717	0.697781	492
Unigene24207 VS Unigene972	0.028423	0.010508	2.70489	0.591385	276
Unigene24368 VS Unigene1352	0.0333738	0.0213933	1.56001	0.805455	201
Unigene24376 VS Unigene13870	0.0152208	0.0127678	1.19213	0.729276	345
Unigene2439 VS Unigene23342	0.0218409	0.0101455	2.15277	0.5189	711
Unigene24488 VS Unigene13038	0.0520887	0.0435873	1.19504	0.996062	315
Unigene24586 VS Unigene25957	0.0175862	0.00984722	1.78591	0.484807	333
Unigene24602 VS Unigene28721	0.0417884	0.037798	1.10557	0.917643	228
Unigene24645 VS Unigene14214	0.0126651	0.0110564	1.1455	0.721771	330
Unigene2470 VS Unigene37703	0.0874664	0.0844643	1.03554	0.999527	258
Unigene24858 VS Unigene18110	0.0196253	0.0106068	1.85025	0.428281	1113
Unigene24902 VS Unigene2684	0.0170302	0.00709925	2.39888	0.591727	558
Unigene24923 VS CL10991.Contig1	0.0262641	0.0127873	2.05392	0.549522	273
Unigene24929 VS Unigene3023	0.0108927	0.00777429	1.40112	0.948691	1185
Unigene24947 VS CL4582.Contig2	0.0084009	0.00832056	1.00965	0.684032	480
Unigene24998 VS CL10085.Contig1	0.0104521	0.00476491	2.19355	0.575399	885
Unigene25080 VS Unigene20280	0.0343195	0.0213652	1.60633	0.706699	423
Unigene25097 VS CL2154.Contig3	0.00446334	0.00411667	1.08421	0.704518	918
Unigene25378 VS CL6056.Contig2	0.0160769	0.0152527	1.05404	0.698884	255
Unigene25384 VS Unigene26016	0.0850094	0.0488311	1.74089	0.270267	372
Unigene2552 VS CL255.Contig2	0.0129721	0.0107293	1.20903	0.733824	405
Unigene25798 VS Unigene947	0.0383049	0.0223516	1.71374	0.834337	180
Unigene25848 VS Unigene25823	0.0317047	0.0240425	1.3187	0.94665	279
Unigene25969 VS CL9029.Contig2	0.0688717	0.068592	1.00408	0.97009	213
Unigene26373 VS CL2614.Contig3	0.0135672	0.00985844	1.3762	0.951656	651
Unigene26501 VS CL8329.Contig5	0.0179904	0.0160836	1.11856	0.711053	288
Unigene26520 VS Unigene18715	0.0718988	0.0692033	1.03895	0.908164	147
Unigene26717 VS CL5620.Contig4	0.0172937	0.00833128	2.07576	0.551278	414
Unigene26762 VS CL4823.Contig1	0.031643	0.031413	1.00732	0.900928	291
Unigene26872 VS CL5462.Contig2	0.0191415	0.00754099	2.53832	0.558868	345
Unigene26918 VS CL7789.Contig2	0.0106389	0.00613033	1.73545	0.832824	543
Unigene27002 VS CL7452.Contig3	0.0211535	0.0127192	1.66311	0.704602	591
Unigene27027 VS Unigene7739	0.0126084	0.0114554	1.10065	0.977089	984
Unigene27056 VS Unigene10600	0.00673442	0.00588785	1.14378	0.720466	618
Unigene27132 VS CL4190.Contig2	0.0152398	0.0106157	1.43559	0.781216	294
Unigene27146 VS CL9430.Contig1	0.0141971	0.00641169	2.21424	0.560692	513
Unigene27149 VS Unigene8541	0.0183096	0.0121077	1.51223	0.423622	555
Unigene27160 VS Unigene22209	0.0279008	0.0143973	1.93791	0.284968	699
Unigene27168 VS Unigene16375	0.0201456	0.018096	1.11326	0.978249	621
Unigene27211 VS Unigene4928	0.0112643	0.0106828	1.05443	0.697633	363
Unigene27256 VS Unigene26373	0.0215617	0.0142676	1.51123	0.796507	306
Unigene27368 VS Unigene16419	0.654123	0.0991476	6.59747	0.00721966	78
Unigene27546 VS Unigene3507	0.0168994	0.0167857	1.00677	0.907959	420
Unigene276 VS Unigene20862	0.0133767	0.0116188	1.1513	0.869248	546
Unigene27784 VS CL9655.Contig1	0.00559562	0.0040867	1.36923	0.770147	963
Unigene27890 VS CL7756.Contig2	0.0271865	0.0226843	1.19847	0.82118	945
Unigene28117 VS Unigene26653	0.0125302	0.00717335	1.74678	0.834838	462
Unigene28176 VS CL5708.Contig2	0.0268724	0.0235448	1.14133	0.995131	552
Unigene28326 VS CL6442.Contig1	0.0200976	0.00970178	2.07153	0.537104	306
Unigene28352 VS Unigene9140	0.0277431	0.0105178	2.63773	0.386305	390
Unigene28462 VS CL4263.Contig2	0.00930491	0.00600229	1.55023	0.802679	708
Unigene28479 VS CL7846.Contig2	0.0314504	0.0192728	1.63185	0.698264	366
Unigene28542 VS Unigene28494	0.0458037	0.0362375	1.26399	0.986735	267
Unigene2871 VS Unigene357	0.00916769	0.00878669	1.04336	0.90899	888
Unigene2878 VS CL11630.Contig2	0.0172495	0.0150745	1.14429	0.925929	486
Unigene29700 VS Unigene5167	0.0330704	0.0139599	2.36896	0.579977	258
Unigene29759 VS Unigene5797	0.0220821	0.0164119	1.3455	0.944949	537
Unigene29814 VS CL6757.Contig1	0.517972	0.38849	1.33329	0.248566	420
Unigene29843 VS Unigene9243	0.0918257	0.0461912	1.98795	0.269594	225
Unigene29865 VS Unigene17278	0.0104805	0.0102234	1.02514	0.68872	387
Unigene29869 VS Unigene15111	0.0303776	0.0207035	1.46727	0.788993	150
Unigene29944 VS CL11066.Contig1	0.00951376	0.0092852	1.02462	0.905627	852
Unigene30009 VS Unigene5741	0.676111	0.163246	4.14166	0.0124709	105
Unigene30031 VS CL1665.Contig3	0.0100996	0.0100989	1.00007	0.681208	399
Unigene30082 VS CL7610.Contig1	0.046267	0.0368866	1.2543	0.669097	684
Unigene30170 VS Unigene4875	0.0132371	0.0105098	1.2595	0.741959	477
Unigene30201 VS Unigene8495	0.020843	0.015233	1.36827	0.771176	261
Unigene30231 VS CL7529.Contig1	0.0108312	0.00797727	1.35776	0.768108	498
Unigene30235 VS CL9239.Contig1	0.034333	0.0300375	1.143	0.995322	435
Unigene30261 VS Unigene16435	0.0146701	0.00891214	1.64608	0.700447	777
Unigene30262 VS Unigene23781	0.00977543	0.00868517	1.12553	0.711687	528
Unigene30268 VS Unigene10676	0.0169479	0.0142354	1.19055	0.720465	429
Unigene30378 VS Unigene8590	0.0645259	0.0535527	1.2049	0.984762	204
Unigene3041 VS CL7584.Contig1	0.0112924	0.00831146	1.35866	0.752408	1167
Unigene3054 VS Unigene23847	0.0159781	0.0138019	1.15767	0.980588	789
Unigene3069 VS CL10406.Contig1	0.0152813	0.0147045	1.03923	0.693876	267
Unigene30786 VS CL917.Contig2	0.0110172	0.0100227	1.09922	0.709413	375
Unigene3081 VS Unigene21742	0.0229941	0.0213789	1.07555	0.9159	360
Unigene30850 VS CL6246.Contig3	0.0267429	0.0244619	1.09325	0.71198	156
Unigene30879 VS Unigene10738	0.0340832	0.0323454	1.05373	0.99993	705
Unigene30895 VS Unigene23109	0.0235841	0.0156385	1.50808	0.798306	237
Unigene31125 VS Unigene9102	0.0111787	0.00845482	1.32217	0.759976	480
Unigene31450 VS CL5552.Contig2	0.0184564	0.0164527	1.12179	0.813539	1194
Unigene31538 VS Unigene13612	0.0239817	0.0201065	1.19273	0.995344	753
Unigene31615 VS CL8255.Contig2	0.0251169	0.0239105	1.05045	1	2097
Unigene32330 VS CL5725.Contig2	0.0172777	0.0165471	1.04416	0.695169	237
Unigene32367 VS Unigene33028	0.025897	0.0123364	2.09924	0.560081	318
Unigene32713 VS Unigene32724	0.0161015	0.0133604	1.20517	0.736989	264
Unigene32844 VS Unigene44238	0.226769	0.105483	2.14982	0.133302	201
Unigene32864 VS Unigene8684	0.0146275	0.0138295	1.0577	0.916287	492
Unigene33259 VS Unigene33113	0.0195191	0.0162669	1.19992	0.732629	270
Unigene339 VS Unigene3194	0.0251785	0.0151374	1.66333	0.450694	834
Unigene34131 VS Unigene26650	0.0534659	0.0402493	1.32837	0.778787	318
Unigene34266 VS Unigene30851	0.0314055	0.0312294	1.00564	0.909684	228
Unigene34435 VS CL2489.Contig7	0.0172138	0.0139298	1.23576	0.743065	249
Unigene34552 VS Unigene33119	0.0303659	0.0180732	1.68017	0.607921	213
Unigene34630 VS Unigene27244	0.0136718	0.0106557	1.28305	0.877543	474
Unigene3478 VS Unigene25224	0.0226036	0.0109913	2.05649	0.508011	633
Unigene3482 VS CL3575.Contig1	0.012824	0.0102763	1.24792	0.93855	669
Unigene3533 VS CL3458.Contig5	0.0151501	0.0108073	1.40185	0.777531	360
Unigene35408 VS Unigene19174	0.0233521	0.0205886	1.13423	0.71993	180
Unigene35581 VS Unigene3615	0.0226739	0.0158317	1.43219	0.780858	288
Unigene35645 VS CL5782.Contig1	0.111601	0.0703756	1.5858	0.585041	249
Unigene36050 VS Unigene5297	0.0580023	0.0188776	3.07255	0.32176	126
Unigene36073 VS Unigene30027	0.0460559	0.0316158	1.45674	0.461732	954
Unigene36178 VS Unigene16727	0.00936316	0.00859819	1.08897	0.977228	1212
Unigene3743 VS Unigene14384	0.0148622	0.00669453	2.22005	0.570719	558
Unigene3756 VS Unigene5193	0.0231971	0.0218184	1.06319	0.918484	312
Unigene3793 VS Unigene10624	0.0177061	0.0119735	1.47878	0.761874	939
Unigene37978 VS Unigene16082	0.0296681	0.0184807	1.60536	0.692904	351
Unigene3801 VS Unigene8017	0.0181252	0.0158338	1.14471	0.994506	927
Unigene38020 VS Unigene756	0.0481911	0.04525	1.065	0.920501	153
Unigene38796 VS Unigene5208	0.03582	0.0170998	2.09477	0.568963	288
Unigene3904 VS Unigene26776	0.0157171	0.0112779	1.39362	0.77327	411
Unigene40099 VS Unigene26906	0.0291343	0.0244024	1.19391	0.816296	219
Unigene40949 VS Unigene18522	0.0265642	0.0188756	1.40733	0.77964	207
Unigene41528 VS Unigene19212	0.0934827	0.00314026	29.7691	0.039205	198
Unigene416 VS Unigene7798	0.0213634	0.0180666	1.18248	0.982834	549
Unigene41887 VS CL2818.Contig4	0.21251	0.0738719	2.87674	7.99e-06	858
Unigene4222 VS Unigene30933	0.0591245	0.012002	4.92621	0.0986528	261
Unigene42236 VS CL3508.Contig2	0.0282129	0.0214025	1.31821	0.649629	312
Unigene42528 VS CL11907.Contig3	0.0101267	0.00548493	1.84628	0.848047	582
Unigene42752 VS Unigene15565	0.0408192	0.0139133	2.93383	0.383238	249
Unigene42892 VS Unigene23880	0.0159273	0.0137073	1.16196	0.72627	264
Unigene43289 VS CL1011.Contig3	0.0408311	0.0164594	2.48072	0.587138	213
Unigene43645 VS Unigene22654	0.020084	0.0108994	1.84267	0.848137	345
Unigene43868 VS Unigene12162	0.010561	0.00783452	1.34801	0.766052	510
Unigene4390 VS Unigene9459	0.0463409	0.0321565	1.4411	0.954803	264
Unigene43918 VS Unigene14307	0.0252325	0.0104211	2.4213	0.584656	339
Unigene44706 VS Unigene24935	0.0232581	0.0224918	1.03407	0.905147	396
Unigene4472 VS CL1969.Contig2	0.0161649	0.0152712	1.05853	0.993104	891
Unigene44890 VS Unigene40968	0.0358495	0.0133058	2.69427	0.392881	333
Unigene4489 VS CL11139.Contig1	0.0955122	0.0213137	4.48126	0.107889	195
Unigene44983 VS Unigene3401	0.0173982	0.0126754	1.37259	0.66542	567
Unigene45079 VS Unigene27213	0.0449641	0.0241595	1.86113	0.654403	177
Unigene45424 VS Unigene3109	0.0452141	0.0359602	1.25734	0.935419	285
Unigene46214 VS Unigene9796	0.0602891	0.0445928	1.35199	0.751725	243
Unigene502 VS CL8913.Contig2	0.010023	0.00609587	1.64422	0.819532	567
Unigene5193 VS Unigene23173	0.0169597	0.0164791	1.02916	0.271025	300
Unigene5236 VS CL10725.Contig1	0.0219752	0.0150179	1.46327	0.761011	756
Unigene5260 VS Unigene2534	0.0109098	0.0106873	1.02082	0.226683	279
Unigene5322 VS CL1314.Contig4	0.017549	0.010243	1.71327	0.830021	387
Unigene5338 VS Unigene26678	0.0237408	0.0186835	1.27068	0.985619	591
Unigene5486 VS Unigene2014	0.0144516	0.013167	1.09756	0.918505	573
Unigene5537 VS CL7604.Contig2	0.0220313	0.012856	1.71369	0.614922	552
Unigene5578 VS Unigene6345	0.0183041	0.00800756	2.28585	0.582231	513
Unigene5912 VS Unigene27094	0.0274841	0.0248948	1.10401	0.924882	267
Unigene5985 VS Unigene8451	0.0149184	0.00684964	2.17799	0.558223	486
Unigene6019 VS Unigene10614	0.0132275	0.0123351	1.07235	0.974893	933
Unigene6047 VS CL10133.Contig1	0.0196222	0.0169902	1.15492	0.927595	429
Unigene607 VS Unigene13923	0.0446418	0.034044	1.3113	0.803834	498
Unigene6137 VS Unigene28564	0.0222709	0.0153453	1.45132	0.403676	294
Unigene625 VS Unigene26813	0.00666299	0.00648025	1.0282	0.905953	1215
Unigene6296 VS Unigene7993	0.016379	0.0130903	1.25123	0.744631	324
Unigene6367 VS CL4940.Contig1	0.0115067	0.00671572	1.71339	0.711808	1176
Unigene6439 VS Unigene16390	0.0357929	0.012014	2.97926	0.100291	798
Unigene6441 VS Unigene25084	0.0149429	0.0146641	1.01901	0.970877	816
Unigene6537 VS Unigene11378	0.0105113	0.00760677	1.38183	0.769082	612
Unigene6584 VS CL3782.Contig3	0.0241852	0.0212529	1.13797	0.610753	306
Unigene6589 VS CL1280.Contig7	0.0179736	0.0155959	1.15246	0.301658	234
Unigene6661 VS CL1171.Contig1	0.0445171	0.0378046	1.17756	0.732165	336
Unigene6832 VS Unigene23458	0.0856139	0.0355833	2.40601	0.336037	183
Unigene6839 VS CL2053.Contig2	0.0230982	0.0202843	1.13872	0.724159	546
Unigene7399 VS CL1036.Contig2	0.00977395	0.00621631	1.57231	0.704505	1353
Unigene7439 VS Unigene27481	0.0264547	0.0124499	2.12489	0.562216	312
Unigene7450 VS Unigene34472	0.014008	0.00886221	1.58065	0.810386	402
Unigene7899 VS CL9019.Contig2	0.0477022	0.0210099	2.27046	0.326506	270
Unigene808 VS Unigene21076	0.0220622	0.0189382	1.16496	0.728843	192
Unigene8183 VS CL8193.Contig1	0.0493673	0.0367627	1.34286	0.735136	501
Unigene8317 VS Unigene7657	0.0120891	0.00465438	2.59735	0.599884	717
Unigene8321 VS CL9975.Contig1	0.0274863	0.0122757	2.23908	0.360287	609
Unigene8471 VS Unigene23701	0.00823203	0.00611725	1.34571	0.76474	531
Unigene8495 VS CL7346.Contig1	0.00759496	0.00583258	1.30216	0.755265	702
Unigene8674 VS CL9449.Contig1	0.0346202	0.033824	1.02354	0.987108	447
Unigene8889 VS CL2902.Contig1	0.0143861	0.0103699	1.3873	0.774433	378
Unigene9037 VS Unigene34508	0.0377376	0.0256983	1.46849	0.956102	351
Unigene9178 VS Unigene20713	0.027064	0.0236588	1.14393	0.999561	1050
Unigene9202 VS Unigene17934	0.015554	0.00782915	1.98668	0.513641	972
Unigene9219 VS Unigene25988	0.0449584	0.0168043	2.67541	0.291515	309
Unigene9305 VS Unigene18749	0.018377	0.0172856	1.06314	0.695163	279
Unigene9556 VS CL2785.Contig1	0.0929282	0.0427902	2.17172	0.217485	324
Unigene9579 VS Unigene23294	0.0392656	0.0373836	1.05034	0.974816	318
Unigene9652 VS CL4540.Contig3	0.00851219	0.00748403	1.13738	0.718914	489
Unigene9680 VS Unigene21027	0.00732326	0.00486284	1.50596	0.692407	1374
Unigene9709 VS Unigene10595	0.0150296	0.00389658	3.85712	0.279118	930
Unigene975 VS CL1952.Contig1	0.0263562	0.00739788	3.56267	0.362094	330
Unigene9957 VS Unigene19937	0.0150825	0.00756557	1.99357	0.866342	468
