# Supplementary material for: Transcriptomic and phytochemical analysis of the biosynthesis of characteristic constituents in tea (Camellia sinensis) compared with oil tea (Camellia oleifera)
Source: BMC Plant Biol. 2015 Aug 7;15:190. doi: 10.1186/s12870-015-0574-6 (PMC4527363; doi:10.1186/s12870-015-0574-6)
Supplement: Additional file 7: — Distribution of DEGs under positive selection in annotated pathways. (XLSX 12 kb) [file 12870_2015_574_MOESM7_ESM.xlsx]

## Sheet: differential expression of PS  
Pathway	DEGs with pathway annotation (68)	All genes with pathway annotation (9125)	Pvalue	Qvalue	Pathway ID
1	Ether lipid metabolism	6 (8.82%)	319 (3.5%)	0.031052	0.531057	ko00565
2	Flavonoid biosynthesis	3 (4.41%)	94 (1.03%)	0.032794	0.531057	ko00941
3	Glycerophospholipid metabolism	6 (8.82%)	376 (4.12%)	0.0605341	0.531057	ko00564
4	Benzoxazinoid biosynthesis	1 (1.47%)	10 (0.11%)	0.072105	0.531057	ko00402
5	Lysine biosynthesis	1 (1.47%)	12 (0.13%)	0.0858987	0.531057	ko00300
6	Endocytosis	6 (8.82%)	427 (4.68%)	0.0976384	0.531057	ko04144
7	Isoquinoline alkaloid biosynthesis	1 (1.47%)	15 (0.16%)	0.106211	0.531057	ko00950
8	Arachidonic acid metabolism	1 (1.47%)	15 (0.16%)	0.106211	0.531057	ko00590
9	Photosynthesis - antenna proteins	1 (1.47%)	15 (0.16%)	0.106211	0.531057	ko00196
10	Tropane, piperidine and pyridine alkaloid biosynthesis	1 (1.47%)	18 (0.2%)	0.126079	0.567356	ko00960
11	Plant-pathogen interaction	5 (7.35%)	427 (4.68%)	0.212057	0.607181	ko04626
12	Cutin, suberine and wax biosynthesis	1 (1.47%)	33 (0.36%)	0.219073	0.607181	ko00073
13	alpha-Linolenic acid metabolism	1 (1.47%)	36 (0.39%)	0.236466	0.607181	ko00592
14	Nitrogen metabolism	1 (1.47%)	36 (0.39%)	0.236466	0.607181	ko00910
15	Phenylalanine, tyrosine and tryptophan biosynthesis	1 (1.47%)	43 (0.47%)	0.27558	0.607181	ko00400
16	Tyrosine metabolism	1 (1.47%)	45 (0.49%)	0.286388	0.607181	ko00350
17	Pentose and glucuronate interconversions	2 (2.94%)	152 (1.67%)	0.313489	0.607181	ko00040
18	Pentose phosphate pathway	1 (1.47%)	52 (0.57%)	0.322979	0.607181	ko00030
19	Photosynthesis	1 (1.47%)	53 (0.58%)	0.328053	0.607181	ko00195
20	Metabolic pathways	18 (26.47%)	2152 (23.58%)	0.330086	0.607181	ko01100
21	Glycosylphosphatidylinositol(GPI)-anchor biosynthesis	1 (1.47%)	55 (0.6%)	0.338089	0.607181	ko00563
22	DNA replication	1 (1.47%)	56 (0.61%)	0.343052	0.607181	ko03030
23	Basal transcription factors	1 (1.47%)	56 (0.61%)	0.343052	0.607181	ko03022
24	Ribosome biogenesis in eukaryotes	2 (2.94%)	165 (1.81%)	0.349075	0.607181	ko03008
25	Porphyrin and chlorophyll metabolism	1 (1.47%)	60 (0.66%)	0.362538	0.607181	ko00860
26	Galactose metabolism	1 (1.47%)	62 (0.68%)	0.372066	0.607181	ko00052
27	Fructose and mannose metabolism	1 (1.47%)	64 (0.7%)	0.381454	0.607181	ko00051
28	Phenylalanine metabolism	1 (1.47%)	69 (0.76%)	0.404323	0.607181	ko00360
29	Pyrimidine metabolism	2 (2.94%)	190 (2.08%)	0.415655	0.607181	ko00240
30	Glutathione metabolism	1 (1.47%)	73 (0.8%)	0.422017	0.607181	ko00480
31	Nucleotide excision repair	1 (1.47%)	78 (0.85%)	0.443408	0.607181	ko03420
32	Ubiquitin mediated proteolysis	2 (2.94%)	202 (2.21%)	0.446452	0.607181	ko04120
33	Carbon fixation in photosynthetic organisms	1 (1.47%)	81 (0.89%)	0.455865	0.607181	ko00710
34	Purine metabolism	2 (2.94%)	217 (2.38%)	0.483679	0.607181	ko00230
35	RNA transport	3 (4.41%)	353 (3.87%)	0.492882	0.607181	ko03013
36	Spliceosome	3 (4.41%)	356 (3.9%)	0.498578	0.607181	ko03040
37	Circadian rhythm - plant	1 (1.47%)	92 (1.01%)	0.499238	0.607181	ko04712
38	RNA polymerase	1 (1.47%)	103 (1.13%)	0.5392	0.630139	ko03020
39	Oxidative phosphorylation	1 (1.47%)	105 (1.15%)	0.54612	0.630139	ko00190
40	Glycolysis / Gluconeogenesis	1 (1.47%)	115 (1.26%)	0.579215	0.651617	ko00010
41	Starch and sucrose metabolism	2 (2.94%)	282 (3.09%)	0.626251	0.687348	ko00500
42	Phenylpropanoid biosynthesis	1 (1.47%)	148 (1.62%)	0.672439	0.720471	ko00940
43	Biosynthesis of secondary metabolites	6 (8.82%)	972 (10.65%)	0.745273	0.779937	ko01110
44	Protein processing in endoplasmic reticulum	1 (1.47%)	283 (3.1%)	0.883557	0.903638	ko04141
45	Plant hormone signal transduction	1 (1.47%)	470 (5.15%)	0.972935	0.972935	ko04075
